# Supplementary material for: SLX4IP limits replication stress globally and at ALT telomeres
Source: EMBO J. 2026 May 7;45(12):4176–219. doi: 10.1038/s44318-026-00790-4 (PMC13269807; doi:10.1038/s44318-026-00790-4)
Supplement: Supplementary file 2 — Source data Fig. 2 [file 44318_2026_790_MOESM2_ESM.zip]

Archive with 5 entries (4 files):
- Figure 2/
- Figure 2/Figure 2CE.xlsx
- __MACOSX/Figure 2/._Figure 2CE.xlsx
- Figure 2/Figure 2DF.xlsx
- __MACOSX/Figure 2/._Figure 2DF.xlsx
