# Supplementary material for: SLX4IP limits replication stress globally and at ALT telomeres
Source: EMBO J. 2026 May 7;45(12):4176–219. doi: 10.1038/s44318-026-00790-4 (PMC13269807; doi:10.1038/s44318-026-00790-4)
Supplement: Supplementary file 2 — Source data Fig. 2 [file 44318_2026_790_MOESM2_ESM.zip › Figure 2/Figure 2CE.xlsx]

## Sheet: combined_protein
										MaxLFQ Intensity				Log2 Intensity			Imputed Log2 Intensity (>=2 vv)
Protein	Protein ID	Entry Name	Gene	Protein Length	Organism	Protein Existence	Description	Protein Probability	ID	U20S_WT MaxLFQ Intensity	U20S_clone 2 MaxLFQ Intensity	U20S_clone 1 MaxLFQ Intensity	#Valid Values	Log2 U20S_WT	Log2 U20S_clone 2	Log2 U20S_clone 1	Log2 Imputed U20S_WT	Log2 Imputed U20S_clone 2	Log2 Imputed U20S_clone 1	Log2 clone 2 to WT	Log2 clone 1 to WT	Log2 Clones to WT
sp|Q8IX12|CCAR1_HUMAN	Q8IX12	CCAR1_HUMAN	CCAR1	1150	Homo sapiens	1:Experimental evidence at protein level	Cell division cycle and apoptosis regulator protein 1	0.9999	1824	NaN	2.54432e+06	4.48729e+06	2	NaN	21.2788	22.0974	15.7132	21.2788	22.0974	5.5656	6.3842	5.9749
sp|Q02978|M2OM_HUMAN	Q02978	M2OM_HUMAN	SLC25A11	314	Homo sapiens	1:Experimental evidence at protein level	Mitochondrial 2-oxoglutarate/malate carrier protein	1	1298	NaN	863984	663072	2	NaN	19.7206	19.3388	14.9578	19.7206	19.3388	4.7628	4.381	4.5719
sp|Q13131|AAPK1_HUMAN	Q13131	AAPK1_HUMAN	PRKAA1	559	Homo sapiens	1:Experimental evidence at protein level	5'-AMP-activated protein kinase catalytic subunit alpha-1	1	1391	NaN	1.40187e+06	789991	2	NaN	20.4189	19.5915	15.6019	20.4189	19.5915	4.817	3.9896	4.4033
sp|P0DMV1|CT458_HUMAN	P0DMV1	CT458_HUMAN	CT45A8	189	Homo sapiens	3:Protein inferred from homology	Cancer/testis antigen family 45 member A8	1	486	121059	1950796	1.99237e+06	3	16.8854	20.8956	20.9261	16.8854	20.8956	20.9261	4.0102	4.0407	4.02545
sp|Q14258|TRI25_HUMAN	Q14258	TRI25_HUMAN	TRIM25	630	Homo sapiens	1:Experimental evidence at protein level	E3 ubiquitin/ISG15 ligase TRIM25	1	1477	NaN	558649	762628	2	NaN	19.0916	19.5406	15.336	19.0916	19.5406	3.7556	4.2046	3.9801
sp|O00170|AIP_HUMAN	O00170	AIP_HUMAN	AIP	330	Homo sapiens	1:Experimental evidence at protein level	AH receptor-interacting protein	1	24	NaN	1.04768e+06	1.13655e+06	2	NaN	19.9988	20.1162	16.3391	19.9988	20.1162	3.6597	3.7771	3.7184
sp|P21266|GSTM3_HUMAN	P21266	GSTM3_HUMAN	GSTM3	225	Homo sapiens	1:Experimental evidence at protein level	Glutathione S-transferase Mu 3	1	635	NaN	592859	553317	2	NaN	19.1773	19.0777	15.6046	19.1773	19.0777	3.5727	3.4731	3.5229
sp|P68402|PA1B2_HUMAN	P68402	PA1B2_HUMAN	PAFAH1B2	229	Homo sapiens	1:Experimental evidence at protein level	Platelet-activating factor acetylhydrolase IB subunit alpha2	1	1218	NaN	357919	381400	2	NaN	18.4493	18.5409	15.0399	18.4493	18.5409	3.4094	3.501	3.4552
sp|P50402|EMD_HUMAN	P50402	EMD_HUMAN	EMD	254	Homo sapiens	1:Experimental evidence at protein level	Emerin	1	972	NaN	624948	526488	2	NaN	19.2534	19.006	15.6793	19.2534	19.006	3.5741	3.3267	3.4504
sp|O75351|VPS4B_HUMAN	O75351	VPS4B_HUMAN	VPS4B	444	Homo sapiens	1:Experimental evidence at protein level	Vacuolar protein sorting-associated protein 4B	1	216	NaN	511778	582941	2	NaN	18.9652	19.153	15.7392	18.9652	19.153	3.226	3.4138	3.3199
sp|O94905|ERLN2_HUMAN	O94905	ERLN2_HUMAN	ERLIN2	339	Homo sapiens	1:Experimental evidence at protein level	Erlin-2	1	271	NaN	558988	305210	2	NaN	19.0925	18.2194	15.4581	19.0925	18.2194	3.6344	2.7613	3.19785
sp|P20839|IMDH1_HUMAN	P20839	IMDH1_HUMAN	IMPDH1	514	Homo sapiens	1:Experimental evidence at protein level	Inosine-5'-monophosphate dehydrogenase 1	1	630	310096	2776533	2.87532e+06	3	18.2424	21.4049	21.4553	18.2424	21.4049	21.4553	3.1625	3.2129	3.1877
sp|P04439|HLAA_HUMAN	P04439	HLAA_HUMAN	HLA-A	365	Homo sapiens	1:Experimental evidence at protein level	HLA class I histocompatibility antigen, A alpha chain	0.9986	382	NaN	530690	1.03152e+06	2	NaN	19.0175	19.9763	16.3647	19.0175	19.9763	2.6528	3.6116	3.1322
sp|Q92905|CSN5_HUMAN	Q92905	CSN5_HUMAN	COPS5	334	Homo sapiens	1:Experimental evidence at protein level	COP9 signalosome complex subunit 5	0.9999	1992	NaN	687856	490692	2	NaN	19.3917	18.9045	16.0563	19.3917	18.9045	3.3354	2.8482	3.0918
sp|Q99879|H2B1M_HUMAN	Q99879	H2B1M_HUMAN	H2BC14	126	Homo sapiens	1:Experimental evidence at protein level	Histone H2B type 1-M	0.9967	2147	NaN	682696	841329	2	NaN	19.3809	19.6823	16.484	19.3809	19.6823	2.8969	3.1983	3.0476
sp|Q16611|BAK_HUMAN	Q16611	BAK_HUMAN	BAK1	211	Homo sapiens	1:Experimental evidence at protein level	Bcl-2 homologous antagonist/killer	1	1591	NaN	388441	450944	2	NaN	18.5673	18.7826	15.635	18.5673	18.7826	2.9323	3.1476	3.03995
sp|Q13630|FCL_HUMAN	Q13630	FCL_HUMAN	GFUS	321	Homo sapiens	1:Experimental evidence at protein level	GDP-L-fucose synthase	1	1443	NaN	200697	240860	2	NaN	17.6147	17.8778	14.7597	17.6147	17.8778	2.855	3.1181	2.98655
sp|P24539|AT5F1_HUMAN	P24539	AT5F1_HUMAN	ATP5PB	256	Homo sapiens	1:Experimental evidence at protein level	ATP synthase peripheral stalk subunit b, mitochondrial	0.9998	673	NaN	1.06919e+06	496191	2	NaN	20.0281	18.9205	16.4939	20.0281	18.9205	3.5342	2.4266	2.9804
sp|P19404|NDUV2_HUMAN	P19404	NDUV2_HUMAN	NDUFV2	249	Homo sapiens	1:Experimental evidence at protein level	NADH dehydrogenase [ubiquinone] flavoprotein 2, mitochondrial	1	616	NaN	371310	402306	2	NaN	18.5023	18.6179	15.6381	18.5023	18.6179	2.8642	2.9798	2.922
sp|P83916|CBX1_HUMAN	P83916	CBX1_HUMAN	CBX1	185	Homo sapiens	1:Experimental evidence at protein level	Chromobox protein homolog 1	1	1250	NaN	514049	510746	2	NaN	18.9715	18.9622	16.0658	18.9715	18.9622	2.9057	2.8964	2.90105
sp|Q92804|RBP56_HUMAN	Q92804	RBP56_HUMAN	TAF15	592	Homo sapiens	1:Experimental evidence at protein level	TATA-binding protein-associated factor 2N	1	1983	NaN	394754	632891	2	NaN	18.5906	19.2716	16.0562	18.5906	19.2716	2.5344	3.2154	2.8749
sp|Q96FQ6|S10AG_HUMAN	Q96FQ6	S10AG_HUMAN	S100A16	103	Homo sapiens	1:Experimental evidence at protein level	Protein S100-A16	1	2043	NaN	475283	325172	2	NaN	18.8584	18.3108	15.7299	18.8584	18.3108	3.1285	2.5809	2.8547
sp|Q96RS6|NUDC1_HUMAN	Q96RS6	NUDC1_HUMAN	NUDCD1	583	Homo sapiens	1:Experimental evidence at protein level	NudC domain-containing protein 1	0.9945	2099	NaN	244783	237867	2	NaN	17.9011	17.8598	15.0859	17.9011	17.8598	2.8152	2.7739	2.79455
sp|Q52LJ0|FA98B_HUMAN	Q52LJ0	FA98B_HUMAN	FAM98B	433	Homo sapiens	1:Experimental evidence at protein level	Protein FAM98B	1	1628	NaN	665232	459666	2	NaN	19.3435	18.8102	16.3802	19.3435	18.8102	2.9633	2.43	2.69665
sp|P49903|SPS1_HUMAN	P49903	SPS1_HUMAN	SEPHS1	392	Homo sapiens	1:Experimental evidence at protein level	Selenide, water dikinase 1	1	966	NaN	292859	407730	2	NaN	18.1598	18.6373	15.7065	18.1598	18.6373	2.4533	2.9308	2.69205
sp|Q7Z406|MYH14_HUMAN	Q7Z406	MYH14_HUMAN	MYH14	1995	Homo sapiens	1:Experimental evidence at protein level	Myosin-14	1	1769	NaN	226028	261094	2	NaN	17.7861	17.9942	15.2452	17.7861	17.9942	2.5409	2.749	2.64495
sp|Q9BYD2|RM09_HUMAN	Q9BYD2	RM09_HUMAN	MRPL9	267	Homo sapiens	1:Experimental evidence at protein level	Large ribosomal subunit protein bL9m	0.9999	2232	NaN	219241	72654.5	2	NaN	17.7422	16.1488	14.3293	17.7422	16.1488	3.4129	1.8195	2.6162
sp|Q9BPW8|NIPS1_HUMAN	Q9BPW8	NIPS1_HUMAN	NIPSNAP1	284	Homo sapiens	1:Experimental evidence at protein level	Protein NipSnap homolog 1	0.9999	2149	NaN	365580	210055	2	NaN	18.4798	17.6804	15.4831	18.4798	17.6804	2.9967	2.1973	2.597
sp|O75306|NDUS2_HUMAN	O75306	NDUS2_HUMAN	NDUFS2	463	Homo sapiens	1:Experimental evidence at protein level	NADH dehydrogenase [ubiquinone] iron-sulfur protein 2, mitochondrial	1	209	NaN	435994	303149	2	NaN	18.7339	18.2097	15.8774	18.7339	18.2097	2.8565	2.3323	2.5944
sp|P20290|BTF3_HUMAN	P20290	BTF3_HUMAN	BTF3	206	Homo sapiens	1:Experimental evidence at protein level	Transcription factor BTF3	1	623	NaN	526624	266561	2	NaN	19.0064	18.0241	15.931	19.0064	18.0241	3.0754	2.0931	2.58425
sp|Q13501|SQSTM_HUMAN	Q13501	SQSTM_HUMAN	SQSTM1	440	Homo sapiens	1:Experimental evidence at protein level	Sequestosome-1	1	1426	NaN	815212	472240	2	NaN	19.6368	18.8492	16.6972	19.6368	18.8492	2.9396	2.152	2.5458
sp|Q12824|SNF5_HUMAN	Q12824	SNF5_HUMAN	SMARCB1	385	Homo sapiens	1:Experimental evidence at protein level	SWI/SNF-related matrix-associated actin-dependent regulator of chromatin subfamily B member 1	1	1367	NaN	382959	363639	2	NaN	18.5468	18.4721	15.9888	18.5468	18.4721	2.558	2.4833	2.52065
sp|P67809|YBOX1_HUMAN	P67809	YBOX1_HUMAN	YBX1	324	Homo sapiens	1:Experimental evidence at protein level	Y-box-binding protein 1	1	1208	NaN	369459	530543	2	NaN	18.4951	19.0171	16.3399	18.4951	19.0171	2.1552	2.6772	2.4162
sp|P62310|LSM3_HUMAN	P62310	LSM3_HUMAN	LSM3	102	Homo sapiens	1:Experimental evidence at protein level	U6 snRNA-associated Sm-like protein LSm3	1	1154	NaN	277028	204858	2	NaN	18.0797	17.6443	15.4586	18.0797	17.6443	2.6211	2.1857	2.4034
sp|Q9Y530|OARD1_HUMAN	Q9Y530	OARD1_HUMAN	OARD1	152	Homo sapiens	1:Experimental evidence at protein level	ADP-ribose glycohydrolase OARD1	1	2670	NaN	149826	117656	2	NaN	17.1929	16.8442	14.6202	17.1929	16.8442	2.5727	2.224	2.39835
sp|P12268|IMDH2_HUMAN	P12268	IMDH2_HUMAN	IMPDH2	514	Homo sapiens	1:Experimental evidence at protein level	Inosine-5'-monophosphate dehydrogenase 2	1	526	69310192	286794656	461452160	3	26.0464	28.0965	28.7802	26.0464	28.0965	28.7802	2.0501	2.7338	2.39195
sp|Q16831|UPP1_HUMAN	Q16831	UPP1_HUMAN	UPP1	310	Homo sapiens	1:Experimental evidence at protein level	Uridine phosphorylase 1	1	1605	NaN	159066	214463	2	NaN	17.2793	17.7104	15.1282	17.2793	17.7104	2.1511	2.5822	2.36665
sp|Q13242|SRSF9_HUMAN	Q13242	SRSF9_HUMAN	SRSF9	221	Homo sapiens	1:Experimental evidence at protein level	Serine/arginine-rich splicing factor 9	0.9998	1402	NaN	249483	323492	2	NaN	17.9286	18.3034	15.8059	17.9286	18.3034	2.1227	2.4975	2.3101
sp|Q9Y3E5|PTH2_HUMAN	Q9Y3E5	PTH2_HUMAN	PTRH2	179	Homo sapiens	1:Experimental evidence at protein level	Peptidyl-tRNA hydrolase 2, mitochondrial	1	2653	NaN	171556	209405	2	NaN	17.3883	17.6759	15.2691	17.3883	17.6759	2.1192	2.4068	2.263
sp|P67870|CSK2B_HUMAN	P67870	CSK2B_HUMAN	CSNK2B	215	Homo sapiens	1:Experimental evidence at protein level	Casein kinase II subunit beta	0.9996	1210	NaN	256203	275596	2	NaN	17.9669	18.0722	15.7829	17.9669	18.0722	2.184	2.2893	2.23665
sp|Q9Y277|VDAC3_HUMAN	Q9Y277	VDAC3_HUMAN	VDAC3	283	Homo sapiens	1:Experimental evidence at protein level	Non-selective voltage-gated ion channel VDAC3	1	2606	1.89537e+06	7.65165e+06	10106647	3	20.854	22.8673	23.2679	20.854	22.8673	23.2679	2.0133	2.4139	2.2136
sp|Q06203|PUR1_HUMAN	Q06203	PUR1_HUMAN	PPAT	517	Homo sapiens	1:Experimental evidence at protein level	Amidophosphoribosyltransferase	1	1321	NaN	186906	280198	2	NaN	17.512	18.0961	15.5932	17.512	18.0961	1.9188	2.5029	2.21085
sp|P42766|RL35_HUMAN	P42766	RL35_HUMAN	RPL35	123	Homo sapiens	1:Experimental evidence at protein level	Large ribosomal subunit protein uL29	1	879	NaN	412722	323043	2	NaN	18.6548	18.3014	16.2675	18.6548	18.3014	2.3873	2.0339	2.2106
sp|Q07812|BAX_HUMAN	Q07812	BAX_HUMAN	BAX	192	Homo sapiens	1:Experimental evidence at protein level	Apoptosis regulator BAX	1	1333	NaN	275365	234365	2	NaN	18.071	17.8384	15.767	18.071	17.8384	2.304	2.0714	2.1877
sp|Q08257|QOR_HUMAN	Q08257	QOR_HUMAN	CRYZ	329	Homo sapiens	1:Experimental evidence at protein level	Quinone oxidoreductase	1	1341	1.09487e+06	5020923	4.91329e+06	3	20.0623	22.2595	22.2283	20.0623	22.2595	22.2283	2.1972	2.166	2.1816
sp|P48594|SPB4_HUMAN	P48594	SPB4_HUMAN	SERPINB4	390	Homo sapiens	1:Experimental evidence at protein level	Serpin B4	1	927	NaN	216583	137065	2	NaN	17.7246	17.0645	15.2368	17.7246	17.0645	2.4878	1.8277	2.15775
sp|P07858|CATB_HUMAN	P07858	CATB_HUMAN	CTSB	339	Homo sapiens	1:Experimental evidence at protein level	Cathepsin B	1	433	NaN	434689	183584	2	NaN	18.7296	17.4861	15.9524	18.7296	17.4861	2.7772	1.5337	2.15545
sp|Q12962|TAF10_HUMAN	Q12962	TAF10_HUMAN	TAF10	218	Homo sapiens	1:Experimental evidence at protein level	Transcription initiation factor TFIID subunit 10	1	1379	NaN	374365	142856	2	NaN	18.5141	17.1242	15.6806	18.5141	17.1242	2.8335	1.4436	2.13855
sp|Q9Y6D6|BIG1_HUMAN	Q9Y6D6	BIG1_HUMAN	ARFGEF1	1849	Homo sapiens	1:Experimental evidence at protein level	Brefeldin A-inhibited guanine nucleotide-exchange protein 1	0.9997	2697	NaN	286313	201925	2	NaN	18.1272	17.6235	15.7516	18.1272	17.6235	2.3756	1.8719	2.12375
sp|O15397|IPO8_HUMAN	O15397	IPO8_HUMAN	IPO8	1037	Homo sapiens	1:Experimental evidence at protein level	Importin-8	0.9999	103	NaN	178277	140649	2	NaN	17.4438	17.1017	15.1611	17.4438	17.1017	2.2827	1.9406	2.11165
sp|P78549|NTH_HUMAN	P78549	NTH_HUMAN	NTHL1	304	Homo sapiens	1:Experimental evidence at protein level	Endonuclease III-like protein 1	0.9999	1233	NaN	97874.4	163171	2	NaN	16.5786	17.316	14.8443	16.5786	17.316	1.7343	2.4717	2.103
sp|P00568|KAD1_HUMAN	P00568	KAD1_HUMAN	AK1	194	Homo sapiens	1:Experimental evidence at protein level	Adenylate kinase isoenzyme 1	1	334	NaN	183109	239426	2	NaN	17.4823	17.8692	15.5943	17.4823	17.8692	1.888	2.2749	2.08145
sp|P45880|VDAC2_HUMAN	P45880	VDAC2_HUMAN	VDAC2	294	Homo sapiens	1:Experimental evidence at protein level	Non-selective voltage-gated ion channel VDAC2	1	892	24672542	93708152	109559904	3	24.558	26.4815	26.7129	24.558	26.4815	26.7129	1.9235	2.1549	2.0392
sp|O75616|ERAL1_HUMAN	O75616	ERAL1_HUMAN	ERAL1	437	Homo sapiens	1:Experimental evidence at protein level	GTPase Era, mitochondrial	1	237	NaN	195843	246162	2	NaN	17.5793	17.9092	15.7098	17.5793	17.9092	1.8695	2.1994	2.03445
sp|Q6ZVX7|FBX50_HUMAN	Q6ZVX7	FBX50_HUMAN	NCCRP1	275	Homo sapiens	1:Experimental evidence at protein level	F-box only protein 50	0.999	1738	NaN	338170	198214	2	NaN	18.3674	17.5967	15.9728	18.3674	17.5967	2.3946	1.6239	2.00925
sp|Q96ST2|IWS1_HUMAN	Q96ST2	IWS1_HUMAN	IWS1	819	Homo sapiens	1:Experimental evidence at protein level	Protein IWS1 homolog	1	2105	NaN	195196	144860	2	NaN	17.5746	17.1443	15.3561	17.5746	17.1443	2.2185	1.7882	2.00335
sp|P61081|UBC12_HUMAN	P61081	UBC12_HUMAN	UBE2M	183	Homo sapiens	1:Experimental evidence at protein level	NEDD8-conjugating enzyme Ubc12	1	1099	NaN	110960	133677	2	NaN	16.7597	17.0284	14.9007	16.7597	17.0284	1.859	2.1277	1.99335
sp|Q00325|S25A3_HUMAN	Q00325	S25A3_HUMAN	SLC25A3	362	Homo sapiens	1:Experimental evidence at protein level	Solute carrier family 25 member 3	1	1262	NaN	374220	413002	2	NaN	18.5135	18.6558	16.6226	18.5135	18.6558	1.8909	2.0332	1.96205
sp|Q96CT7|CC124_HUMAN	Q96CT7	CC124_HUMAN	CCDC124	223	Homo sapiens	1:Experimental evidence at protein level	Coiled-coil domain-containing protein 124	1	2022	NaN	210057	135410	2	NaN	17.6804	17.047	15.4136	17.6804	17.047	2.2668	1.6334	1.9501
sp|P26006|ITA3_HUMAN	P26006	ITA3_HUMAN	ITGA3	1051	Homo sapiens	1:Experimental evidence at protein level	Integrin alpha-3	1	689	NaN	294090	207840	2	NaN	18.1659	17.6651	16.0034	18.1659	17.6651	2.1625	1.6617	1.9121
sp|Q8WZ42|TITIN_HUMAN	Q8WZ42	TITIN_HUMAN	TTN	34350	Homo sapiens	1:Experimental evidence at protein level	Titin	1	1955	NaN	193960	245379	2	NaN	17.5654	17.9047	15.838	17.5654	17.9047	1.7274	2.0667	1.89705
sp|Q9P2R7|SUCB1_HUMAN	Q9P2R7	SUCB1_HUMAN	SUCLA2	463	Homo sapiens	1:Experimental evidence at protein level	Succinate--CoA ligase [ADP-forming] subunit beta, mitochondrial	1	2495	NaN	167649	215065	2	NaN	17.3551	17.7144	15.638	17.3551	17.7144	1.7171	2.0764	1.89675
sp|Q9NWS0|PIHD1_HUMAN	Q9NWS0	PIHD1_HUMAN	PIH1D1	290	Homo sapiens	1:Experimental evidence at protein level	PIH1 domain-containing protein 1	1	2431	NaN	278689	240129	2	NaN	18.0883	17.8734	16.1066	18.0883	17.8734	1.9817	1.7668	1.87425
sp|Q8IXI1|MIRO2_HUMAN	Q8IXI1	MIRO2_HUMAN	RHOT2	618	Homo sapiens	1:Experimental evidence at protein level	Mitochondrial Rho GTPase 2	1	1828	148197	536542	539523	3	17.1772	19.0333	19.0413	17.1772	19.0333	19.0413	1.8561	1.8641	1.8601
sp|P51571|SSRD_HUMAN	P51571	SSRD_HUMAN	SSR4	173	Homo sapiens	1:Experimental evidence at protein level	Translocon-associated protein subunit delta	0.9999	999	NaN	340401	274098	2	NaN	18.3769	18.0643	16.3607	18.3769	18.0643	2.0162	1.7036	1.8599
sp|P04179|SODM_HUMAN	P04179	SODM_HUMAN	SOD2	222	Homo sapiens	1:Experimental evidence at protein level	Superoxide dismutase [Mn], mitochondrial	1	374	473706	2.46279e+06	1.18742e+06	3	18.8536	21.2319	20.1794	18.8536	21.2319	20.1794	2.3783	1.3258	1.85205
sp|Q15369|ELOC_HUMAN	Q15369	ELOC_HUMAN	ELOC	112	Homo sapiens	1:Experimental evidence at protein level	Elongin-C	1	1544	135463	456775	485727	3	17.0475	18.8011	18.8898	17.0475	18.8011	18.8898	1.7536	1.8423	1.79795
sp|Q2M2I8|AAK1_HUMAN	Q2M2I8	AAK1_HUMAN	AAK1	961	Homo sapiens	1:Experimental evidence at protein level	AP2-associated protein kinase 1	1	1614	NaN	220705	254826	2	NaN	17.7518	17.9592	16.0623	17.7518	17.9592	1.6895	1.8969	1.7932
sp|O15162|PLS1_HUMAN	O15162	PLS1_HUMAN	PLSCR1	318	Homo sapiens	1:Experimental evidence at protein level	Phospholipid scramblase 1	1	91	NaN	304017	396778	2	NaN	18.2138	18.598	16.6181	18.2138	18.598	1.5957	1.9799	1.7878
sp|Q9UJZ1|STML2_HUMAN	Q9UJZ1	STML2_HUMAN	STOML2	356	Homo sapiens	1:Experimental evidence at protein level	Stomatin-like protein 2, mitochondrial	1	2549	2.32797e+06	8697961	7311761	3	21.1506	23.0522	22.8018	21.1506	23.0522	22.8018	1.9016	1.6512	1.7764
sp|P06132|DCUP_HUMAN	P06132	DCUP_HUMAN	UROD	367	Homo sapiens	1:Experimental evidence at protein level	Uroporphyrinogen decarboxylase	1	410	NaN	264951	110706	2	NaN	18.0154	16.7564	15.6166	18.0154	16.7564	2.3988	1.1398	1.7693
sp|P63167|DYL1_HUMAN	P63167	DYL1_HUMAN	DYNLL1	89	Homo sapiens	1:Experimental evidence at protein level	Dynein light chain 1, cytoplasmic	1	1199	NaN	146971	108597	2	NaN	17.1652	16.7286	15.1806	17.1652	16.7286	1.9846	1.548	1.7663
sp|O75381|PEX14_HUMAN	O75381	PEX14_HUMAN	PEX14	377	Homo sapiens	1:Experimental evidence at protein level	Peroxisomal membrane protein PEX14	0.9919	219	NaN	156511	106675	2	NaN	17.2559	16.7029	15.2289	17.2559	16.7029	2.027	1.474	1.7505
sp|Q9BRQ8|FSP1_HUMAN	Q9BRQ8	FSP1_HUMAN	AIFM2	373	Homo sapiens	1:Experimental evidence at protein level	Ferroptosis suppressor protein 1	1	2172	NaN	226633	322388	2	NaN	17.79	18.2984	16.2987	17.79	18.2984	1.4913	1.9997	1.7455
sp|Q9BZG8|DPH1_HUMAN	Q9BZG8	DPH1_HUMAN	DPH1	438	Homo sapiens	1:Experimental evidence at protein level	2-(3-amino-3-carboxypropyl)histidine synthase subunit 1	1	2244	NaN	129066	168583	2	NaN	16.9777	17.3631	15.4324	16.9777	17.3631	1.5453	1.9307	1.738
sp|Q6P1X6|CH082_HUMAN	Q6P1X6	CH082_HUMAN	C8orf82	216	Homo sapiens	1:Experimental evidence at protein level	UPF0598 protein C8orf82	1	1708	NaN	255872	256913	2	NaN	17.9651	17.9709	16.2306	17.9651	17.9709	1.7345	1.7403	1.7374
sp|O00505|IMA4_HUMAN	O00505	IMA4_HUMAN	KPNA3	521	Homo sapiens	1:Experimental evidence at protein level	Importin subunit alpha-4	1	46	NaN	206153	180309	2	NaN	17.6534	17.4601	15.8762	17.6534	17.4601	1.7772	1.5839	1.68055
sp|Q13057|COASY_HUMAN	Q13057	COASY_HUMAN	COASY	564	Homo sapiens	1:Experimental evidence at protein level	Bifunctional coenzyme A synthase	1	1384	NaN	175769	77681.3	2	NaN	17.4233	16.2453	15.1566	17.4233	16.2453	2.2667	1.0887	1.6777
sp|P51648|AL3A2_HUMAN	P51648	AL3A2_HUMAN	ALDH3A2	485	Homo sapiens	1:Experimental evidence at protein level	Aldehyde dehydrogenase family 3 member A2	1	1003	NaN	135521	115218	2	NaN	17.0482	16.814	15.2543	17.0482	16.814	1.7939	1.5597	1.6768
sp|P12532|KCRU_HUMAN	P12532	KCRU_HUMAN	CKMT1A	417	Homo sapiens	1:Experimental evidence at protein level	Creatine kinase U-type, mitochondrial	1	530	NaN	145916	293396	2	NaN	17.1548	18.1625	15.9876	17.1548	18.1625	1.1672	2.1749	1.67105
sp|P02792|FRIL_HUMAN	P02792	FRIL_HUMAN	FTL	175	Homo sapiens	1:Experimental evidence at protein level	Ferritin light chain	0.9897	365	NaN	209199	134644	2	NaN	17.6745	17.0388	15.6957	17.6745	17.0388	1.9788	1.3431	1.66095
sp|Q9NRL2|BAZ1A_HUMAN	Q9NRL2	BAZ1A_HUMAN	BAZ1A	1556	Homo sapiens	1:Experimental evidence at protein level	Bromodomain adjacent to zinc finger domain protein 1A	1	2379	66121.2	234444	185991	3	16.0128	17.8389	17.5049	16.0128	17.8389	17.5049	1.8261	1.4921	1.6591
sp|Q96PZ2|F111A_HUMAN	Q96PZ2	F111A_HUMAN	FAM111A	611	Homo sapiens	1:Experimental evidence at protein level	Serine protease FAM111A	1	2092	58933.9	198350	172400	3	15.8468	17.5977	17.3954	15.8468	17.5977	17.3954	1.7509	1.5486	1.64975
sp|Q9NZT1|CALL5_HUMAN	Q9NZT1	CALL5_HUMAN	CALML5	146	Homo sapiens	1:Experimental evidence at protein level	Calmodulin-like protein 5	1	2469	NaN	229564	274545	2	NaN	17.8085	18.0667	16.2932	17.8085	18.0667	1.5153	1.7735	1.6444
sp|P00918|CAH2_HUMAN	P00918	CAH2_HUMAN	CA2	260	Homo sapiens	1:Experimental evidence at protein level	Carbonic anhydrase 2	0.9985	337	NaN	175991	166661	2	NaN	17.4251	17.3466	15.7422	17.4251	17.3466	1.6829	1.6044	1.64365
sp|Q02809|PLOD1_HUMAN	Q02809	PLOD1_HUMAN	PLOD1	727	Homo sapiens	1:Experimental evidence at protein level	Procollagen-lysine,2-oxoglutarate 5-dioxygenase 1	1	1295	203272	929257	432196	3	17.633	19.8257	18.7213	17.633	19.8257	18.7213	2.1927	1.0883	1.6405
sp|Q8N1G2|CMTR1_HUMAN	Q8N1G2	CMTR1_HUMAN	CMTR1	835	Homo sapiens	1:Experimental evidence at protein level	Cap-specific mRNA (nucleoside-2'-O-)-methyltransferase 1	1	1845	NaN	291464	222418	2	NaN	18.153	17.7629	16.3176	18.153	17.7629	1.8354	1.4453	1.64035
sp|P51608|MECP2_HUMAN	P51608	MECP2_HUMAN	MECP2	486	Homo sapiens	1:Experimental evidence at protein level	Methyl-CpG-binding protein 2	1	1001	112679	452272	261099	3	16.7819	18.7868	17.9942	16.7819	18.7868	17.9942	2.0049	1.2123	1.6086
sp|Q7Z3U7|MON2_HUMAN	Q7Z3U7	MON2_HUMAN	MON2	1717	Homo sapiens	1:Experimental evidence at protein level	Protein MON2 homolog	1	1767	NaN	114754	99648.6	2	NaN	16.8082	16.6046	15.1088	16.8082	16.6046	1.6994	1.4958	1.5976
sp|Q9UDY2|ZO2_HUMAN	Q9UDY2	ZO2_HUMAN	TJP2	1190	Homo sapiens	1:Experimental evidence at protein level	Tight junction protein 2	1	2515	NaN	202022	236290	2	NaN	17.6242	17.8502	16.1415	17.6242	17.8502	1.4827	1.7087	1.5957
sp|Q9BQE5|APOL2_HUMAN	Q9BQE5	APOL2_HUMAN	APOL2	337	Homo sapiens	1:Experimental evidence at protein level	Apolipoprotein L2	1	2160	NaN	171031	176314	2	NaN	17.3839	17.4278	15.815	17.3839	17.4278	1.5689	1.6128	1.59085
sp|P22528|SPR1B_HUMAN	P22528	SPR1B_HUMAN	SPRR1B	89	Homo sapiens	1:Experimental evidence at protein level	Cornifin-B	1	653	836716	3351275	1.88609e+06	3	19.6744	21.6763	20.847	19.6744	21.6763	20.847	2.0019	1.1726	1.58725
sp|O75874|IDHC_HUMAN	O75874	IDHC_HUMAN	IDH1	414	Homo sapiens	1:Experimental evidence at protein level	Isocitrate dehydrogenase [NADP] cytoplasmic	1	247	NaN	194574	120958	2	NaN	17.57	16.8841	15.65	17.57	16.8841	1.92	1.2341	1.57705
sp|Q9Y2V2|CHSP1_HUMAN	Q9Y2V2	CHSP1_HUMAN	CARHSP1	147	Homo sapiens	1:Experimental evidence at protein level	Calcium-regulated heat-stable protein 1	1	2626	NaN	119420	153608	2	NaN	16.8657	17.2289	15.477	16.8657	17.2289	1.3887	1.7519	1.5703
sp|P11310|ACADM_HUMAN	P11310	ACADM_HUMAN	ACADM	421	Homo sapiens	1:Experimental evidence at protein level	Medium-chain specific acyl-CoA dehydrogenase, mitochondrial	1	513	NaN	180679	165197	2	NaN	17.4631	17.3338	15.8312	17.4631	17.3338	1.6319	1.5026	1.56725
sp|P21796|VDAC1_HUMAN	P21796	VDAC1_HUMAN	VDAC1	283	Homo sapiens	1:Experimental evidence at protein level	Non-selective voltage-gated ion channel VDAC1	1	641	3.79821e+06	13732311	9244423	3	21.8569	23.7077	23.1402	21.8569	23.7077	23.1402	1.8508	1.2833	1.56705
sp|Q13243|SRSF5_HUMAN	Q13243	SRSF5_HUMAN	SRSF5	272	Homo sapiens	1:Experimental evidence at protein level	Serine/arginine-rich splicing factor 5	0.999	1403	NaN	255782	426785	2	NaN	17.9646	18.7031	16.7932	17.9646	18.7031	1.1714	1.9099	1.54065
sp|Q8TCT9|SPP_HUMAN	Q8TCT9	SPP_HUMAN	HM13	377	Homo sapiens	1:Experimental evidence at protein level	Signal peptide peptidase	0.9885	1909	NaN	135080	87653.8	2	NaN	17.0435	16.4195	15.1909	17.0435	16.4195	1.8526	1.2286	1.5406
sp|P54619|AAKG1_HUMAN	P54619	AAKG1_HUMAN	PRKAG1	331	Homo sapiens	1:Experimental evidence at protein level	5'-AMP-activated protein kinase subunit gamma-1	1	1043	202269	745331	457454	3	17.6259	19.5075	18.8033	17.6259	19.5075	18.8033	1.8816	1.1774	1.5295
sp|Q01415|GALK2_HUMAN	Q01415	GALK2_HUMAN	GALK2	458	Homo sapiens	1:Experimental evidence at protein level	N-acetylgalactosamine kinase	0.9999	1275	NaN	87565	108944	2	NaN	16.4181	16.7332	15.0473	16.4181	16.7332	1.3708	1.6859	1.52835
sp|Q9H6F5|CCD86_HUMAN	Q9H6F5	CCD86_HUMAN	CCDC86	360	Homo sapiens	1:Experimental evidence at protein level	Coiled-coil domain-containing protein 86	1	2301	NaN	260003	242556	2	NaN	17.9882	17.888	16.4162	17.9882	17.888	1.572	1.4718	1.5219
sp|P20585|MSH3_HUMAN	P20585	MSH3_HUMAN	MSH3	1137	Homo sapiens	1:Experimental evidence at protein level	DNA mismatch repair protein Msh3	1	625	NaN	193332	193230	2	NaN	17.5607	17.56	16.0389	17.5607	17.56	1.5218	1.5211	1.52145
sp|O00442|RTCA_HUMAN	O00442	RTCA_HUMAN	RTCA	366	Homo sapiens	1:Experimental evidence at protein level	RNA 3'-terminal phosphate cyclase	1	41	NaN	150568	137892	2	NaN	17.2001	17.0732	15.6165	17.2001	17.0732	1.5836	1.4567	1.52015
sp|P40925|MDHC_HUMAN	P40925	MDHC_HUMAN	MDH1	334	Homo sapiens	1:Experimental evidence at protein level	Malate dehydrogenase, cytoplasmic	1	854	759366	1.89484e+06	2.50243e+06	3	19.5344	20.8536	21.2549	19.5344	20.8536	21.2549	1.3192	1.7205	1.51985
sp|O94832|MYO1D_HUMAN	O94832	MYO1D_HUMAN	MYO1D	1006	Homo sapiens	1:Experimental evidence at protein level	Unconventional myosin-Id	0.9919	266	NaN	253586	219932	2	NaN	17.9521	17.7467	16.3328	17.9521	17.7467	1.6193	1.4139	1.5166
sp|P35240|MERL_HUMAN	P35240	MERL_HUMAN	NF2	595	Homo sapiens	1:Experimental evidence at protein level	Merlin	1	794	NaN	88648	111347	2	NaN	16.4358	16.7647	15.0857	16.4358	16.7647	1.3501	1.679	1.51455
sp|Q8TEQ6|GEMI5_HUMAN	Q8TEQ6	GEMI5_HUMAN	GEMIN5	1508	Homo sapiens	1:Experimental evidence at protein level	Gem-associated protein 5	1	1921	NaN	201669	222730	2	NaN	17.6216	17.7649	16.183	17.6216	17.7649	1.4386	1.5819	1.51025
sp|P08574|CY1_HUMAN	P08574	CY1_HUMAN	CYC1	325	Homo sapiens	1:Experimental evidence at protein level	Cytochrome c1, heme protein, mitochondrial	1	451	402921	854020	1.54075e+06	3	18.6201	19.7039	20.5552	18.6201	19.7039	20.5552	1.0838	1.9351	1.50945
sp|Q9NR45|SIAS_HUMAN	Q9NR45	SIAS_HUMAN	NANS	359	Homo sapiens	1:Experimental evidence at protein level	N-acetylneuraminate-9-phosphate synthase	1	2372	NaN	169003	141983	2	NaN	17.3667	17.1154	15.7477	17.3667	17.1154	1.619	1.3677	1.49335
sp|Q13671|RIN1_HUMAN	Q13671	RIN1_HUMAN	RIN1	783	Homo sapiens	1:Experimental evidence at protein level	Ras and Rab interactor 1	1	1445	NaN	118056	93699.4	2	NaN	16.8491	16.5158	15.1912	16.8491	16.5158	1.6579	1.3246	1.49125
sp|Q9NRR5|UBQL4_HUMAN	Q9NRR5	UBQL4_HUMAN	UBQLN4	601	Homo sapiens	1:Experimental evidence at protein level	Ubiquilin-4	0.9998	2383	NaN	85705.4	145928	2	NaN	16.3871	17.1549	15.284	16.3871	17.1549	1.1031	1.8709	1.487
sp|P27144|KAD4_HUMAN	P27144	KAD4_HUMAN	AK4	223	Homo sapiens	1:Experimental evidence at protein level	Adenylate kinase 4, mitochondrial	1	702	NaN	148516	78917.2	2	NaN	17.1803	16.2681	15.2595	17.1803	16.2681	1.9208	1.0086	1.4647
sp|Q96HE7|ERO1A_HUMAN	Q96HE7	ERO1A_HUMAN	ERO1A	468	Homo sapiens	1:Experimental evidence at protein level	ERO1-like protein alpha	1	2054	189089	618185	434712	3	17.5287	19.2377	18.7297	17.5287	19.2377	18.7297	1.709	1.201	1.455
sp|Q9BTT0|AN32E_HUMAN	Q9BTT0	AN32E_HUMAN	ANP32E	268	Homo sapiens	1:Experimental evidence at protein level	Acidic leucine-rich nuclear phosphoprotein 32 family member E	1	2188	355904	807778	1.17484e+06	3	18.4411	19.6236	20.164	18.4411	19.6236	20.164	1.1825	1.7229	1.4527
sp|P40123|CAP2_HUMAN	P40123	CAP2_HUMAN	CAP2	477	Homo sapiens	1:Experimental evidence at protein level	Adenylyl cyclase-associated protein 2	0.9999	846	NaN	106286	141147	2	NaN	16.6976	17.1068	15.4622	16.6976	17.1068	1.2354	1.6446	1.44
sp|Q3ZCQ8|TIM50_HUMAN	Q3ZCQ8	TIM50_HUMAN	TIMM50	353	Homo sapiens	1:Experimental evidence at protein level	Mitochondrial import inner membrane translocase subunit TIM50	1	1623	NaN	334055	355555	2	NaN	18.3497	18.4397	16.9584	18.3497	18.4397	1.3913	1.4813	1.4363
sp|P61604|CH10_HUMAN	P61604	CH10_HUMAN	HSPE1	102	Homo sapiens	1:Experimental evidence at protein level	10 kDa heat shock protein, mitochondrial	1	1120	132025	410765	297304	3	17.0105	18.648	18.1816	17.0105	18.648	18.1816	1.6375	1.1711	1.4043
sp|O14737|PDCD5_HUMAN	O14737	PDCD5_HUMAN	PDCD5	125	Homo sapiens	1:Experimental evidence at protein level	Programmed cell death protein 5	1	65	150668	443192	357676	3	17.201	18.7576	18.4483	17.201	18.7576	18.4483	1.5566	1.2473	1.40195
sp|P13646|K1C13_HUMAN	P13646	K1C13_HUMAN	KRT13	458	Homo sapiens	1:Experimental evidence at protein level	Keratin, type I cytoskeletal 13	1	543	393171	1.08279e+06	994194	3	18.5848	20.0463	19.9232	18.5848	20.0463	19.9232	1.4615	1.3384	1.39995
sp|O60568|PLOD3_HUMAN	O60568	PLOD3_HUMAN	PLOD3	738	Homo sapiens	1:Experimental evidence at protein level	Multifunctional procollagen lysine hydroxylase and glycosyltransferase LH3	1	169	219518	546524	606808	3	17.744	19.0599	19.2109	17.744	19.0599	19.2109	1.3159	1.4669	1.3914
sp|Q99623|PHB2_HUMAN	Q99623	PHB2_HUMAN	PHB2	299	Homo sapiens	1:Experimental evidence at protein level	Prohibitin-2	1	2131	831323	2198717	2145183	3	19.6651	21.0682	21.0327	19.6651	21.0682	21.0327	1.4031	1.3676	1.38535
sp|O00483|NDUA4_HUMAN	O00483	NDUA4_HUMAN	NDUFA4	81	Homo sapiens	1:Experimental evidence at protein level	Cytochrome c oxidase subunit NDUFA4	1	43	NaN	88717.5	171179	2	NaN	16.4369	17.3851	15.548	16.4369	17.3851	0.8889	1.8371	1.363
sp|P62910|RL32_HUMAN	P62910	RL32_HUMAN	RPL32	135	Homo sapiens	1:Experimental evidence at protein level	Large ribosomal subunit protein eL32	0.9997	1185	786767	1.97942e+06	2.06439e+06	3	19.5856	20.9166	20.9773	19.5856	20.9166	20.9773	1.331	1.3917	1.36135
sp|Q9NS69|TOM22_HUMAN	Q9NS69	TOM22_HUMAN	TOMM22	142	Homo sapiens	1:Experimental evidence at protein level	Mitochondrial import receptor subunit TOM22 homolog	1	2388	NaN	283660	216835	2	NaN	18.1138	17.7262	16.5669	18.1138	17.7262	1.5469	1.1593	1.3531
sp|P16220|CREB1_HUMAN	P16220	CREB1_HUMAN	CREB1	327	Homo sapiens	1:Experimental evidence at protein level	Cyclic AMP-responsive element-binding protein 1	1	572	NaN	124164	180583	2	NaN	16.9219	17.4623	15.8495	16.9219	17.4623	1.0724	1.6128	1.3426
sp|P13798|ACPH_HUMAN	P13798	ACPH_HUMAN	APEH	732	Homo sapiens	1:Experimental evidence at protein level	Acylamino-acid-releasing enzyme	1	547	NaN	216411	180511	2	NaN	17.7234	17.4617	16.2566	17.7234	17.4617	1.4668	1.2051	1.33595
sp|Q8TF68|ZN384_HUMAN	Q8TF68	ZN384_HUMAN	ZNF384	577	Homo sapiens	1:Experimental evidence at protein level	Zinc finger protein 384	1	1924	NaN	131347	113592	2	NaN	17.003	16.7935	15.5648	17.003	16.7935	1.4382	1.2287	1.33345
sp|Q9UBL3|ASH2L_HUMAN	Q9UBL3	ASH2L_HUMAN	ASH2L	628	Homo sapiens	1:Experimental evidence at protein level	Set1/Ash2 histone methyltransferase complex subunit ASH2	1	2506	174678	557463	346727	3	17.4143	19.0885	18.4034	17.4143	19.0885	18.4034	1.6742	0.9891	1.33165
sp|P19013|K2C4_HUMAN	P19013	K2C4_HUMAN	KRT4	520	Homo sapiens	1:Experimental evidence at protein level	Keratin, type II cytoskeletal 4	1	611	294631	645516	845907	3	18.1686	19.3001	19.6901	18.1686	19.3001	19.6901	1.1315	1.5215	1.3265
sp|Q99622|C10_HUMAN	Q99622	C10_HUMAN	C12orf57	126	Homo sapiens	1:Experimental evidence at protein level	Protein C10	1	2130	NaN	148896	118198	2	NaN	17.1839	16.8508	15.6918	17.1839	16.8508	1.4921	1.159	1.32555
sp|O75342|LX12B_HUMAN	O75342	LX12B_HUMAN	ALOX12B	701	Homo sapiens	1:Experimental evidence at protein level	Arachidonate 12-lipoxygenase, 12R-type	1	213	NaN	257320	140163	2	NaN	17.9732	17.0967	16.2149	17.9732	17.0967	1.7583	0.8818	1.32005
sp|Q9BXS6|NUSAP_HUMAN	Q9BXS6	NUSAP_HUMAN	NUSAP1	441	Homo sapiens	1:Experimental evidence at protein level	Nucleolar and spindle-associated protein 1	1	2225	NaN	143277	114523	2	NaN	17.1285	16.8053	15.6525	17.1285	16.8053	1.476	1.1528	1.3144
sp|P00491|PNPH_HUMAN	P00491	PNPH_HUMAN	PNP	289	Homo sapiens	1:Experimental evidence at protein level	Purine nucleoside phosphorylase	1	330	NaN	86306.1	78735.2	2	NaN	16.3972	16.2647	15.0377	16.3972	16.2647	1.3595	1.227	1.29325
sp|P43246|MSH2_HUMAN	P43246	MSH2_HUMAN	MSH2	934	Homo sapiens	1:Experimental evidence at protein level	DNA mismatch repair protein Msh2	1	883	904373	2248183	2.09768e+06	3	19.7866	21.1003	21.0004	19.7866	21.1003	21.0004	1.3137	1.2138	1.26375
sp|Q16891|MIC60_HUMAN	Q16891	MIC60_HUMAN	IMMT	758	Homo sapiens	1:Experimental evidence at protein level	MICOS complex subunit MIC60	1	1610	1.60311e+06	3944723	3.66065e+06	3	20.6124	21.9115	21.8037	20.6124	21.9115	21.8037	1.2991	1.1913	1.2452
sp|Q9NT62|ATG3_HUMAN	Q9NT62	ATG3_HUMAN	ATG3	314	Homo sapiens	1:Experimental evidence at protein level	Ubiquitin-like-conjugating enzyme ATG3	0.9999	2394	NaN	84821.8	117932	2	NaN	16.3721	16.8476	15.3703	16.3721	16.8476	1.0018	1.4773	1.23955
sp|P17096|HMGA1_HUMAN	P17096	HMGA1_HUMAN	HMGA1	107	Homo sapiens	1:Experimental evidence at protein level	High mobility group protein HMG-I/HMG-Y	1	582	515469	1293862	1.14159e+06	3	18.9755	20.3033	20.1226	18.9755	20.3033	20.1226	1.3278	1.1471	1.23745
sp|Q7Z3Y8|K1C27_HUMAN	Q7Z3Y8	K1C27_HUMAN	KRT27	459	Homo sapiens	1:Experimental evidence at protein level	Keratin, type I cytoskeletal 27	1	1768	118729	473952	162846	3	16.8573	18.8544	17.3131	16.8573	18.8544	17.3131	1.9971	0.4558	1.22645
sp|P62258|1433E_HUMAN	P62258	1433E_HUMAN	YWHAE	255	Homo sapiens	1:Experimental evidence at protein level	14-3-3 protein epsilon	1	1144	5176659	12219331	12023997	3	22.3036	23.5404	23.5165	22.3036	23.5404	23.5165	1.2368	1.2129	1.22485
sp|Q08752|PPID_HUMAN	Q08752	PPID_HUMAN	PPID	370	Homo sapiens	1:Experimental evidence at protein level	Peptidyl-prolyl cis-trans isomerase D	1	1345	97159.9	219100	235164	3	16.5681	17.7412	17.8433	16.5681	17.7412	17.8433	1.1731	1.2752	1.22415
sp|P49773|HINT1_HUMAN	P49773	HINT1_HUMAN	HINT1	126	Homo sapiens	1:Experimental evidence at protein level	Adenosine 5'-monophosphoramidase HINT1	1	961	447507	1.1816e+06	923223	3	18.7716	20.1723	19.8163	18.7716	20.1723	19.8163	1.4007	1.0447	1.2227
sp|Q06124|PTN11_HUMAN	Q06124	PTN11_HUMAN	PTPN11	593	Homo sapiens	1:Experimental evidence at protein level	Tyrosine-protein phosphatase non-receptor type 11	1	1320	NaN	164059	148592	2	NaN	17.3239	17.181	16.0326	17.3239	17.181	1.2913	1.1484	1.21985
sp|O75347|TBCA_HUMAN	O75347	TBCA_HUMAN	TBCA	108	Homo sapiens	1:Experimental evidence at protein level	Tubulin-specific chaperone A	1	214	116570	307488	237911	3	16.8308	18.2302	17.8601	16.8308	18.2302	17.8601	1.3994	1.0293	1.21435
sp|P11717|MPRI_HUMAN	P11717	MPRI_HUMAN	IGF2R	2491	Homo sapiens	1:Experimental evidence at protein level	Cation-independent mannose-6-phosphate receptor	1	520	159857	452078	303189	3	17.2864	18.7862	18.2099	17.2864	18.7862	18.2099	1.4998	0.9235	1.21165
sp|P48556|PSMD8_HUMAN	P48556	PSMD8_HUMAN	PSMD8	350	Homo sapiens	1:Experimental evidence at protein level	26S proteasome non-ATPase regulatory subunit 8	1	926	3.87026e+06	7933418	10145469	3	21.884	22.9195	23.2679	21.884	22.9195	23.2679	1.0355	1.3839	1.2097
sp|O43776|SYNC_HUMAN	O43776	SYNC_HUMAN	NARS1	548	Homo sapiens	1:Experimental evidence at protein level	Asparagine--tRNA ligase, cytoplasmic	1	144	258230	516868	689301	3	17.9783	18.9794	19.3948	17.9783	18.9794	19.3948	1.0011	1.4165	1.2088
sp|Q56VL3|OCAD2_HUMAN	Q56VL3	OCAD2_HUMAN	OCIAD2	154	Homo sapiens	1:Experimental evidence at protein level	OCIA domain-containing protein 2	1	1639	232285	510819	560493	3	17.8255	18.9625	19.0963	17.8255	18.9625	19.0963	1.137	1.2708	1.2039
sp|P54819|KAD2_HUMAN	P54819	KAD2_HUMAN	AK2	239	Homo sapiens	1:Experimental evidence at protein level	Adenylate kinase 2, mitochondrial	1	1045	249240	582575	565542	3	17.9272	19.1521	19.1093	17.9272	19.1521	19.1093	1.2249	1.1821	1.2035
sp|Q8IVL5|P3H2_HUMAN	Q8IVL5	P3H2_HUMAN	P3H2	708	Homo sapiens	1:Experimental evidence at protein level	Prolyl 3-hydroxylase 2	0.9952	1817	NaN	148228	249689	2	NaN	17.1775	17.9298	16.3611	17.1775	17.9298	0.8164	1.5687	1.19255
sp|Q6PCE3|PGM2L_HUMAN	Q6PCE3	PGM2L_HUMAN	PGM2L1	622	Homo sapiens	1:Experimental evidence at protein level	Glucose 1,6-bisphosphate synthase	1	1715	NaN	133230	115878	2	NaN	17.0236	16.8223	15.7332	17.0236	16.8223	1.2904	1.0891	1.18975
sp|P46926|GNPI1_HUMAN	P46926	GNPI1_HUMAN	GNPDA1	289	Homo sapiens	1:Experimental evidence at protein level	Glucosamine-6-phosphate deaminase 1	1	912	161378	508586	264714	3	17.3001	18.9561	18.0141	17.3001	18.9561	18.0141	1.656	0.714	1.185
sp|P10809|CH60_HUMAN	P10809	CH60_HUMAN	HSPD1	573	Homo sapiens	1:Experimental evidence at protein level	60 kDa heat shock protein, mitochondrial	1	502	4911745	13447859	9288306	3	22.2278	23.6757	23.147	22.2278	23.6757	23.147	1.4479	0.9192	1.18355
sp|Q9H4A3|WNK1_HUMAN	Q9H4A3	WNK1_HUMAN	WNK1	2382	Homo sapiens	1:Experimental evidence at protein level	Serine/threonine-protein kinase WNK1	1	2293	NaN	125906	147737	2	NaN	16.942	17.1727	15.884	16.942	17.1727	1.058	1.2887	1.17335
sp|P56182|RRP1_HUMAN	P56182	RRP1_HUMAN	RRP1	461	Homo sapiens	1:Experimental evidence at protein level	Ribosomal RNA processing protein 1 homolog A	1	1065	134952	289946	313288	3	17.0421	18.1454	18.2571	17.0421	18.1454	18.2571	1.1033	1.215	1.15915
sp|P45973|CBX5_HUMAN	P45973	CBX5_HUMAN	CBX5	191	Homo sapiens	1:Experimental evidence at protein level	Chromobox protein homolog 5	1	893	NaN	252025	128692	2	NaN	17.9432	16.9736	16.3043	17.9432	16.9736	1.6389	0.6693	1.1541
sp|Q9BYT8|NEUL_HUMAN	Q9BYT8	NEUL_HUMAN	NLN	704	Homo sapiens	1:Experimental evidence at protein level	Neurolysin, mitochondrial	1	2238	NaN	160644	95791	2	NaN	17.2935	16.5476	15.7764	17.2935	16.5476	1.5171	0.7712	1.14415
sp|Q14978|NOLC1_HUMAN	Q14978	NOLC1_HUMAN	NOLC1	699	Homo sapiens	1:Experimental evidence at protein level	Nucleolar and coiled-body phosphoprotein 1	1	1511	107958	216134	261349	3	16.7201	17.7216	17.9956	16.7201	17.7216	17.9956	1.0015	1.2755	1.1385
sp|Q5SSJ5|HP1B3_HUMAN	Q5SSJ5	HP1B3_HUMAN	HP1BP3	553	Homo sapiens	1:Experimental evidence at protein level	Heterochromatin protein 1-binding protein 3	1	1651	1.82574e+06	4.02423e+06	4010914	3	20.8001	21.9403	21.9355	20.8001	21.9403	21.9355	1.1402	1.1354	1.1378
sp|P21912|SDHB_HUMAN	P21912	SDHB_HUMAN	SDHB	280	Homo sapiens	1:Experimental evidence at protein level	Succinate dehydrogenase [ubiquinone] iron-sulfur subunit, mitochondrial	0.9999	642	NaN	184690	124082	2	NaN	17.4947	16.9209	16.075	17.4947	16.9209	1.4197	0.8459	1.1328
sp|Q6NYC8|PPR18_HUMAN	Q6NYC8	PPR18_HUMAN	PPP1R18	613	Homo sapiens	1:Experimental evidence at protein level	Phostensin	1	1701	109564	279699	204883	3	16.7414	18.0935	17.6444	16.7414	18.0935	17.6444	1.3521	0.903	1.12755
sp|P0DP23|CALM1_HUMAN	P0DP23	CALM1_HUMAN	CALM1	149	Homo sapiens	1:Experimental evidence at protein level	Calmodulin-1	0.9999	489	222362	656173	359123	3	17.7626	19.3237	18.4541	17.7626	19.3237	18.4541	1.5611	0.6915	1.1263
sp|P52701|MSH6_HUMAN	P52701	MSH6_HUMAN	MSH6	1360	Homo sapiens	1:Experimental evidence at protein level	DNA mismatch repair protein Msh6	1	1018	1.82247e+06	3.92651e+06	4.0203e+06	3	20.7975	21.9048	21.9389	20.7975	21.9048	21.9389	1.1073	1.1414	1.12435
sp|Q96PZ0|PUS7_HUMAN	Q96PZ0	PUS7_HUMAN	PUS7	661	Homo sapiens	1:Experimental evidence at protein level	Pseudouridylate synthase 7 homolog	0.9999	2091	NaN	176097	108535	2	NaN	17.426	16.7278	15.9573	17.426	16.7278	1.4687	0.7705	1.1196
sp|Q13085|ACACA_HUMAN	Q13085	ACACA_HUMAN	ACACA	2346	Homo sapiens	1:Experimental evidence at protein level	Acetyl-CoA carboxylase 1	1	1386	347895	850979	670789	3	18.4083	19.6988	19.3555	18.4083	19.6988	19.3555	1.2905	0.9472	1.11885
sp|P06576|ATPB_HUMAN	P06576	ATPB_HUMAN	ATP5F1B	529	Homo sapiens	1:Experimental evidence at protein level	ATP synthase F(1) complex subunit beta, mitochondrial	1	413	1207455	3281318	2090351	3	20.2035	21.6458	20.9953	20.2035	21.6458	20.9953	1.4423	0.7918	1.11705
sp|Q8WYA6|CTBL1_HUMAN	Q8WYA6	CTBL1_HUMAN	CTNNBL1	563	Homo sapiens	1:Experimental evidence at protein level	Beta-catenin-like protein 1	1	1953	NaN	144185	139795	2	NaN	17.1376	17.093	15.9997	17.1376	17.093	1.1379	1.0933	1.1156
sp|O96008|TOM40_HUMAN	O96008	TOM40_HUMAN	TOMM40	361	Homo sapiens	1:Experimental evidence at protein level	Mitochondrial import receptor subunit TOM40 homolog	1	320	606151	1.42212e+06	1.19931e+06	3	19.2093	20.4396	20.1938	19.2093	20.4396	20.1938	1.2303	0.9845	1.1074
sp|Q9NYF8|BCLF1_HUMAN	Q9NYF8	BCLF1_HUMAN	BCLAF1	920	Homo sapiens	1:Experimental evidence at protein level	Bcl-2-associated transcription factor 1	1	2451	NaN	171474	116253	2	NaN	17.3876	16.8269	16.0154	17.3876	16.8269	1.3722	0.8115	1.09185
sp|Q9NX63|MIC19_HUMAN	Q9NX63	MIC19_HUMAN	CHCHD3	227	Homo sapiens	1:Experimental evidence at protein level	MICOS complex subunit MIC19	1	2439	833238	1.83714e+06	1.71521e+06	3	19.6684	20.809	20.71	19.6684	20.809	20.71	1.1406	1.0416	1.0911
sp|Q9NQP4|PFD4_HUMAN	Q9NQP4	PFD4_HUMAN	PFDN4	134	Homo sapiens	1:Experimental evidence at protein level	Prefoldin subunit 4	1	2362	569491	1372871	1.07065e+06	3	19.1193	20.3888	20.0301	19.1193	20.3888	20.0301	1.2695	0.9108	1.09015
sp|P49915|GUAA_HUMAN	P49915	GUAA_HUMAN	GMPS	693	Homo sapiens	1:Experimental evidence at protein level	GMP synthase [glutamine-hydrolyzing]	1	967	541766	1.15215e+06	1.1519e+06	3	19.0473	20.1359	20.1356	19.0473	20.1359	20.1356	1.0886	1.0883	1.08845
sp|P25786|PSA1_HUMAN	P25786	PSA1_HUMAN	PSMA1	263	Homo sapiens	1:Experimental evidence at protein level	Proteasome subunit alpha type-1	1	685	4158766	8.00058e+06	9734563	3	21.9877	22.9317	23.2147	21.9877	22.9317	23.2147	0.944	1.227	1.0855
sp|P61981|1433G_HUMAN	P61981	1433G_HUMAN	YWHAG	247	Homo sapiens	1:Experimental evidence at protein level	14-3-3 protein gamma	1	1134	1.37047e+06	2.7035e+06	3118079	3	20.3862	21.3664	21.5722	20.3862	21.3664	21.5722	0.9802	1.186	1.0831
sp|P61964|WDR5_HUMAN	P61964	WDR5_HUMAN	WDR5	334	Homo sapiens	1:Experimental evidence at protein level	WD repeat-containing protein 5	1	1130	356767	956832	595366	3	18.4446	19.8679	19.1834	18.4446	19.8679	19.1834	1.4233	0.7388	1.08105
sp|P01857|IGHG1_HUMAN	P01857	IGHG1_HUMAN	IGHG1	399	Homo sapiens	1:Experimental evidence at protein level	Immunoglobulin heavy constant gamma 1	1	348	652838	1.89012e+06	1.00854e+06	3	19.3164	20.85	19.9438	19.3164	20.85	19.9438	1.5336	0.6274	1.0805
sp|P30040|ERP29_HUMAN	P30040	ERP29_HUMAN	ERP29	261	Homo sapiens	1:Experimental evidence at protein level	Endoplasmic reticulum resident protein 29	1	736	255604	631320	462235	3	17.9636	19.268	18.8183	17.9636	19.268	18.8183	1.3044	0.8547	1.07955
sp|Q7Z4V5|HDGR2_HUMAN	Q7Z4V5	HDGR2_HUMAN	HDGFL2	671	Homo sapiens	1:Experimental evidence at protein level	Hepatoma-derived growth factor-related protein 2	1	1773	296279	656942	590419	3	18.1766	19.3254	19.1714	18.1766	19.3254	19.1714	1.1488	0.9948	1.0718
sp|Q96P11|NSUN5_HUMAN	Q96P11	NSUN5_HUMAN	NSUN5	429	Homo sapiens	1:Experimental evidence at protein level	28S rRNA (cytosine-C(5))-methyltransferase	1	2083	NaN	151609	110524	2	NaN	17.21	16.754	15.9104	17.21	16.754	1.2996	0.8436	1.0716
sp|Q13257|MD2L1_HUMAN	Q13257	MD2L1_HUMAN	MAD2L1	205	Homo sapiens	1:Experimental evidence at protein level	Mitotic spindle assembly checkpoint protein MAD2A	0.9952	1405	NaN	266588	225618	2	NaN	18.0243	17.7835	16.8418	18.0243	17.7835	1.1825	0.9417	1.0621
sp|P31930|QCR1_HUMAN	P31930	QCR1_HUMAN	UQCRC1	480	Homo sapiens	1:Experimental evidence at protein level	Cytochrome b-c1 complex subunit 1, mitochondrial	1	764	1.4624e+06	3.22907e+06	2.85978e+06	3	20.4799	21.6227	21.4475	20.4799	21.6227	21.4475	1.1428	0.9676	1.0552
sp|Q9H6T3|RPAP3_HUMAN	Q9H6T3	RPAP3_HUMAN	RPAP3	665	Homo sapiens	1:Experimental evidence at protein level	RNA polymerase II-associated protein 3	1	2303	242261	530749	477233	3	17.8862	19.0177	18.8643	17.8862	19.0177	18.8643	1.1315	0.9781	1.0548
sp|P55196|AFAD_HUMAN	P55196	AFAD_HUMAN	AFDN	1824	Homo sapiens	1:Experimental evidence at protein level	Afadin	1	1054	251018	475387	571882	3	17.9374	18.8587	19.1254	17.9374	18.8587	19.1254	0.9213	1.188	1.05465
sp|Q13126|MTAP_HUMAN	Q13126	MTAP_HUMAN	MTAP	283	Homo sapiens	1:Experimental evidence at protein level	S-methyl-5'-thioadenosine phosphorylase	1	1390	257415	574564	496438	3	17.9737	19.1321	18.9213	17.9737	19.1321	18.9213	1.1584	0.9476	1.053
sp|Q96C19|EFHD2_HUMAN	Q96C19	EFHD2_HUMAN	EFHD2	240	Homo sapiens	1:Experimental evidence at protein level	EF-hand domain-containing protein D2	1	2018	280090	770243	438153	3	18.0955	19.555	18.7411	18.0955	19.555	18.7411	1.4595	0.6456	1.05255
sp|Q8NBJ5|GT251_HUMAN	Q8NBJ5	GT251_HUMAN	COLGALT1	622	Homo sapiens	1:Experimental evidence at protein level	Procollagen galactosyltransferase 1	1	1874	200610	532781	323946	3	17.614	19.0232	18.3054	17.614	19.0232	18.3054	1.4092	0.6914	1.0503
sp|P35573|GDE_HUMAN	P35573	GDE_HUMAN	AGL	1532	Homo sapiens	1:Experimental evidence at protein level	Glycogen debranching enzyme	1	804	171496	234147	533606	3	17.3878	17.8371	19.0254	17.3878	17.8371	19.0254	0.4493	1.6376	1.04345
sp|P43304|GPDM_HUMAN	P43304	GPDM_HUMAN	GPD2	727	Homo sapiens	1:Experimental evidence at protein level	Glycerol-3-phosphate dehydrogenase, mitochondrial	1	884	260020	485563	582890	3	17.9883	18.8893	19.1529	17.9883	18.8893	19.1529	0.901	1.1646	1.0328
sp|Q9GZL7|WDR12_HUMAN	Q9GZL7	WDR12_HUMAN	WDR12	423	Homo sapiens	1:Experimental evidence at protein level	Ribosome biogenesis protein WDR12	1	2250	221098	593750	343781	3	17.7543	19.1795	18.3911	17.7543	19.1795	18.3911	1.4252	0.6368	1.031
sp|P62805|H4_HUMAN	P62805	H4_HUMAN	H4C1	103	Homo sapiens	1:Experimental evidence at protein level	Histone H4	1	1169	355909184	693848000	761137860	3	28.4073	29.3704	29.5033	28.4073	29.3704	29.5033	0.9631	1.096	1.02955
sp|P40121|CAPG_HUMAN	P40121	CAPG_HUMAN	CAPG	348	Homo sapiens	1:Experimental evidence at protein level	Macrophage-capping protein	1	845	NaN	212291	59109.8	2	NaN	17.6957	15.8511	15.7464	17.6957	15.8511	1.9493	0.1047	1.027
sp|Q8WXH0|SYNE2_HUMAN	Q8WXH0	SYNE2_HUMAN	SYNE2	6885	Homo sapiens	1:Experimental evidence at protein level	Nesprin-2	1	1950	NaN	116559	85746.4	2	NaN	16.8307	16.3878	15.5927	16.8307	16.3878	1.238	0.7951	1.01655
sp|P20700|LMNB1_HUMAN	P20700	LMNB1_HUMAN	LMNB1	586	Homo sapiens	1:Experimental evidence at protein level	Lamin-B1	1	628	3.28095e+06	6.46071e+06	6795931	3	21.6457	22.6233	22.6962	21.6457	22.6233	22.6962	0.9776	1.0505	1.01405
sp|Q16531|DDB1_HUMAN	Q16531	DDB1_HUMAN	DDB1	1140	Homo sapiens	1:Experimental evidence at protein level	DNA damage-binding protein 1	1	1583	1427150	3.1438e+06	2.64025e+06	3	20.4447	21.5841	21.3322	20.4447	21.5841	21.3322	1.1394	0.8875	1.01345
sp|O95232|LC7L3_HUMAN	O95232	LC7L3_HUMAN	LUC7L3	432	Homo sapiens	1:Experimental evidence at protein level	Luc7-like protein 3	1	285	NaN	164640	110561	2	NaN	17.329	16.7545	16.0309	17.329	16.7545	1.2981	0.7236	1.01085
sp|Q86X51|EZHIP_HUMAN	Q86X51	EZHIP_HUMAN	EZHIP	503	Homo sapiens	1:Experimental evidence at protein level	EZH inhibitory protein	1	1803	450850	896932	916048	3	18.7823	19.7746	19.8051	18.7823	19.7746	19.8051	0.9923	1.0228	1.00755
sp|Q9P0K7|RAI14_HUMAN	Q9P0K7	RAI14_HUMAN	RAI14	980	Homo sapiens	1:Experimental evidence at protein level	Ankycorbin	0.9996	2476	NaN	103554	141000	2	NaN	16.66	17.1053	15.876	16.66	17.1053	0.784	1.2293	1.00665
sp|Q32MZ4|LRRF1_HUMAN	Q32MZ4	LRRF1_HUMAN	LRRFIP1	808	Homo sapiens	1:Experimental evidence at protein level	Leucine-rich repeat flightless-interacting protein 1	1	1618	455977	1.05677e+06	794303	3	18.7986	20.0112	19.5993	18.7986	20.0112	19.5993	1.2126	0.8007	1.00665
sp|Q9Y5B0|CTDP1_HUMAN	Q9Y5B0	CTDP1_HUMAN	CTDP1	961	Homo sapiens	1:Experimental evidence at protein level	RNA polymerase II subunit A C-terminal domain phosphatase	0.9999	2674	NaN	162434	99151.2	2	NaN	17.3095	16.5973	15.9486	17.3095	16.5973	1.3609	0.6487	1.0048
sp|Q9H9J2|RM44_HUMAN	Q9H9J2	RM44_HUMAN	MRPL44	332	Homo sapiens	1:Experimental evidence at protein level	Large ribosomal subunit protein mL44	1	2320	538291	972949	1.19492e+06	3	19.038	19.892	20.1885	19.038	19.892	20.1885	0.854	1.1505	1.00225
sp|Q8N684|CPSF7_HUMAN	Q8N684	CPSF7_HUMAN	CPSF7	471	Homo sapiens	1:Experimental evidence at protein level	Cleavage and polyadenylation specificity factor subunit 7	1	1863	314139	588905	672049	3	18.261	19.1677	19.3582	18.261	19.1677	19.3582	0.9067	1.0972	1.00195
sp|P41240|CSK_HUMAN	P41240	CSK_HUMAN	CSK	450	Homo sapiens	1:Experimental evidence at protein level	Tyrosine-protein kinase CSK	1	862	74653.2	176584	126562	3	16.1879	17.43	16.9495	16.1879	17.43	16.9495	1.2421	0.7616	1.00185
sp|Q96SU4|OSBL9_HUMAN	Q96SU4	OSBL9_HUMAN	OSBPL9	736	Homo sapiens	1:Experimental evidence at protein level	Oxysterol-binding protein-related protein 9	1	2107	152070	272928	332459	3	17.2144	18.0582	18.3428	17.2144	18.0582	18.3428	0.8438	1.1284	0.9861
sp|P26641|EF1G_HUMAN	P26641	EF1G_HUMAN	EEF1G	437	Homo sapiens	1:Experimental evidence at protein level	Elongation factor 1-gamma	1	701	10233541	20888430	19546132	3	23.2821	24.317	24.217	23.2821	24.317	24.217	1.0349	0.9349	0.9849
sp|Q9NXE4|NSMA3_HUMAN	Q9NXE4	NSMA3_HUMAN	SMPD4	866	Homo sapiens	1:Experimental evidence at protein level	Sphingomyelin phosphodiesterase 4	1	2440	194926	453689	327973	3	17.5726	18.7913	18.3232	17.5726	18.7913	18.3232	1.2187	0.7506	0.98465
sp|P55084|ECHB_HUMAN	P55084	ECHB_HUMAN	HADHB	474	Homo sapiens	1:Experimental evidence at protein level	Trifunctional enzyme subunit beta, mitochondrial	1	1053	1.19706e+06	2.56773e+06	2.16618e+06	3	20.1911	21.2921	21.0467	20.1911	21.2921	21.0467	1.101	0.8556	0.9783
sp|P17987|TCPA_HUMAN	P17987	TCPA_HUMAN	TCP1	556	Homo sapiens	1:Experimental evidence at protein level	T-complex protein 1 subunit alpha	1	596	2.45698e+06	4642591	5030659	3	21.2285	22.1465	22.2623	21.2285	22.1465	22.2623	0.918	1.0338	0.9759
sp|O94822|LTN1_HUMAN	O94822	LTN1_HUMAN	LTN1	1766	Homo sapiens	1:Experimental evidence at protein level	E3 ubiquitin-protein ligase listerin	1	264	468904	1.33236e+06	635668	3	18.8389	20.3456	19.2779	18.8389	20.3456	19.2779	1.5067	0.439	0.97285
sp|O75477|ERLN1_HUMAN	O75477	ERLN1_HUMAN	ERLIN1	348	Homo sapiens	1:Experimental evidence at protein level	Erlin-1	1	227	661012	1.35067e+06	1.23978e+06	3	19.3343	20.3652	20.2416	19.3343	20.3652	20.2416	1.0309	0.9073	0.9691
sp|Q8IXM2|BAP18_HUMAN	Q8IXM2	BAP18_HUMAN	BACC1	172	Homo sapiens	1:Experimental evidence at protein level	BPTF-associated chromatin complex component 1	1	1830	322336	624468	635655	3	18.2982	19.2523	19.2779	18.2982	19.2523	19.2779	0.9541	0.9797	0.9669
sp|O60925|PFD1_HUMAN	O60925	PFD1_HUMAN	PFDN1	122	Homo sapiens	1:Experimental evidence at protein level	Prefoldin subunit 1	1	194	160534	516401	189964	3	17.2925	18.9781	17.5354	17.2925	18.9781	17.5354	1.6856	0.2429	0.96425
sp|Q14683|SMC1A_HUMAN	Q14683	SMC1A_HUMAN	SMC1A	1233	Homo sapiens	1:Experimental evidence at protein level	Structural maintenance of chromosomes protein 1A	1	1493	373011	806224	656057	3	18.5089	19.6208	19.3235	18.5089	19.6208	19.3235	1.1119	0.8146	0.96325
sp|P00441|SODC_HUMAN	P00441	SODC_HUMAN	SOD1	154	Homo sapiens	1:Experimental evidence at protein level	Superoxide dismutase [Cu-Zn]	1	329	1.26271e+06	2.50431e+06	2.40925e+06	3	20.2681	21.256	21.2001	20.2681	21.256	21.2001	0.9879	0.932	0.95995
sp|Q15008|PSMD6_HUMAN	Q15008	PSMD6_HUMAN	PSMD6	389	Homo sapiens	1:Experimental evidence at protein level	26S proteasome non-ATPase regulatory subunit 6	1	1518	567435	1.16655e+06	1.04187e+06	3	19.1141	20.1538	19.9907	19.1141	20.1538	19.9907	1.0397	0.8766	0.95815
sp|P61088|UBE2N_HUMAN	P61088	UBE2N_HUMAN	UBE2N	152	Homo sapiens	1:Experimental evidence at protein level	Ubiquitin-conjugating enzyme E2 N	1	1101	135256	222840	309797	3	17.0453	17.7656	18.241	17.0453	17.7656	18.241	0.7203	1.1957	0.958
sp|P09429|HMGB1_HUMAN	P09429	HMGB1_HUMAN	HMGB1	215	Homo sapiens	1:Experimental evidence at protein level	High mobility group protein B1	1	467	6.96867e+06	11803551	15486574	3	22.7325	23.4923	23.8858	22.7325	23.4923	23.8858	0.7598	1.1533	0.95655
sp|O75489|NDUS3_HUMAN	O75489	NDUS3_HUMAN	NDUFS3	264	Homo sapiens	1:Experimental evidence at protein level	NADH dehydrogenase [ubiquinone] iron-sulfur protein 3, mitochondrial	1	228	495638	1.00661e+06	914309	3	18.9189	19.9411	19.8023	18.9189	19.9411	19.8023	1.0222	0.8834	0.9528
sp|Q9Y4W2|LAS1L_HUMAN	Q9Y4W2	LAS1L_HUMAN	LAS1L	734	Homo sapiens	1:Experimental evidence at protein level	Ribosomal biogenesis protein LAS1L	1	2665	135599	284314	242295	3	17.049	18.1171	17.8864	17.049	18.1171	17.8864	1.0681	0.8374	0.95275
sp|Q8TCS8|PNPT1_HUMAN	Q8TCS8	PNPT1_HUMAN	PNPT1	783	Homo sapiens	1:Experimental evidence at protein level	Polyribonucleotide nucleotidyltransferase 1, mitochondrial	1	1908	272872	590957	470623	3	18.0579	19.1727	18.8442	18.0579	19.1727	18.8442	1.1148	0.7863	0.95055
sp|P04062|GBA1_HUMAN	P04062	GBA1_HUMAN	GBA1	536	Homo sapiens	1:Experimental evidence at protein level	Lysosomal acid glucosylceramidase	1	370	NaN	85868.1	76167.1	2	NaN	16.3898	16.2169	15.3594	16.3898	16.2169	1.0304	0.8575	0.94395
sp|P29590|PML_HUMAN	P29590	PML_HUMAN	PML	882	Homo sapiens	1:Experimental evidence at protein level	Protein PML	1	734	NaN	148993	125488	2	NaN	17.1849	16.9372	16.1175	17.1849	16.9372	1.0674	0.8197	0.94355
sp|Q15007|FL2D_HUMAN	Q15007	FL2D_HUMAN	WTAP	396	Homo sapiens	1:Experimental evidence at protein level	Pre-mRNA-splicing regulator WTAP	0.9998	1517	NaN	195136	59277.3	2	NaN	17.5741	15.8552	15.7721	17.5741	15.8552	1.802	0.0831	0.94255
sp|O00232|PSD12_HUMAN	O00232	PSD12_HUMAN	PSMD12	456	Homo sapiens	1:Experimental evidence at protein level	26S proteasome non-ATPase regulatory subunit 12	1	30	830180	1.7509e+06	1.45167e+06	3	19.6631	20.7397	20.4693	19.6631	20.7397	20.4693	1.0766	0.8062	0.9414
sp|Q07021|C1QBP_HUMAN	Q07021	C1QBP_HUMAN	C1QBP	282	Homo sapiens	1:Experimental evidence at protein level	Complement component 1 Q subcomponent-binding protein, mitochondrial	1	1329	199894	445918	329818	3	17.6089	18.7664	18.3313	17.6089	18.7664	18.3313	1.1575	0.7224	0.93995
sp|Q9BWD1|THIC_HUMAN	Q9BWD1	THIC_HUMAN	ACAT2	397	Homo sapiens	1:Experimental evidence at protein level	Acetyl-CoA acetyltransferase, cytosolic	1	2214	NaN	135000	180349	2	NaN	17.0426	17.4604	16.3144	17.0426	17.4604	0.7282	1.146	0.9371
sp|P17026|ZNF22_HUMAN	P17026	ZNF22_HUMAN	ZNF22	224	Homo sapiens	1:Experimental evidence at protein level	Zinc finger protein 22	1	580	1084302	1.48797e+06	2.87846e+06	3	20.0483	20.5049	21.4569	20.0483	20.5049	21.4569	0.4566	1.4086	0.9326
sp|Q9BTE3|MCMBP_HUMAN	Q9BTE3	MCMBP_HUMAN	MCMBP	642	Homo sapiens	1:Experimental evidence at protein level	Mini-chromosome maintenance complex-binding protein	1	2185	NaN	124225	162757	2	NaN	16.9226	17.3124	16.1877	16.9226	17.3124	0.7349	1.1247	0.9298
sp|Q00577|PURA_HUMAN	Q00577	PURA_HUMAN	PURA	322	Homo sapiens	1:Experimental evidence at protein level	Transcriptional activator protein Pur-alpha	1	1265	84828.1	155706	167131	3	16.3723	17.2485	17.3506	16.3723	17.2485	17.3506	0.8762	0.9783	0.92725
sp|Q6PL18|ATAD2_HUMAN	Q6PL18	ATAD2_HUMAN	ATAD2	1390	Homo sapiens	1:Experimental evidence at protein level	ATPase family AAA domain-containing protein 2	1	1723	262866	541338	461558	3	18.004	19.0462	18.8162	18.004	19.0462	18.8162	1.0422	0.8122	0.9272
sp|Q9BV38|WDR18_HUMAN	Q9BV38	WDR18_HUMAN	WDR18	432	Homo sapiens	1:Experimental evidence at protein level	WD repeat-containing protein 18	1	2201	336528	901224	454021	3	18.3604	19.7815	18.7924	18.3604	19.7815	18.7924	1.4211	0.432	0.92655
sp|P12004|PCNA_HUMAN	P12004	PCNA_HUMAN	PCNA	261	Homo sapiens	1:Experimental evidence at protein level	Proliferating cell nuclear antigen	1	522	3.06897e+06	5.75454e+06	5887398	3	21.5493	22.4563	22.4892	21.5493	22.4563	22.4892	0.907	0.9399	0.92345
sp|O95831|AIFM1_HUMAN	O95831	AIFM1_HUMAN	AIFM1	613	Homo sapiens	1:Experimental evidence at protein level	Apoptosis-inducing factor 1, mitochondrial	1	314	94494.7	221169	145112	3	16.5279	17.7548	17.1468	16.5279	17.7548	17.1468	1.2269	0.6189	0.9229
sp|P62750|RL23A_HUMAN	P62750	RL23A_HUMAN	RPL23A	156	Homo sapiens	1:Experimental evidence at protein level	Large ribosomal subunit protein uL23	1	1167	324312	588089	640355	3	18.307	19.1657	19.2885	18.307	19.1657	19.2885	0.8587	0.9815	0.9201
sp|Q9Y6M1|IF2B2_HUMAN	Q9Y6M1	IF2B2_HUMAN	IGF2BP2	599	Homo sapiens	1:Experimental evidence at protein level	Insulin-like growth factor 2 mRNA-binding protein 2	1	2706	245566	515699	414278	3	17.9057	18.9762	18.6602	17.9057	18.9762	18.6602	1.0705	0.7545	0.9125
sp|P07947|YES_HUMAN	P07947	YES_HUMAN	YES1	543	Homo sapiens	1:Experimental evidence at protein level	Tyrosine-protein kinase Yes	1	437	NaN	140046	147147	2	NaN	17.0955	17.1669	16.2201	17.0955	17.1669	0.8754	0.9468	0.9111
sp|P78417|GSTO1_HUMAN	P78417	GSTO1_HUMAN	GSTO1	241	Homo sapiens	1:Experimental evidence at protein level	Glutathione S-transferase omega-1	1	1231	558057	877178	1.24926e+06	3	19.0901	19.7425	20.2526	19.0901	19.7425	20.2526	0.6524	1.1625	0.90745
sp|O60814|H2B1K_HUMAN	O60814	H2B1K_HUMAN	H2BC12	126	Homo sapiens	1:Experimental evidence at protein level	Histone H2B type 1-K	1	183	821011580	1545474560	1525231740	3	29.6128	30.5296	30.5109	29.6128	30.5296	30.5109	0.9168	0.8981	0.90745
sp|Q9HAV7|GRPE1_HUMAN	Q9HAV7	GRPE1_HUMAN	GRPEL1	217	Homo sapiens	1:Experimental evidence at protein level	GrpE protein homolog 1, mitochondrial	1	2327	220051	360736	472246	3	17.7475	18.4606	18.8492	17.7475	18.4606	18.8492	0.7131	1.1017	0.9074
sp|Q96GN5|CDA7L_HUMAN	Q96GN5	CDA7L_HUMAN	CDCA7L	454	Homo sapiens	1:Experimental evidence at protein level	Cell division cycle-associated 7-like protein	1	2051	234573	341862	566045	3	17.8397	18.3831	19.1106	17.8397	18.3831	19.1106	0.5434	1.2709	0.90715
sp|Q9Y5L0|TNPO3_HUMAN	Q9Y5L0	TNPO3_HUMAN	TNPO3	923	Homo sapiens	1:Experimental evidence at protein level	Transportin-3	1	2679	103784	208350	181611	3	16.6632	17.6687	17.4705	16.6632	17.6687	17.4705	1.0055	0.8073	0.9064
sp|P50991|TCPD_HUMAN	P50991	TCPD_HUMAN	CCT4	539	Homo sapiens	1:Experimental evidence at protein level	T-complex protein 1 subunit delta	1	984	2.6787e+06	4959386	5.08032e+06	3	21.3531	22.2417	22.2765	21.3531	22.2417	22.2765	0.8886	0.9234	0.906
sp|P40763|STAT3_HUMAN	P40763	STAT3_HUMAN	STAT3	770	Homo sapiens	1:Experimental evidence at protein level	Signal transducer and activator of transcription 3	1	852	583052	1.02669e+06	1.15842e+06	3	19.1533	19.9696	20.1437	19.1533	19.9696	20.1437	0.8163	0.9904	0.90335
sp|P22695|QCR2_HUMAN	P22695	QCR2_HUMAN	UQCRC2	453	Homo sapiens	1:Experimental evidence at protein level	Cytochrome b-c1 complex subunit 2, mitochondrial	1	657	2.90193e+06	5.81137e+06	5.05801e+06	3	21.4686	22.4704	22.2701	21.4686	22.4704	22.2701	1.0018	0.8015	0.90165
sp|P49406|RM19_HUMAN	P49406	RM19_HUMAN	MRPL19	292	Homo sapiens	1:Experimental evidence at protein level	Large ribosomal subunit protein bL19m	1	943	382764	775644	657130	3	18.5461	19.565	19.3258	18.5461	19.565	19.3258	1.0189	0.7797	0.8993
sp|O60264|SMCA5_HUMAN	O60264	SMCA5_HUMAN	SMARCA5	1052	Homo sapiens	1:Experimental evidence at protein level	SWI/SNF-related matrix-associated actin-dependent regulator of chromatin subfamily A member 5	1	157	1.05144e+06	2.28582e+06	1.67864e+06	3	20.0039	21.1243	20.6789	20.0039	21.1243	20.6789	1.1204	0.675	0.8977
sp|Q12802|AKP13_HUMAN	Q12802	AKP13_HUMAN	AKAP13	2813	Homo sapiens	1:Experimental evidence at protein level	A-kinase anchor protein 13	1	1366	66447.2	120940	126574	3	16.0199	16.8839	16.9496	16.0199	16.8839	16.9496	0.864	0.9297	0.89685
sp|Q15075|EEA1_HUMAN	Q15075	EEA1_HUMAN	EEA1	1411	Homo sapiens	1:Experimental evidence at protein level	Early endosome antigen 1	1	1530	NaN	98636.2	104936	2	NaN	16.5898	16.6792	15.7388	16.5898	16.6792	0.851	0.9404	0.8957
sp|Q14738|2A5D_HUMAN	Q14738	2A5D_HUMAN	PPP2R5D	602	Homo sapiens	1:Experimental evidence at protein level	Serine/threonine-protein phosphatase 2A 56 kDa regulatory subunit delta isoform	1	1500	370705	740762	641174	3	18.4999	19.4987	19.2904	18.4999	19.4987	19.2904	0.9988	0.7905	0.89465
sp|Q1KMD3|HNRL2_HUMAN	Q1KMD3	HNRL2_HUMAN	HNRNPUL2	747	Homo sapiens	1:Experimental evidence at protein level	Heterogeneous nuclear ribonucleoprotein U-like protein 2	1	1611	612405	1.09095e+06	1.18793e+06	3	19.2241	20.0572	20.18	19.2241	20.0572	20.18	0.8331	0.9559	0.8945
sp|P42126|ECI1_HUMAN	P42126	ECI1_HUMAN	ECI1	302	Homo sapiens	1:Experimental evidence at protein level	Enoyl-CoA delta isomerase 1, mitochondrial	1	867	693476	1.65837e+06	996833	3	19.4035	20.6613	19.927	19.4035	20.6613	19.927	1.2578	0.5235	0.89065
sp|P22033|MUTA_HUMAN	P22033	MUTA_HUMAN	MMUT	750	Homo sapiens	1:Experimental evidence at protein level	Methylmalonyl-CoA mutase, mitochondrial	1	644	NaN	131800	101864	2	NaN	17.008	16.6363	15.9323	17.008	16.6363	1.0757	0.704	0.88985
sp|Q9NZW5|PALS2_HUMAN	Q9NZW5	PALS2_HUMAN	PALS2	540	Homo sapiens	1:Experimental evidence at protein level	Protein PALS2	1	2472	NaN	151924	132632	2	NaN	17.213	17.0171	16.2254	17.213	17.0171	0.9876	0.7917	0.88965
sp|P31025|LCN1_HUMAN	P31025	LCN1_HUMAN	LCN1	176	Homo sapiens	1:Experimental evidence at protein level	Lipocalin-1	1	755	389466	662795	784080	3	18.5711	19.3382	19.5806	18.5711	19.3382	19.5806	0.7671	1.0095	0.8883
sp|P43686|PRS6B_HUMAN	P43686	PRS6B_HUMAN	PSMC4	418	Homo sapiens	1:Experimental evidence at protein level	26S proteasome regulatory subunit 6B	1	891	290576	572837	504989	3	18.1486	19.1278	18.9459	18.1486	19.1278	18.9459	0.9792	0.7973	0.88825
sp|P00492|HPRT_HUMAN	P00492	HPRT_HUMAN	HPRT1	218	Homo sapiens	1:Experimental evidence at protein level	Hypoxanthine-guanine phosphoribosyltransferase	1	331	241464	516383	384926	3	17.8814	18.9781	18.5542	17.8814	18.9781	18.5542	1.0967	0.6728	0.88475
sp|P51159|RB27A_HUMAN	P51159	RB27A_HUMAN	RAB27A	221	Homo sapiens	1:Experimental evidence at protein level	Ras-related protein Rab-27A	0.9998	993	113498	252486	173848	3	16.7923	17.9458	17.4075	16.7923	17.9458	17.4075	1.1535	0.6152	0.88435
sp|P49321|NASP_HUMAN	P49321	NASP_HUMAN	NASP	788	Homo sapiens	1:Experimental evidence at protein level	Nuclear autoantigenic sperm protein	1	940	973464	1972848	1.63591e+06	3	19.8928	20.9118	20.6417	19.8928	20.9118	20.6417	1.019	0.7489	0.88395
sp|O43395|PRPF3_HUMAN	O43395	PRPF3_HUMAN	PRPF3	683	Homo sapiens	1:Experimental evidence at protein level	U4/U6 small nuclear ribonucleoprotein Prp3	1	122	NaN	126121	98121.3	2	NaN	16.9445	16.5823	15.8803	16.9445	16.5823	1.0642	0.702	0.8831
sp|P43358|MAGA4_HUMAN	P43358	MAGA4_HUMAN	MAGEA4	317	Homo sapiens	1:Experimental evidence at protein level	Melanoma-associated antigen 4	1	887	751238	1.56009e+06	1.22728e+06	3	19.5189	20.5732	20.227	19.5189	20.5732	20.227	1.0543	0.7081	0.8812
sp|Q5MIZ7|P4R3B_HUMAN	Q5MIZ7	P4R3B_HUMAN	PPP4R3B	849	Homo sapiens	1:Experimental evidence at protein level	Serine/threonine-protein phosphatase 4 regulatory subunit 3B	1	1647	NaN	132543	177470	2	NaN	17.0161	17.4372	16.3535	17.0161	17.4372	0.6626	1.0837	0.87315
sp|P50452|SPB8_HUMAN	P50452	SPB8_HUMAN	SERPINB8	374	Homo sapiens	1:Experimental evidence at protein level	Serpin B8	1	973	177520	350197	301490	3	17.4376	18.4178	18.2017	17.4376	18.4178	18.2017	0.9802	0.7641	0.87215
sp|P49748|ACADV_HUMAN	P49748	ACADV_HUMAN	ACADVL	655	Homo sapiens	1:Experimental evidence at protein level	Very long-chain specific acyl-CoA dehydrogenase, mitochondrial	1	957	491553	981444	817049	3	18.907	19.9045	19.6401	18.907	19.9045	19.6401	0.9975	0.7331	0.8653
sp|Q9Y5X1|SNX9_HUMAN	Q9Y5X1	SNX9_HUMAN	SNX9	595	Homo sapiens	1:Experimental evidence at protein level	Sorting nexin-9	1	2685	NaN	108682	151179	2	NaN	16.7298	17.2059	16.1114	16.7298	17.2059	0.6184	1.0945	0.85645
sp|Q2NL82|TSR1_HUMAN	Q2NL82	TSR1_HUMAN	TSR1	804	Homo sapiens	1:Experimental evidence at protein level	Pre-rRNA-processing protein TSR1 homolog	1	1616	131238	279843	200692	3	17.0018	18.0943	17.6146	17.0018	18.0943	17.6146	1.0925	0.6128	0.85265
sp|Q9NXF1|TEX10_HUMAN	Q9NXF1	TEX10_HUMAN	TEX10	929	Homo sapiens	1:Experimental evidence at protein level	Testis-expressed protein 10	1	2441	247016	482338	409165	3	17.9142	18.8797	18.6423	17.9142	18.8797	18.6423	0.9655	0.7281	0.8468
sp|P13804|ETFA_HUMAN	P13804	ETFA_HUMAN	ETFA	333	Homo sapiens	1:Experimental evidence at protein level	Electron transfer flavoprotein subunit alpha, mitochondrial	1	548	162698	294216	290076	3	17.3118	18.1665	18.1461	17.3118	18.1665	18.1461	0.8547	0.8343	0.8445
sp|Q04837|SSBP_HUMAN	Q04837	SSBP_HUMAN	SSBP1	148	Homo sapiens	1:Experimental evidence at protein level	Single-stranded DNA-binding protein, mitochondrial	1	1310	339341	679752	545032	3	18.3724	19.3746	19.056	18.3724	19.3746	19.056	1.0022	0.6836	0.8429
sp|Q07065|CKAP4_HUMAN	Q07065	CKAP4_HUMAN	CKAP4	602	Homo sapiens	1:Experimental evidence at protein level	Cytoskeleton-associated protein 4	1	1330	481662	802608	926985	3	18.8777	19.6143	19.8222	18.8777	19.6143	19.8222	0.7366	0.9445	0.84055
sp|Q9H1K4|GHC2_HUMAN	Q9H1K4	GHC2_HUMAN	SLC25A18	315	Homo sapiens	1:Experimental evidence at protein level	Mitochondrial glutamate carrier 2	0.9995	2273	NaN	159894	107277	2	NaN	17.2868	16.711	16.159	17.2868	16.711	1.1278	0.552	0.8399
sp|Q7Z2Z2|EFL1_HUMAN	Q7Z2Z2	EFL1_HUMAN	EFL1	1120	Homo sapiens	1:Experimental evidence at protein level	Elongation factor-like GTPase 1	1	1761	176359	304605	325708	3	17.4282	18.2166	18.3132	17.4282	18.2166	18.3132	0.7884	0.885	0.8367
sp|Q13112|CAF1B_HUMAN	Q13112	CAF1B_HUMAN	CHAF1B	559	Homo sapiens	1:Experimental evidence at protein level	Chromatin assembly factor 1 subunit B	1	1389	393014	1.03714e+06	474474	3	18.5842	19.9842	18.856	18.5842	19.9842	18.856	1.4	0.2718	0.8359
sp|Q16543|CDC37_HUMAN	Q16543	CDC37_HUMAN	CDC37	378	Homo sapiens	1:Experimental evidence at protein level	Hsp90 co-chaperone Cdc37	1	1586	164537	284711	302790	3	17.3281	18.1191	18.208	17.3281	18.1191	18.208	0.791	0.8799	0.83545
sp|P02794|FRIH_HUMAN	P02794	FRIH_HUMAN	FTH1	183	Homo sapiens	1:Experimental evidence at protein level	Ferritin heavy chain	1	366	207827	343160	399787	3	17.665	18.3885	18.6089	17.665	18.3885	18.6089	0.7235	0.9439	0.8337
sp|Q15388|TOM20_HUMAN	Q15388	TOM20_HUMAN	TOMM20	145	Homo sapiens	1:Experimental evidence at protein level	Mitochondrial import receptor subunit TOM20 homolog	1	1546	534669	1.0705e+06	847741	3	19.0283	20.0299	19.6933	19.0283	20.0299	19.6933	1.0016	0.665	0.8333
sp|P78318|IGBP1_HUMAN	P78318	IGBP1_HUMAN	IGBP1	339	Homo sapiens	1:Experimental evidence at protein level	Immunoglobulin-binding protein 1	1	1223	NaN	95035.7	145289	2	NaN	16.5362	17.1486	16.0129	16.5362	17.1486	0.5233	1.1357	0.8295
sp|Q16740|CLPP_HUMAN	Q16740	CLPP_HUMAN	CLPP	277	Homo sapiens	1:Experimental evidence at protein level	ATP-dependent Clp protease proteolytic subunit, mitochondrial	1	1600	NaN	106613	115060	2	NaN	16.702	16.812	15.9281	16.702	16.812	0.7739	0.8839	0.8289
sp|P00390|GSHR_HUMAN	P00390	GSHR_HUMAN	GSR	522	Homo sapiens	1:Experimental evidence at protein level	Glutathione reductase, mitochondrial	0.9999	327	88729.1	196289	126521	3	16.4371	17.5826	16.949	16.4371	17.5826	16.949	1.1455	0.5119	0.8287
sp|Q99541|PLIN2_HUMAN	Q99541	PLIN2_HUMAN	PLIN2	437	Homo sapiens	1:Experimental evidence at protein level	Perilipin-2	1	2125	NaN	113210	103666	2	NaN	16.7886	16.6616	15.9009	16.7886	16.6616	0.8877	0.7607	0.8242
sp|P40926|MDHM_HUMAN	P40926	MDHM_HUMAN	MDH2	338	Homo sapiens	1:Experimental evidence at protein level	Malate dehydrogenase, mitochondrial	1	855	1.5523e+06	2.60868e+06	2.89371e+06	3	20.566	21.3149	21.4645	20.566	21.3149	21.4645	0.7489	0.8985	0.8237
sp|P10606|COX5B_HUMAN	P10606	COX5B_HUMAN	COX5B	129	Homo sapiens	1:Experimental evidence at protein level	Cytochrome c oxidase subunit 5B, mitochondrial	1	499	191199	390628	292280	3	17.5447	18.5754	18.157	17.5447	18.5754	18.157	1.0307	0.6123	0.8215
sp|O60664|PLIN3_HUMAN	O60664	PLIN3_HUMAN	PLIN3	434	Homo sapiens	1:Experimental evidence at protein level	Perilipin-3	1	172	207812	291439	459869	3	17.6649	18.1528	18.8109	17.6649	18.1528	18.8109	0.4879	1.146	0.81695
sp|O60306|AQR_HUMAN	O60306	AQR_HUMAN	AQR	1485	Homo sapiens	1:Experimental evidence at protein level	RNA helicase aquarius	1	158	290319	717881	364307	3	18.1473	19.4534	18.4748	18.1473	19.4534	18.4748	1.3061	0.3275	0.8168
sp|P35659|DEK_HUMAN	P35659	DEK_HUMAN	DEK	375	Homo sapiens	1:Experimental evidence at protein level	Protein DEK	1	813	995491	1.83421e+06	1.67193e+06	3	19.925	20.8067	20.6731	19.925	20.8067	20.6731	0.8817	0.7481	0.8149
sp|Q96EY7|PTCD3_HUMAN	Q96EY7	PTCD3_HUMAN	PTCD3	689	Homo sapiens	1:Experimental evidence at protein level	Small ribosomal subunit protein mS39	1	2041	216705	419367	346321	3	17.7254	18.6779	18.4017	17.7254	18.6779	18.4017	0.9525	0.6763	0.8144
sp|P0DMV8|HS71A_HUMAN	P0DMV8	HS71A_HUMAN	HSPA1A	641	Homo sapiens	1:Experimental evidence at protein level	Heat shock 70 kDa protein 1A	1	487	2.40399e+06	4.62459e+06	3856042	3	21.197	22.1409	21.8787	21.197	22.1409	21.8787	0.9439	0.6817	0.8128
sp|Q29RF7|PDS5A_HUMAN	Q29RF7	PDS5A_HUMAN	PDS5A	1337	Homo sapiens	1:Experimental evidence at protein level	Sister chromatid cohesion protein PDS5 homolog A	1	1613	282349	555706	441669	3	18.1071	19.084	18.7526	18.1071	19.084	18.7526	0.9769	0.6455	0.8112
sp|Q53EL6|PDCD4_HUMAN	Q53EL6	PDCD4_HUMAN	PDCD4	469	Homo sapiens	1:Experimental evidence at protein level	Programmed cell death protein 4	1	1630	201380	304260	409737	3	17.6196	18.2149	18.6443	17.6196	18.2149	18.6443	0.5953	1.0247	0.81
sp|Q9Y5Q8|TF3C5_HUMAN	Q9Y5Q8	TF3C5_HUMAN	GTF3C5	519	Homo sapiens	1:Experimental evidence at protein level	General transcription factor 3C polypeptide 5	0.9999	2682	123103	218573	212992	3	16.9095	17.7378	17.7004	16.9095	17.7378	17.7004	0.8283	0.7909	0.8096
sp|Q12931|TRAP1_HUMAN	Q12931	TRAP1_HUMAN	TRAP1	704	Homo sapiens	1:Experimental evidence at protein level	Heat shock protein 75 kDa, mitochondrial	1	1377	494068	889745	841372	3	18.9144	19.763	19.6824	18.9144	19.763	19.6824	0.8486	0.768	0.8083
sp|O60869|EDF1_HUMAN	O60869	EDF1_HUMAN	EDF1	148	Homo sapiens	1:Experimental evidence at protein level	Endothelial differentiation-related factor 1	1	189	167656	284512	302791	3	17.3551	18.1181	18.208	17.3551	18.1181	18.208	0.763	0.8529	0.80795
sp|Q92506|DHB8_HUMAN	Q92506	DHB8_HUMAN	HSD17B8	261	Homo sapiens	1:Experimental evidence at protein level	(3R)-3-hydroxyacyl-CoA dehydrogenase	1	1958	NaN	124726	81658.5	2	NaN	16.9284	16.3173	15.8192	16.9284	16.3173	1.1092	0.4981	0.80365
sp|Q09028|RBBP4_HUMAN	Q09028	RBBP4_HUMAN	RBBP4	425	Homo sapiens	1:Experimental evidence at protein level	Histone-binding protein RBBP4	1	1349	1.11762e+06	2.39557e+06	1.58687e+06	3	20.092	21.1919	20.5978	20.092	21.1919	20.5978	1.0999	0.5058	0.80285
sp|Q5T749|KPRP_HUMAN	Q5T749	KPRP_HUMAN	KPRP	579	Homo sapiens	1:Experimental evidence at protein level	Keratinocyte proline-rich protein	1	1659	1.70589e+06	4268332	2.07261e+06	3	20.7021	22.0252	20.983	20.7021	22.0252	20.983	1.3231	0.2809	0.802
sp|Q08380|LG3BP_HUMAN	Q08380	LG3BP_HUMAN	LGALS3BP	585	Homo sapiens	1:Experimental evidence at protein level	Galectin-3-binding protein	1	1343	107764	153123	228498	3	16.7175	17.2243	17.8018	16.7175	17.2243	17.8018	0.5068	1.0843	0.79555
sp|Q9H845|ACAD9_HUMAN	Q9H845	ACAD9_HUMAN	ACAD9	621	Homo sapiens	1:Experimental evidence at protein level	Complex I assembly factor ACAD9, mitochondrial	1	2309	66628.2	124105	107718	3	16.0238	16.9212	16.7169	16.0238	16.9212	16.7169	0.8974	0.6931	0.79525
sp|Q9NUG6|PDRG1_HUMAN	Q9NUG6	PDRG1_HUMAN	PDRG1	133	Homo sapiens	1:Experimental evidence at protein level	p53 and DNA damage-regulated protein 1	1	2403	125347	203782	231671	3	16.9356	17.6367	17.8217	16.9356	17.6367	17.8217	0.7011	0.8861	0.7936
sp|P53597|SUCA_HUMAN	P53597	SUCA_HUMAN	SUCLG1	346	Homo sapiens	1:Experimental evidence at protein level	Succinate--CoA ligase [ADP/GDP-forming] subunit alpha, mitochondrial	1	1030	126817	239266	201514	3	16.9524	17.8683	17.6205	16.9524	17.8683	17.6205	0.9159	0.6681	0.792
sp|P42224|STAT1_HUMAN	P42224	STAT1_HUMAN	STAT1	750	Homo sapiens	1:Experimental evidence at protein level	Signal transducer and activator of transcription 1-alpha/beta	1	869	1.03498e+06	1.79728e+06	1.78537e+06	3	19.9812	20.7774	20.7678	19.9812	20.7774	20.7678	0.7962	0.7866	0.7914
sp|P13533|MYH6_HUMAN	P13533	MYH6_HUMAN	MYH6	1939	Homo sapiens	1:Experimental evidence at protein level	Myosin-6	1	539	656926	1221427	1.05437e+06	3	19.3254	20.2201	20.008	19.3254	20.2201	20.008	0.8947	0.6826	0.78865
sp|P61221|ABCE1_HUMAN	P61221	ABCE1_HUMAN	ABCE1	599	Homo sapiens	1:Experimental evidence at protein level	ATP-binding cassette sub-family E member 1	1	1108	242069	381031	457986	3	17.8851	18.5395	18.8049	17.8851	18.5395	18.8049	0.6544	0.9198	0.7871
sp|Q9NYL9|TMOD3_HUMAN	Q9NYL9	TMOD3_HUMAN	TMOD3	352	Homo sapiens	1:Experimental evidence at protein level	Tropomodulin-3	1	2455	424356	636285	839377	3	18.6949	19.2793	19.679	18.6949	19.2793	19.679	0.5844	0.9841	0.78425
sp|P0CG47|UBB_HUMAN	P0CG47	UBB_HUMAN	UBB	229	Homo sapiens	1:Experimental evidence at protein level	Polyubiquitin-B	1	484	51239192	86826016	89539248	3	25.6096	26.3712	26.4154	25.6096	26.3712	26.4154	0.7616	0.8058	0.7837
sp|P42765|THIM_HUMAN	P42765	THIM_HUMAN	ACAA2	397	Homo sapiens	1:Experimental evidence at protein level	3-ketoacyl-CoA thiolase, mitochondrial	1	878	445140	754011	778362	3	18.7639	19.5242	19.5701	18.7639	19.5242	19.5701	0.7603	0.8062	0.78325
sp|O43615|TIM44_HUMAN	O43615	TIM44_HUMAN	TIMM44	452	Homo sapiens	1:Experimental evidence at protein level	Mitochondrial import inner membrane translocase subunit TIM44	1	133	193004	329520	333690	3	17.5583	18.33	18.3481	17.5583	18.33	18.3481	0.7717	0.7898	0.78075
sp|P26358|DNMT1_HUMAN	P26358	DNMT1_HUMAN	DNMT1	1616	Homo sapiens	1:Experimental evidence at protein level	DNA (cytosine-5)-methyltransferase 1	1	693	1.06712e+06	2.21314e+06	1516631	3	20.0253	21.0777	20.5324	20.0253	21.0777	20.5324	1.0524	0.5071	0.77975
sp|P63104|1433Z_HUMAN	P63104	1433Z_HUMAN	YWHAZ	245	Homo sapiens	1:Experimental evidence at protein level	14-3-3 protein zeta/delta	1	1196	4353436	8.20817e+06	6777207	3	22.0537	22.9686	22.6923	22.0537	22.9686	22.6923	0.9149	0.6386	0.77675
sp|Q9UQE7|SMC3_HUMAN	Q9UQE7	SMC3_HUMAN	SMC3	1217	Homo sapiens	1:Experimental evidence at protein level	Structural maintenance of chromosomes protein 3	1	2594	452775	770933	780023	3	18.7884	19.5562	19.5732	18.7884	19.5562	19.5732	0.7678	0.7848	0.7763
sp|Q92820|GGH_HUMAN	Q92820	GGH_HUMAN	GGH	318	Homo sapiens	1:Experimental evidence at protein level	Gamma-glutamyl hydrolase	1	1984	112202	183549	200218	3	16.7757	17.4858	17.6112	16.7757	17.4858	17.6112	0.7101	0.8355	0.7728
sp|Q9HBH5|RDH14_HUMAN	Q9HBH5	RDH14_HUMAN	RDH14	336	Homo sapiens	1:Experimental evidence at protein level	Retinol dehydrogenase 14	1	2330	96524.1	249602	108948	3	16.5586	17.9293	16.7333	16.5586	17.9293	16.7333	1.3707	0.1747	0.7727
sp|Q9NXH9|TRM1_HUMAN	Q9NXH9	TRM1_HUMAN	TRMT1	659	Homo sapiens	1:Experimental evidence at protein level	tRNA (guanine(26)-N(2))-dimethyltransferase	1	2443	NaN	57507.9	68316.5	2	NaN	15.8115	16.0599	15.1639	15.8115	16.0599	0.6476	0.896	0.7718
sp|P62820|RAB1A_HUMAN	P62820	RAB1A_HUMAN	RAB1A	205	Homo sapiens	1:Experimental evidence at protein level	Ras-related protein Rab-1A	1	1170	386776	732606	594944	3	18.5611	19.4827	19.1824	18.5611	19.4827	19.1824	0.9216	0.6213	0.77145
sp|Q14980|NUMA1_HUMAN	Q14980	NUMA1_HUMAN	NUMA1	2115	Homo sapiens	1:Experimental evidence at protein level	Nuclear mitotic apparatus protein 1	1	1512	1.30604e+06	2299567	2.15968e+06	3	20.3168	21.1329	21.0424	20.3168	21.1329	21.0424	0.8161	0.7256	0.77085
sp|P08237|PFKAM_HUMAN	P08237	PFKAM_HUMAN	PFKM	780	Homo sapiens	1:Experimental evidence at protein level	ATP-dependent 6-phosphofructokinase, muscle type	1	444	197568	303329	374550	3	17.592	18.2105	18.5148	17.592	18.2105	18.5148	0.6185	0.9228	0.77065
sp|Q15691|MARE1_HUMAN	Q15691	MARE1_HUMAN	MAPRE1	268	Homo sapiens	1:Experimental evidence at protein level	Microtubule-associated protein RP/EB family member 1	1	1567	691400	991760	1.40133e+06	3	19.3992	19.9196	20.4184	19.3992	19.9196	20.4184	0.5204	1.0192	0.7698
sp|P52907|CAZA1_HUMAN	P52907	CAZA1_HUMAN	CAPZA1	286	Homo sapiens	1:Experimental evidence at protein level	F-actin-capping protein subunit alpha-1	1	1022	3.41597e+06	5143058	6592195	3	21.7039	22.2942	22.6523	21.7039	22.2942	22.6523	0.5903	0.9484	0.76935
sp|P35080|PROF2_HUMAN	P35080	PROF2_HUMAN	PFN2	140	Homo sapiens	1:Experimental evidence at protein level	Profilin-2	1	789	230750	325886	474339	3	17.816	18.314	18.8556	17.816	18.314	18.8556	0.498	1.0396	0.7688
sp|O60231|DHX16_HUMAN	O60231	DHX16_HUMAN	DHX16	1041	Homo sapiens	1:Experimental evidence at protein level	Pre-mRNA-splicing factor ATP-dependent RNA helicase DHX16	1	155	160483	302672	246933	3	17.2921	18.2074	17.9138	17.2921	18.2074	17.9138	0.9153	0.6217	0.7685
sp|Q9H3N1|TMX1_HUMAN	Q9H3N1	TMX1_HUMAN	TMX1	280	Homo sapiens	1:Experimental evidence at protein level	Thioredoxin-related transmembrane protein 1	1	2286	345398	651877	530865	3	18.3979	19.3142	19.018	18.3979	19.3142	19.018	0.9163	0.6201	0.7682
sp|Q14247|SRC8_HUMAN	Q14247	SRC8_HUMAN	CTTN	550	Homo sapiens	1:Experimental evidence at protein level	Src substrate cortactin	1	1475	317242	470083	619522	3	18.2752	18.8426	19.2408	18.2752	18.8426	19.2408	0.5674	0.9656	0.7665
sp|Q06830|PRDX1_HUMAN	Q06830	PRDX1_HUMAN	PRDX1	199	Homo sapiens	1:Experimental evidence at protein level	Peroxiredoxin-1	1	1327	20334408	33703016	35326548	3	24.275	25.0062	25.0732	24.275	25.0062	25.0732	0.7312	0.7982	0.7647
sp|Q15459|SF3A1_HUMAN	Q15459	SF3A1_HUMAN	SF3A1	793	Homo sapiens	1:Experimental evidence at protein level	Splicing factor 3A subunit 1	1	1555	930653	1.51089e+06	1.6535e+06	3	19.8279	20.527	20.6571	19.8279	20.527	20.6571	0.6991	0.8292	0.76415
sp|P11387|TOP1_HUMAN	P11387	TOP1_HUMAN	TOP1	765	Homo sapiens	1:Experimental evidence at protein level	DNA topoisomerase 1	1	514	660736	1.23861e+06	1.01276e+06	3	19.3337	20.2403	19.9499	19.3337	20.2403	19.9499	0.9066	0.6162	0.7614
sp|P10909|CLUS_HUMAN	P10909	CLUS_HUMAN	CLU	449	Homo sapiens	1:Experimental evidence at protein level	Clusterin	1	503	140372	312259	179746	3	17.0989	18.2524	17.4556	17.0989	18.2524	17.4556	1.1535	0.3567	0.7551
sp|Q92598|HS105_HUMAN	Q92598	HS105_HUMAN	HSPH1	858	Homo sapiens	1:Experimental evidence at protein level	Heat shock protein 105 kDa	1	1969	826084	1.477e+06	1.3149e+06	3	19.6559	20.4942	20.3265	19.6559	20.4942	20.3265	0.8383	0.6706	0.75445
sp|P39748|FEN1_HUMAN	P39748	FEN1_HUMAN	FEN1	380	Homo sapiens	1:Experimental evidence at protein level	Flap endonuclease 1	1	844	2.77841e+06	4.17296e+06	5.26256e+06	3	21.4058	21.9926	22.3273	21.4058	21.9926	22.3273	0.5868	0.9215	0.75415
sp|P26640|SYVC_HUMAN	P26640	SYVC_HUMAN	VARS1	1264	Homo sapiens	1:Experimental evidence at protein level	Valine--tRNA ligase	1	700	2.61048e+06	4881348	3.9705e+06	3	21.3159	22.2188	21.9209	21.3159	22.2188	21.9209	0.9029	0.605	0.75395
sp|P11055|MYH3_HUMAN	P11055	MYH3_HUMAN	MYH3	1940	Homo sapiens	1:Experimental evidence at protein level	Myosin-3	1	506	411095	840085	571598	3	18.6491	19.6802	19.1246	18.6491	19.6802	19.1246	1.0311	0.4755	0.7533
sp|P11182|ODB2_HUMAN	P11182	ODB2_HUMAN	DBT	482	Homo sapiens	1:Experimental evidence at protein level	Lipoamide acyltransferase component of branched-chain alpha-keto acid dehydrogenase complex, mitochondrial	1	510	380567	671467	611248	3	18.5378	19.357	19.2214	18.5378	19.357	19.2214	0.8192	0.6836	0.7514
sp|O00299|CLIC1_HUMAN	O00299	CLIC1_HUMAN	CLIC1	241	Homo sapiens	1:Experimental evidence at protein level	Chloride intracellular channel protein 1	1	35	3.91728e+06	5819048	7.44847e+06	3	21.9014	22.4724	22.8285	21.9014	22.4724	22.8285	0.571	0.9271	0.74905
sp|Q13596|SNX1_HUMAN	Q13596	SNX1_HUMAN	SNX1	522	Homo sapiens	1:Experimental evidence at protein level	Sorting nexin-1	1	1438	714841	1.3142e+06	1.09521e+06	3	19.4473	20.3258	20.0628	19.4473	20.3258	20.0628	0.8785	0.6155	0.747
sp|P82673|RT35_HUMAN	P82673	RT35_HUMAN	MRPS35	323	Homo sapiens	1:Experimental evidence at protein level	Small ribosomal subunit protein mS35	1	1238	554925	1.08413e+06	793741	3	19.0819	20.0481	19.5983	19.0819	20.0481	19.5983	0.9662	0.5164	0.7413
sp|O95347|SMC2_HUMAN	O95347	SMC2_HUMAN	SMC2	1197	Homo sapiens	1:Experimental evidence at protein level	Structural maintenance of chromosomes protein 2	1	290	765213	1.33558e+06	1.2198e+06	3	19.5455	20.349	20.2182	19.5455	20.349	20.2182	0.8035	0.6727	0.7381
sp|P07954|FUMH_HUMAN	P07954	FUMH_HUMAN	FH	510	Homo sapiens	1:Experimental evidence at protein level	Fumarate hydratase, mitochondrial	1	438	348827	515753	654020	3	18.4122	18.9763	19.319	18.4122	18.9763	19.319	0.5641	0.9068	0.73545
sp|Q96I99|SUCB2_HUMAN	Q96I99	SUCB2_HUMAN	SUCLG2	432	Homo sapiens	1:Experimental evidence at protein level	Succinate--CoA ligase [GDP-forming] subunit beta, mitochondrial	1	2059	125715	253386	171801	3	16.9398	17.951	17.3904	16.9398	17.951	17.3904	1.0112	0.4506	0.7309
sp|P29401|TKT_HUMAN	P29401	TKT_HUMAN	TKT	623	Homo sapiens	1:Experimental evidence at protein level	Transketolase	1	732	947375	1.52945e+06	1.61471e+06	3	19.8536	20.5446	20.6228	19.8536	20.5446	20.6228	0.691	0.7692	0.7301
sp|P28340|DPOD1_HUMAN	P28340	DPOD1_HUMAN	POLD1	1107	Homo sapiens	1:Experimental evidence at protein level	DNA polymerase delta catalytic subunit	1	718	436802	736364	708335	3	18.7366	19.4901	19.4341	18.7366	19.4901	19.4341	0.7535	0.6975	0.7255
sp|P15104|GLNA_HUMAN	P15104	GLNA_HUMAN	GLUL	373	Homo sapiens	1:Experimental evidence at protein level	Glutamine synthetase	0.9999	562	NaN	84451	153153	2	NaN	16.3658	17.2246	16.0717	16.3658	17.2246	0.2941	1.1529	0.7235
sp|P05455|LA_HUMAN	P05455	LA_HUMAN	SSB	408	Homo sapiens	1:Experimental evidence at protein level	Lupus La protein	1	404	822552	1.23357e+06	1.48171e+06	3	19.6497	20.2344	20.4988	19.6497	20.2344	20.4988	0.5847	0.8491	0.7169
sp|P18031|PTN1_HUMAN	P18031	PTN1_HUMAN	PTPN1	435	Homo sapiens	1:Experimental evidence at protein level	Tyrosine-protein phosphatase non-receptor type 1	1	597	88481.1	186905	112772	3	16.4331	17.5119	16.7831	16.4331	17.5119	16.7831	1.0788	0.35	0.7144
sp|P19367|HXK1_HUMAN	P19367	HXK1_HUMAN	HK1	917	Homo sapiens	1:Experimental evidence at protein level	Hexokinase-1	1	613	719365	1.08428e+06	1.2843e+06	3	19.4564	20.0483	20.2926	19.4564	20.0483	20.2926	0.5919	0.8362	0.71405
sp|P20810|ICAL_HUMAN	P20810	ICAL_HUMAN	CAST	708	Homo sapiens	1:Experimental evidence at protein level	Calpastatin	1	629	393785	692165	602124	3	18.587	19.4008	19.1997	18.587	19.4008	19.1997	0.8138	0.6127	0.71325
sp|O00233|PSMD9_HUMAN	O00233	PSMD9_HUMAN	PSMD9	223	Homo sapiens	1:Experimental evidence at protein level	26S proteasome non-ATPase regulatory subunit 9	1	31	307520	480626	527936	3	18.2303	18.8746	19.01	18.2303	18.8746	19.01	0.6443	0.7797	0.712
sp|O75608|LYPA1_HUMAN	O75608	LYPA1_HUMAN	LYPLA1	230	Homo sapiens	1:Experimental evidence at protein level	Acyl-protein thioesterase 1	1	236	248814	686255	240892	3	17.9247	19.3884	17.878	17.9247	19.3884	17.878	1.4637	-0.0467	0.7085
sp|P81605|DCD_HUMAN	P81605	DCD_HUMAN	DCD	110	Homo sapiens	1:Experimental evidence at protein level	Dermcidin	1	1235	20085816	46904444	22899668	3	24.2607	25.4831	24.4488	24.2607	25.4831	24.4488	1.2224	0.1881	0.70525
sp|P62714|PP2AB_HUMAN	P62714	PP2AB_HUMAN	PPP2CB	309	Homo sapiens	1:Experimental evidence at protein level	Serine/threonine-protein phosphatase 2A catalytic subunit beta isoform	1	1166	384372	676992	579433	3	18.5521	19.3688	19.1443	18.5521	19.3688	19.1443	0.8167	0.5922	0.70445
sp|P16403|H12_HUMAN	P16403	H12_HUMAN	H1-2	213	Homo sapiens	1:Experimental evidence at protein level	Histone H1.2	1	574	33756476	56821328	53433460	3	25.0105	25.7594	25.6703	25.0105	25.7594	25.6703	0.7489	0.6598	0.70435
sp|Q9BVL2|NUP58_HUMAN	Q9BVL2	NUP58_HUMAN	NUP58	599	Homo sapiens	1:Experimental evidence at protein level	Nucleoporin p58/p45	0.9999	2207	93292.1	159017	144576	3	16.5095	17.2788	17.1415	16.5095	17.2788	17.1415	0.7693	0.632	0.70065
sp|P0C0S8|H2A1_HUMAN	P0C0S8	H2A1_HUMAN	H2AC11	130	Homo sapiens	1:Experimental evidence at protein level	Histone H2A type 1	1	482	809355010	1371596420	1259581820	3	29.5916	30.3515	30.2308	29.5916	30.3515	30.2308	0.7599	0.6392	0.69955
sp|P38117|ETFB_HUMAN	P38117	ETFB_HUMAN	ETFB	255	Homo sapiens	1:Experimental evidence at protein level	Electron transfer flavoprotein subunit beta	1	834	491685	837454	761320	3	18.9074	19.6757	19.5381	18.9074	19.6757	19.5381	0.7683	0.6307	0.6995
sp|P16104|H2AX_HUMAN	P16104	H2AX_HUMAN	H2AX	143	Homo sapiens	1:Experimental evidence at protein level	Histone H2AX	1	570	8745882	13787260	14595860	3	23.0602	23.7182	23.7995	23.0602	23.7182	23.7995	0.658	0.7393	0.69865
sp|P27348|1433T_HUMAN	P27348	1433T_HUMAN	YWHAQ	245	Homo sapiens	1:Experimental evidence at protein level	14-3-3 protein theta	1	703	5198783	9580285	7.41885e+06	3	22.3097	23.1916	22.8228	22.3097	23.1916	22.8228	0.8819	0.5131	0.6975
sp|P39687|AN32A_HUMAN	P39687	AN32A_HUMAN	ANP32A	249	Homo sapiens	1:Experimental evidence at protein level	Acidic leucine-rich nuclear phosphoprotein 32 family member A	1	843	818908	1.5041e+06	1.16797e+06	3	19.6433	20.5205	20.1556	19.6433	20.5205	20.1556	0.8772	0.5123	0.69475
sp|Q9Y512|SAM50_HUMAN	Q9Y512	SAM50_HUMAN	SAMM50	469	Homo sapiens	1:Experimental evidence at protein level	Sorting and assembly machinery component 50 homolog	1	2668	455094	740107	732726	3	18.7958	19.4974	19.4829	18.7958	19.4974	19.4829	0.7016	0.6871	0.69435
sp|Q9H0H5|RGAP1_HUMAN	Q9H0H5	RGAP1_HUMAN	RACGAP1	632	Homo sapiens	1:Experimental evidence at protein level	Rac GTPase-activating protein 1	1	2264	120417	189722	199478	3	16.8777	17.5335	17.6059	16.8777	17.5335	17.6059	0.6558	0.7282	0.692
sp|Q10570|CPSF1_HUMAN	Q10570	CPSF1_HUMAN	CPSF1	1443	Homo sapiens	1:Experimental evidence at protein level	Cleavage and polyadenylation specificity factor subunit 1	1	1357	81681.5	135502	127807	3	16.3177	17.048	16.9636	16.3177	17.048	16.9636	0.7303	0.6459	0.6881
sp|P35754|GLRX1_HUMAN	P35754	GLRX1_HUMAN	GLRX	106	Homo sapiens	1:Experimental evidence at protein level	Glutaredoxin-1	1	814	332649	531368	539615	3	18.3436	19.0194	19.0416	18.3436	19.0194	19.0416	0.6758	0.698	0.6869
sp|Q13428|TCOF_HUMAN	Q13428	TCOF_HUMAN	TCOF1	1488	Homo sapiens	1:Experimental evidence at protein level	Treacle protein	1	1418	297230	424972	538620	3	18.1812	18.697	19.0389	18.1812	18.697	19.0389	0.5158	0.8577	0.68675
sp|P02663|CASA2_BOVIN	P02663	CASA2_BOVIN	CSN1S2	222	Bos taurus	1:Experimental evidence at protein level	Alpha-S2-casein	1	356	317149	548098	474280	3	18.2748	19.0641	18.8554	18.2748	19.0641	18.8554	0.7893	0.5806	0.68495
sp|P55786|PSA_HUMAN	P55786	PSA_HUMAN	NPEPPS	919	Homo sapiens	1:Experimental evidence at protein level	Puromycin-sensitive aminopeptidase	1	1060	506039	769010	857194	3	18.9489	19.5526	19.7093	18.9489	19.5526	19.7093	0.6037	0.7604	0.68205
sp|Q9NTJ3|SMC4_HUMAN	Q9NTJ3	SMC4_HUMAN	SMC4	1288	Homo sapiens	1:Experimental evidence at protein level	Structural maintenance of chromosomes protein 4	1	2398	547933	866993	890485	3	19.0636	19.7257	19.7642	19.0636	19.7257	19.7642	0.6621	0.7006	0.68135
sp|Q9H6Z4|RANB3_HUMAN	Q9H6Z4	RANB3_HUMAN	RANBP3	567	Homo sapiens	1:Experimental evidence at protein level	Ran-binding protein 3	0.9997	2305	NaN	87705.3	85301.2	2	NaN	16.4204	16.3803	15.7207	16.4204	16.3803	0.6997	0.6596	0.67965
sp|Q15181|IPYR_HUMAN	Q15181	IPYR_HUMAN	PPA1	289	Homo sapiens	1:Experimental evidence at protein level	Inorganic pyrophosphatase	1	1534	1.01101e+06	1.5102e+06	1.73041e+06	3	19.9474	20.5263	20.7227	19.9474	20.5263	20.7227	0.5789	0.7753	0.6771
sp|O95785|WIZ_HUMAN	O95785	WIZ_HUMAN	WIZ	1651	Homo sapiens	1:Experimental evidence at protein level	Protein Wiz	1	306	NaN	106150	71935.4	2	NaN	16.6957	16.1344	15.7386	16.6957	16.1344	0.9571	0.3958	0.67645
sp|Q9UK59|DBR1_HUMAN	Q9UK59	DBR1_HUMAN	DBR1	544	Homo sapiens	1:Experimental evidence at protein level	Lariat debranching enzyme	0.9988	2551	NaN	105773	65246.8	2	NaN	16.6906	15.9936	15.6659	16.6906	15.9936	1.0247	0.3277	0.6762
sp|Q9UI12|VATH_HUMAN	Q9UI12	VATH_HUMAN	ATP6V1H	483	Homo sapiens	1:Experimental evidence at protein level	V-type proton ATPase subunit H	0.9998	2535	177291	270092	296548	3	17.4358	18.0431	18.1779	17.4358	18.0431	18.1779	0.6073	0.7421	0.6747
sp|P11172|UMPS_HUMAN	P11172	UMPS_HUMAN	UMPS	480	Homo sapiens	1:Experimental evidence at protein level	Uridine 5'-monophosphate synthase	1	508	115961	155216	220317	3	16.8233	17.2439	17.7492	16.8233	17.2439	17.7492	0.4206	0.9259	0.67325
sp|P04083|ANXA1_HUMAN	P04083	ANXA1_HUMAN	ANXA1	346	Homo sapiens	1:Experimental evidence at protein level	Annexin A1	1	373	2.25446e+06	3.65049e+06	3.51141e+06	3	21.1044	21.7997	21.7436	21.1044	21.7997	21.7436	0.6953	0.6392	0.66725
sp|P47929|LEG7_HUMAN	P47929	LEG7_HUMAN	LGALS7	136	Homo sapiens	1:Experimental evidence at protein level	Galectin-7	1	919	547555	1.34527e+06	560136	3	19.0626	20.3595	19.0954	19.0626	20.3595	19.0954	1.2969	0.0328	0.66485
sp|P78371|TCPB_HUMAN	P78371	TCPB_HUMAN	CCT2	535	Homo sapiens	1:Experimental evidence at protein level	T-complex protein 1 subunit beta	1	1229	2.16728e+06	3283570	3.58412e+06	3	21.0475	21.6468	21.7732	21.0475	21.6468	21.7732	0.5993	0.7257	0.6625
sp|P37837|TALDO_HUMAN	P37837	TALDO_HUMAN	TALDO1	337	Homo sapiens	1:Experimental evidence at protein level	Transaldolase	1	833	357008	643401	496136	3	18.4456	19.2954	18.9204	18.4456	19.2954	18.9204	0.8498	0.4748	0.6623
sp|Q9H9A6|LRC40_HUMAN	Q9H9A6	LRC40_HUMAN	LRRC40	602	Homo sapiens	1:Experimental evidence at protein level	Leucine-rich repeat-containing protein 40	1	2316	453244	625797	821065	3	18.7899	19.2553	19.6471	18.7899	19.2553	19.6471	0.4654	0.8572	0.6613
sp|Q6Y7W6|GGYF2_HUMAN	Q6Y7W6	GGYF2_HUMAN	GIGYF2	1299	Homo sapiens	1:Experimental evidence at protein level	GRB10-interacting GYF protein 2	1	1734	176619	250588	310506	3	17.4303	17.935	18.2443	17.4303	17.935	18.2443	0.5047	0.814	0.65935
sp|P42166|LAP2A_HUMAN	P42166	LAP2A_HUMAN	TMPO	694	Homo sapiens	1:Experimental evidence at protein level	Lamina-associated polypeptide 2, isoform alpha	1	868	378852	683800	523474	3	18.5313	19.3832	18.9978	18.5313	19.3832	18.9978	0.8519	0.4665	0.6592
sp|Q9P258|RCC2_HUMAN	Q9P258	RCC2_HUMAN	RCC2	522	Homo sapiens	1:Experimental evidence at protein level	Protein RCC2	1	2483	1004305	1.74436e+06	1.43247e+06	3	19.9378	20.7343	20.4501	19.9378	20.7343	20.4501	0.7965	0.5123	0.6544
sp|Q9BRX5|PSF3_HUMAN	Q9BRX5	PSF3_HUMAN	GINS3	216	Homo sapiens	1:Experimental evidence at protein level	DNA replication complex GINS protein PSF3	1	2175	170750	222236	324460	3	17.3815	17.7617	18.3077	17.3815	17.7617	18.3077	0.3802	0.9262	0.6532
sp|P50750|CDK9_HUMAN	P50750	CDK9_HUMAN	CDK9	372	Homo sapiens	1:Experimental evidence at protein level	Cyclin-dependent kinase 9	1	981	207929	339563	314529	3	17.6657	18.3733	18.2628	17.6657	18.3733	18.2628	0.7076	0.5971	0.65235
sp|Q9UHQ9|NB5R1_HUMAN	Q9UHQ9	NB5R1_HUMAN	CYB5R1	305	Homo sapiens	1:Experimental evidence at protein level	NADH-cytochrome b5 reductase 1	0.9998	2530	NaN	70091.3	79502.2	2	NaN	16.0969	16.2787	15.5358	16.0969	16.2787	0.5611	0.7429	0.652
sp|Q9BY44|EIF2A_HUMAN	Q9BY44	EIF2A_HUMAN	EIF2A	585	Homo sapiens	1:Experimental evidence at protein level	Eukaryotic translation initiation factor 2A	1	2228	285777	422932	476384	3	18.1245	18.6901	18.8618	18.1245	18.6901	18.8618	0.5656	0.7373	0.65145
sp|P13645|K1C10_HUMAN	P13645	K1C10_HUMAN	KRT10	584	Homo sapiens	1:Experimental evidence at protein level	Keratin, type I cytoskeletal 10	1	542	119840032	267016640	132665648	3	26.8385	27.9923	26.9869	26.8385	27.9923	26.9869	1.1538	0.1484	0.6511
sp|P69905|HBA_HUMAN	P69905	HBA_HUMAN	HBA2	142	Homo sapiens	1:Experimental evidence at protein level	Hemoglobin subunit alpha	1	1222	866470	1.61246e+06	1142346	3	19.7248	20.6208	20.1236	19.7248	20.6208	20.1236	0.896	0.3988	0.6474
sp|Q02878|RL6_HUMAN	Q02878	RL6_HUMAN	RPL6	288	Homo sapiens	1:Experimental evidence at protein level	Large ribosomal subunit protein eL6	1	1296	801603	1.22899e+06	1.27866e+06	3	19.6125	20.229	20.2862	19.6125	20.229	20.2862	0.6165	0.6737	0.6451
sp|P35251|RFC1_HUMAN	P35251	RFC1_HUMAN	RFC1	1148	Homo sapiens	1:Experimental evidence at protein level	Replication factor C subunit 1	1	799	1.52567e+06	2902787	1.95721e+06	3	20.541	21.469	20.9004	20.541	21.469	20.9004	0.928	0.3594	0.6437
sp|P30101|PDIA3_HUMAN	P30101	PDIA3_HUMAN	PDIA3	505	Homo sapiens	1:Experimental evidence at protein level	Protein disulfide-isomerase A3	1	744	370506	661360	505302	3	18.4991	19.3351	18.9468	18.4991	19.3351	18.9468	0.836	0.4477	0.64185
sp|O15355|PPM1G_HUMAN	O15355	PPM1G_HUMAN	PPM1G	546	Homo sapiens	1:Experimental evidence at protein level	Protein phosphatase 1G	1	100	486709	749346	769584	3	18.8927	19.5153	19.5537	18.8927	19.5153	19.5537	0.6226	0.661	0.6418
sp|O76031|CLPX_HUMAN	O76031	CLPX_HUMAN	CLPX	633	Homo sapiens	1:Experimental evidence at protein level	ATP-dependent clpX-like chaperone, mitochondrial	1	260	107204	173253	161356	3	16.71	17.4025	17.2999	16.71	17.4025	17.2999	0.6925	0.5899	0.6412
sp|Q6DN03|H2B2C_HUMAN	Q6DN03	H2B2C_HUMAN	H2BC20P	193	Homo sapiens	5:Protein uncertain	Putative histone H2B type 2-C	1	1683	159079376	228290992	268523328	3	27.2445	27.7645	28.003	27.2445	27.7645	28.003	0.52	0.7585	0.63925
sp|A0AVT1|UBA6_HUMAN	A0AVT1	UBA6_HUMAN	UBA6	1052	Homo sapiens	1:Experimental evidence at protein level	Ubiquitin-like modifier-activating enzyme 6	1	2	345242	532875	542065	3	18.3972	19.0234	19.0481	18.3972	19.0234	19.0481	0.6262	0.6509	0.63855
sp|Q96HS1|PGAM5_HUMAN	Q96HS1	PGAM5_HUMAN	PGAM5	289	Homo sapiens	1:Experimental evidence at protein level	Serine/threonine-protein phosphatase PGAM5, mitochondrial	1	2056	1439542	2.44833e+06	2.04994e+06	3	20.4572	21.2234	20.9671	20.4572	21.2234	20.9671	0.7662	0.5099	0.63805
sp|O14497|ARI1A_HUMAN	O14497	ARI1A_HUMAN	ARID1A	2285	Homo sapiens	1:Experimental evidence at protein level	AT-rich interactive domain-containing protein 1A	1	56	221350	312151	379704	3	17.756	18.2519	18.5345	17.756	18.2519	18.5345	0.4959	0.7785	0.6372
sp|P15170|ERF3A_HUMAN	P15170	ERF3A_HUMAN	GSPT1	499	Homo sapiens	1:Experimental evidence at protein level	Eukaryotic peptide chain release factor GTP-binding subunit ERF3A	1	564	418669	580292	730245	3	18.6754	19.1464	19.478	18.6754	19.1464	19.478	0.471	0.8026	0.6368
sp|Q12849|GRSF1_HUMAN	Q12849	GRSF1_HUMAN	GRSF1	480	Homo sapiens	1:Experimental evidence at protein level	G-rich sequence factor 1	1	1368	346393	434077	668106	3	18.4021	18.7276	19.3497	18.4021	18.7276	19.3497	0.3255	0.9476	0.63655
sp|Q01970|PLCB3_HUMAN	Q01970	PLCB3_HUMAN	PLCB3	1234	Homo sapiens	1:Experimental evidence at protein level	1-phosphatidylinositol 4,5-bisphosphate phosphodiesterase beta-3	1	1285	165598	217986	302656	3	17.3373	17.7339	18.2073	17.3373	17.7339	18.2073	0.3966	0.87	0.6333
sp|P53582|MAP11_HUMAN	P53582	MAP11_HUMAN	METAP1	386	Homo sapiens	1:Experimental evidence at protein level	Methionine aminopeptidase 1	1	1029	146176	234254	218100	3	17.1573	17.8377	17.7346	17.1573	17.8377	17.7346	0.6804	0.5773	0.62885
sp|Q9UKD2|MRT4_HUMAN	Q9UKD2	MRT4_HUMAN	MRTO4	239	Homo sapiens	1:Experimental evidence at protein level	mRNA turnover protein 4 homolog	1	2553	1.14266e+06	1888738	1.65278e+06	3	20.124	20.849	20.6565	20.124	20.849	20.6565	0.725	0.5325	0.62875
sp|Q99459|CDC5L_HUMAN	Q99459	CDC5L_HUMAN	CDC5L	802	Homo sapiens	1:Experimental evidence at protein level	Cell division cycle 5-like protein	1	2119	338922	538263	510040	3	18.3706	19.038	18.9603	18.3706	19.038	18.9603	0.6674	0.5897	0.62855
sp|Q86Y07|VRK2_HUMAN	Q86Y07	VRK2_HUMAN	VRK2	508	Homo sapiens	1:Experimental evidence at protein level	Serine/threonine-protein kinase VRK2	1	1806	112016	149872	199877	3	16.7733	17.1934	17.6088	16.7733	17.1934	17.6088	0.4201	0.8355	0.6278
sp|Q9Y2W2|WBP11_HUMAN	Q9Y2W2	WBP11_HUMAN	WBP11	641	Homo sapiens	1:Experimental evidence at protein level	WW domain-binding protein 11	1	2628	NaN	181830	139844	2	NaN	17.4722	17.0935	16.6627	17.4722	17.0935	0.8095	0.4308	0.62015
sp|P11388|TOP2A_HUMAN	P11388	TOP2A_HUMAN	TOP2A	1531	Homo sapiens	1:Experimental evidence at protein level	DNA topoisomerase 2-alpha	1	515	839450	1.26104e+06	1.31772e+06	3	19.6791	20.2662	20.3296	19.6791	20.2662	20.3296	0.5871	0.6505	0.6188
sp|P48739|PIPNB_HUMAN	P48739	PIPNB_HUMAN	PITPNB	271	Homo sapiens	1:Experimental evidence at protein level	Phosphatidylinositol transfer protein beta isoform	1	932	362196	626531	493298	3	18.4664	19.257	18.9121	18.4664	19.257	18.9121	0.7906	0.4457	0.61815
sp|Q04917|1433F_HUMAN	Q04917	1433F_HUMAN	YWHAH	246	Homo sapiens	1:Experimental evidence at protein level	14-3-3 protein eta	1	1311	801203	1.0618e+06	1.42091e+06	3	19.6118	20.0181	20.4384	19.6118	20.0181	20.4384	0.4063	0.8266	0.61645
sp|Q9NP92|RT30_HUMAN	Q9NP92	RT30_HUMAN	MRPS30	439	Homo sapiens	1:Experimental evidence at protein level	Large ribosomal subunit protein mL65	0.9999	2348	321288	498125	485485	3	18.2935	18.9261	18.8891	18.2935	18.9261	18.8891	0.6326	0.5956	0.6141
sp|Q13724|MOGS_HUMAN	Q13724	MOGS_HUMAN	MOGS	837	Homo sapiens	1:Experimental evidence at protein level	Mannosyl-oligosaccharide glucosidase	1	1446	1.91578e+06	2.86835e+06	2.98899e+06	3	20.8695	21.4518	21.5112	20.8695	21.4518	21.5112	0.5823	0.6417	0.612
sp|Q66K74|MAP1S_HUMAN	Q66K74	MAP1S_HUMAN	MAP1S	1059	Homo sapiens	1:Experimental evidence at protein level	Microtubule-associated protein 1S	1	1677	144627	220451	221209	3	17.142	17.7501	17.755	17.142	17.7501	17.755	0.6081	0.613	0.61055
sp|P49411|EFTU_HUMAN	P49411	EFTU_HUMAN	TUFM	455	Homo sapiens	1:Experimental evidence at protein level	Elongation factor Tu, mitochondrial	1	944	1.39246e+06	2.2709e+06	1.98893e+06	3	20.4092	21.1148	20.9236	20.4092	21.1148	20.9236	0.7056	0.5144	0.61
sp|Q15424|SAFB1_HUMAN	Q15424	SAFB1_HUMAN	SAFB	915	Homo sapiens	1:Experimental evidence at protein level	Scaffold attachment factor B1	1	1550	852763	1.31796e+06	1.28214e+06	3	19.7018	20.3299	20.2901	19.7018	20.3299	20.2901	0.6281	0.5883	0.6082
sp|Q9NVI1|FANCI_HUMAN	Q9NVI1	FANCI_HUMAN	FANCI	1328	Homo sapiens	1:Experimental evidence at protein level	Fanconi anemia group I protein	1	2421	289555	383398	507976	3	18.1435	18.5485	18.9544	18.1435	18.5485	18.9544	0.405	0.8109	0.60795
sp|Q03252|LMNB2_HUMAN	Q03252	LMNB2_HUMAN	LMNB2	620	Homo sapiens	1:Experimental evidence at protein level	Lamin-B2	1	1301	760084	1.39607e+06	960390	3	19.5358	20.4129	19.8733	19.5358	20.4129	19.8733	0.8771	0.3375	0.6073
sp|Q15758|AAAT_HUMAN	Q15758	AAAT_HUMAN	SLC1A5	541	Homo sapiens	1:Experimental evidence at protein level	Neutral amino acid transporter B(0)	1	1571	183920	330587	237126	3	17.4887	18.3347	17.8553	17.4887	18.3347	17.8553	0.846	0.3666	0.6063
sp|Q92878|RAD50_HUMAN	Q92878	RAD50_HUMAN	RAD50	1312	Homo sapiens	1:Experimental evidence at protein level	DNA repair protein RAD50	1	1987	104942	193139	131511	3	16.6792	17.5593	17.0048	16.6792	17.5593	17.0048	0.8801	0.3256	0.60285
sp|O60610|DIAP1_HUMAN	O60610	DIAP1_HUMAN	DIAPH1	1272	Homo sapiens	1:Experimental evidence at protein level	Protein diaphanous homolog 1	1	170	190483	341887	244773	3	17.5393	18.3832	17.9011	17.5393	18.3832	17.9011	0.8439	0.3618	0.60285
sp|P04908|H2A1B_HUMAN	P04908	H2A1B_HUMAN	H2AC4	130	Homo sapiens	1:Experimental evidence at protein level	Histone H2A type 1-B/E	1	389	4.79392e+06	7.58925e+06	6.93774e+06	3	22.1928	22.8555	22.726	22.1928	22.8555	22.726	0.6627	0.5332	0.59795
sp|P10412|H14_HUMAN	P10412	H14_HUMAN	H1-4	219	Homo sapiens	1:Experimental evidence at protein level	Histone H1.4	1	495	12123774	14735165	22835820	3	23.5285	23.8093	24.4425	23.5285	23.8093	24.4425	0.2808	0.914	0.5974
sp|Q15427|SF3B4_HUMAN	Q15427	SF3B4_HUMAN	SF3B4	424	Homo sapiens	1:Experimental evidence at protein level	Splicing factor 3B subunit 4	1	1551	427143	698403	597175	3	18.7044	19.4137	19.1878	18.7044	19.4137	19.1878	0.7093	0.4834	0.59635
sp|Q16881|TRXR1_HUMAN	Q16881	TRXR1_HUMAN	TXNRD1	649	Homo sapiens	1:Experimental evidence at protein level	Thioredoxin reductase 1, cytoplasmic	1	1609	337778	532088	484851	3	18.3657	19.0213	18.8872	18.3657	19.0213	18.8872	0.6556	0.5215	0.58855
sp|P48643|TCPE_HUMAN	P48643	TCPE_HUMAN	CCT5	541	Homo sapiens	1:Experimental evidence at protein level	T-complex protein 1 subunit epsilon	1	930	2.25236e+06	3.19251e+06	3.59227e+06	3	21.103	21.6063	21.7765	21.103	21.6063	21.7765	0.5033	0.6735	0.5884
sp|P11142|HSP7C_HUMAN	P11142	HSP7C_HUMAN	HSPA8	646	Homo sapiens	1:Experimental evidence at protein level	Heat shock cognate 71 kDa protein	1	507	15538441	22853046	23721766	3	23.8858	24.4488	24.4984	23.8858	24.4488	24.4984	0.563	0.6126	0.5878
sp|P00505|AATM_HUMAN	P00505	AATM_HUMAN	GOT2	430	Homo sapiens	1:Experimental evidence at protein level	Aspartate aminotransferase, mitochondrial	1	332	990138	1.39185e+06	1.58925e+06	3	19.9173	20.4086	20.5999	19.9173	20.4086	20.5999	0.4913	0.6826	0.58695
sp|P35250|RFC2_HUMAN	P35250	RFC2_HUMAN	RFC2	354	Homo sapiens	1:Experimental evidence at protein level	Replication factor C subunit 2	1	798	2.4736e+06	3.82952e+06	3599485	3	21.2382	21.8687	21.7794	21.2382	21.8687	21.7794	0.6305	0.5412	0.58585
sp|P00403|COX2_HUMAN	P00403	COX2_HUMAN	MT-CO2	227	Homo sapiens	1:Experimental evidence at protein level	Cytochrome c oxidase subunit 2	1	328	626910	862366	1.02323e+06	3	19.2579	19.7179	19.9647	19.2579	19.7179	19.9647	0.46	0.7068	0.5834
sp|Q12797|ASPH_HUMAN	Q12797	ASPH_HUMAN	ASPH	758	Homo sapiens	1:Experimental evidence at protein level	Aspartyl/asparaginyl beta-hydroxylase	1	1365	292207	512287	372909	3	18.1566	18.9666	18.5085	18.1566	18.9666	18.5085	0.81	0.3519	0.58095
sp|Q8TEM1|PO210_HUMAN	Q8TEM1	PO210_HUMAN	NUP210	1887	Homo sapiens	1:Experimental evidence at protein level	Nuclear pore membrane glycoprotein 210	1	1920	214439	254110	404796	3	17.7102	17.9551	18.6268	17.7102	17.9551	18.6268	0.2449	0.9166	0.58075
sp|P31151|S10A7_HUMAN	P31151	S10A7_HUMAN	S100A7	101	Homo sapiens	1:Experimental evidence at protein level	Protein S100-A7	1	758	747353	1.33711e+06	932568	3	19.5114	20.3507	19.8309	19.5114	20.3507	19.8309	0.8393	0.3195	0.5794
sp|P17174|AATC_HUMAN	P17174	AATC_HUMAN	GOT1	413	Homo sapiens	1:Experimental evidence at protein level	Aspartate aminotransferase, cytoplasmic	1	584	124280	225399	152947	3	16.9232	17.7821	17.2227	16.9232	17.7821	17.2227	0.8589	0.2995	0.5792
sp|O15160|RPAC1_HUMAN	O15160	RPAC1_HUMAN	POLR1C	346	Homo sapiens	1:Experimental evidence at protein level	DNA-directed RNA polymerases I and III subunit RPAC1	1	90	266116	341742	462163	3	18.0217	18.3825	18.818	18.0217	18.3825	18.818	0.3608	0.7963	0.57855
sp|Q9P015|RM15_HUMAN	Q9P015	RM15_HUMAN	MRPL15	296	Homo sapiens	1:Experimental evidence at protein level	Large ribosomal subunit protein uL15m	1	2474	962119	1.41933e+06	1.45013e+06	3	19.8759	20.4368	20.4678	19.8759	20.4368	20.4678	0.5609	0.5919	0.5764
sp|P49736|MCM2_HUMAN	P49736	MCM2_HUMAN	MCM2	904	Homo sapiens	1:Experimental evidence at protein level	DNA replication licensing factor MCM2	1	956	592336	811224	957759	3	19.1761	19.6297	19.8693	19.1761	19.6297	19.8693	0.4536	0.6932	0.5734
sp|P05387|RLA2_HUMAN	P05387	RLA2_HUMAN	RPLP2	115	Homo sapiens	1:Experimental evidence at protein level	Large ribosomal subunit protein P2	1	402	308565	577917	360954	3	18.2352	19.1405	18.4615	18.2352	19.1405	18.4615	0.9053	0.2263	0.5658
sp|Q14997|PSME4_HUMAN	Q14997	PSME4_HUMAN	PSME4	1843	Homo sapiens	1:Experimental evidence at protein level	Proteasome activator complex subunit 4	1	1513	163498	201214	290858	3	17.3189	17.6184	18.15	17.3189	17.6184	18.15	0.2995	0.8311	0.5653
sp|Q9Y371|SHLB1_HUMAN	Q9Y371	SHLB1_HUMAN	SH3GLB1	365	Homo sapiens	1:Experimental evidence at protein level	Endophilin-B1	1	2636	NaN	121784	72167.9	2	NaN	16.894	16.1391	15.9514	16.894	16.1391	0.9426	0.1877	0.56515
sp|P18583|SON_HUMAN	P18583	SON_HUMAN	SON	2426	Homo sapiens	1:Experimental evidence at protein level	Protein SON	1	603	75214.3	121045	102239	3	16.1987	16.8852	16.6416	16.1987	16.8852	16.6416	0.6865	0.4429	0.5647
sp|Q9H078|CLPB_HUMAN	Q9H078	CLPB_HUMAN	CLPB	707	Homo sapiens	1:Experimental evidence at protein level	Mitochondrial disaggregase	1	2258	269225	445178	355951	3	18.0385	18.764	18.4413	18.0385	18.764	18.4413	0.7255	0.4028	0.56415
sp|P28066|PSA5_HUMAN	P28066	PSA5_HUMAN	PSMA5	241	Homo sapiens	1:Experimental evidence at protein level	Proteasome subunit alpha type-5	1	712	1.36136e+06	1.9999e+06	2.01879e+06	3	20.3766	20.9315	20.9451	20.3766	20.9315	20.9451	0.5549	0.5685	0.5617
sp|Q12959|DLG1_HUMAN	Q12959	DLG1_HUMAN	DLG1	904	Homo sapiens	1:Experimental evidence at protein level	Disks large homolog 1	1	1378	174794	310756	214058	3	17.4153	18.2454	17.7076	17.4153	18.2454	17.7076	0.8301	0.2923	0.5612
sp|O00116|ADAS_HUMAN	O00116	ADAS_HUMAN	AGPS	658	Homo sapiens	1:Experimental evidence at protein level	Alkyldihydroxyacetonephosphate synthase, peroxisomal	1	18	218956	448441	231834	3	17.7403	18.7746	17.8227	17.7403	18.7746	17.8227	1.0343	0.0824	0.55835
sp|P84095|RHOG_HUMAN	P84095	RHOG_HUMAN	RHOG	191	Homo sapiens	1:Experimental evidence at protein level	Rho-related GTP-binding protein RhoG	1	1254	366413	617860	470320	3	18.4831	19.2369	18.8433	18.4831	19.2369	18.8433	0.7538	0.3602	0.557
sp|Q9UBQ0|VPS29_HUMAN	Q9UBQ0	VPS29_HUMAN	VPS29	182	Homo sapiens	1:Experimental evidence at protein level	Vacuolar protein sorting-associated protein 29	1	2508	291734	315144	582601	3	18.1543	18.2657	19.1521	18.1543	18.2657	19.1521	0.1114	0.9978	0.5546
sp|Q9Y314|NOSIP_HUMAN	Q9Y314	NOSIP_HUMAN	NOSIP	301	Homo sapiens	1:Experimental evidence at protein level	Nitric oxide synthase-interacting protein	0.9999	2632	154668	174368	295382	3	17.2388	17.4118	18.1722	17.2388	17.4118	18.1722	0.173	0.9334	0.5532
sp|Q9UKK9|NUDT5_HUMAN	Q9UKK9	NUDT5_HUMAN	NUDT5	219	Homo sapiens	1:Experimental evidence at protein level	ADP-sugar pyrophosphatase	1	2556	77693	113672	114277	3	16.2455	16.7945	16.8022	16.2455	16.7945	16.8022	0.549	0.5567	0.55285
sp|P61803|DAD1_HUMAN	P61803	DAD1_HUMAN	DAD1	113	Homo sapiens	1:Experimental evidence at protein level	Dolichyl-diphosphooligosaccharide--protein glycosyltransferase subunit DAD1	1	1125	696514	935394	1.11609e+06	3	19.4098	19.8352	20.09	19.4098	19.8352	20.09	0.4254	0.6802	0.5528
sp|O75431|MTX2_HUMAN	O75431	MTX2_HUMAN	MTX2	263	Homo sapiens	1:Experimental evidence at protein level	Metaxin-2	1	223	168152	271212	224250	3	17.3594	18.0491	17.7748	17.3594	18.0491	17.7748	0.6897	0.4154	0.55255
sp|P11498|PYC_HUMAN	P11498	PYC_HUMAN	PC	1178	Homo sapiens	1:Experimental evidence at protein level	Pyruvate carboxylase, mitochondrial	1	518	1215946	2.24636e+06	1.41238e+06	3	20.2136	21.0992	20.4297	20.2136	21.0992	20.4297	0.8856	0.2161	0.55085
sp|P35908|K22E_HUMAN	P35908	K22E_HUMAN	KRT2	639	Homo sapiens	1:Experimental evidence at protein level	Keratin, type II cytoskeletal 2 epidermal	1	816	52863540	107375544	56139348	3	25.6568	26.673	25.7415	25.6568	26.673	25.7415	1.0162	0.0847	0.55045
sp|P10599|THIO_HUMAN	P10599	THIO_HUMAN	TXN	105	Homo sapiens	1:Experimental evidence at protein level	Thioredoxin	1	498	1053841	1778779	1.33301e+06	3	20.0072	20.7625	20.3463	20.0072	20.7625	20.3463	0.7553	0.3391	0.5472
sp|P07195|LDHB_HUMAN	P07195	LDHB_HUMAN	LDHB	334	Homo sapiens	1:Experimental evidence at protein level	L-lactate dehydrogenase B chain	1	422	4.85151e+06	6672476	7.52931e+06	3	22.21	22.6698	22.8441	22.21	22.6698	22.8441	0.4598	0.6341	0.54695
sp|P34897|GLYM_HUMAN	P34897	GLYM_HUMAN	SHMT2	504	Homo sapiens	1:Experimental evidence at protein level	Serine hydroxymethyltransferase, mitochondrial	1	786	1.16094e+06	1.57553e+06	1.82242e+06	3	20.1469	20.5874	20.7974	20.1469	20.5874	20.7974	0.4405	0.6505	0.5455
sp|P60174|TPIS_HUMAN	P60174	TPIS_HUMAN	TPI1	249	Homo sapiens	1:Experimental evidence at protein level	Triosephosphate isomerase	1	1079	5.62257e+06	9080754	7.40957e+06	3	22.4228	23.1144	22.821	22.4228	23.1144	22.821	0.6916	0.3982	0.5449
sp|P22735|TGM1_HUMAN	P22735	TGM1_HUMAN	TGM1	817	Homo sapiens	1:Experimental evidence at protein level	Protein-glutamine gamma-glutamyltransferase K	1	658	462365	702370	647015	3	18.8187	19.4219	19.3034	18.8187	19.4219	19.3034	0.6032	0.4847	0.54395
sp|Q15056|IF4H_HUMAN	Q15056	IF4H_HUMAN	EIF4H	248	Homo sapiens	1:Experimental evidence at protein level	Eukaryotic translation initiation factor 4H	1	1527	1.75466e+06	2.33051e+06	2804823	3	20.7428	21.1522	21.4195	20.7428	21.1522	21.4195	0.4094	0.6767	0.54305
sp|P43490|NAMPT_HUMAN	P43490	NAMPT_HUMAN	NAMPT	491	Homo sapiens	1:Experimental evidence at protein level	Nicotinamide phosphoribosyltransferase	1	890	418923	661472	562728	3	18.6763	19.3353	19.1021	18.6763	19.3353	19.1021	0.659	0.4258	0.5424
sp|P54920|SNAA_HUMAN	P54920	SNAA_HUMAN	NAPA	295	Homo sapiens	1:Experimental evidence at protein level	Alpha-soluble NSF attachment protein	1	1047	351018	477979	541878	3	18.4212	18.8666	19.0476	18.4212	18.8666	19.0476	0.4454	0.6264	0.5359
sp|P29692|EF1D_HUMAN	P29692	EF1D_HUMAN	EEF1D	281	Homo sapiens	1:Experimental evidence at protein level	Elongation factor 1-delta	1	735	7.1942e+06	9790979	11065330	3	22.7784	23.223	23.4041	22.7784	23.223	23.4041	0.4446	0.6257	0.53515
sp|Q9UNM6|PSD13_HUMAN	Q9UNM6	PSD13_HUMAN	PSMD13	376	Homo sapiens	1:Experimental evidence at protein level	26S proteasome non-ATPase regulatory subunit 13	1	2581	958818	1373203	1.40548e+06	3	19.8709	20.3891	20.4226	19.8709	20.3891	20.4226	0.5182	0.5517	0.53495
sp|Q12768|WASC5_HUMAN	Q12768	WASC5_HUMAN	WASHC5	1159	Homo sapiens	1:Experimental evidence at protein level	WASH complex subunit 5	1	1360	101634	128747	167891	3	16.633	16.9742	17.3572	16.633	16.9742	17.3572	0.3412	0.7242	0.5327
sp|O60313|OPA1_HUMAN	O60313	OPA1_HUMAN	OPA1	960	Homo sapiens	1:Experimental evidence at protein level	Dynamin-like GTPase OPA1, mitochondrial	1	159	134026	208936	179645	3	17.0322	17.6727	17.4548	17.0322	17.6727	17.4548	0.6405	0.4226	0.53155
sp|P06744|G6PI_HUMAN	P06744	G6PI_HUMAN	GPI	558	Homo sapiens	1:Experimental evidence at protein level	Glucose-6-phosphate isomerase	1	419	233656	359555	317116	3	17.834	18.4559	18.2747	17.834	18.4559	18.2747	0.6219	0.4407	0.5313
sp|Q14232|EI2BA_HUMAN	Q14232	EI2BA_HUMAN	EIF2B1	305	Homo sapiens	1:Experimental evidence at protein level	Translation initiation factor eIF2B subunit alpha	1	1473	266796	427934	347156	3	18.0254	18.707	18.4052	18.0254	18.707	18.4052	0.6816	0.3798	0.5307
sp|P40227|TCPZ_HUMAN	P40227	TCPZ_HUMAN	CCT6A	531	Homo sapiens	1:Experimental evidence at protein level	T-complex protein 1 subunit zeta	1	848	4.17176e+06	5582566	6505054	3	21.9922	22.4125	22.6331	21.9922	22.4125	22.6331	0.4203	0.6409	0.5306
sp|Q7Z794|K2C1B_HUMAN	Q7Z794	K2C1B_HUMAN	KRT77	578	Homo sapiens	1:Experimental evidence at protein level	Keratin, type II cytoskeletal 1b	1	1780	1.16443e+06	2.08147e+06	1.35626e+06	3	20.1512	20.9892	20.3712	20.1512	20.9892	20.3712	0.838	0.22	0.529
sp|P28702|RXRB_HUMAN	P28702	RXRB_HUMAN	RXRB	533	Homo sapiens	1:Experimental evidence at protein level	Retinoic acid receptor RXR-beta	0.9989	723	84692.2	108413	137686	3	16.3699	16.7262	17.071	16.3699	16.7262	17.071	0.3563	0.7011	0.5287
sp|Q9BUN8|DERL1_HUMAN	Q9BUN8	DERL1_HUMAN	DERL1	251	Homo sapiens	1:Experimental evidence at protein level	Derlin-1	0.9957	2197	632026	811694	1.02348e+06	3	19.2696	19.6306	19.9651	19.2696	19.6306	19.9651	0.361	0.6955	0.52825
sp|P06753|TPM3_HUMAN	P06753	TPM3_HUMAN	TPM3	285	Homo sapiens	1:Experimental evidence at protein level	Tropomyosin alpha-3 chain	1	421	394055	478727	671637	3	18.588	18.8688	19.3573	18.588	18.8688	19.3573	0.2808	0.7693	0.52505
sp|P05091|ALDH2_HUMAN	P05091	ALDH2_HUMAN	ALDH2	517	Homo sapiens	1:Experimental evidence at protein level	Aldehyde dehydrogenase, mitochondrial	1	393	471502	693324	663255	3	18.8469	19.4032	19.3392	18.8469	19.4032	19.3392	0.5563	0.4923	0.5243
sp|P21283|VATC1_HUMAN	P21283	VATC1_HUMAN	ATP6V1C1	382	Homo sapiens	1:Experimental evidence at protein level	V-type proton ATPase subunit C 1	1	637	315466	534164	384695	3	18.2671	19.0269	18.5534	18.2671	19.0269	18.5534	0.7598	0.2863	0.52305
sp|P49368|TCPG_HUMAN	P49368	TCPG_HUMAN	CCT3	545	Homo sapiens	1:Experimental evidence at protein level	T-complex protein 1 subunit gamma	1	942	3.97695e+06	5102474	6391611	3	21.9232	22.2828	22.6077	21.9232	22.2828	22.6077	0.3596	0.6845	0.52205
sp|P25705|ATPA_HUMAN	P25705	ATPA_HUMAN	ATP5F1A	553	Homo sapiens	1:Experimental evidence at protein level	ATP synthase F(1) complex subunit alpha, mitochondrial	1	684	1.8994e+06	3.46115e+06	2.14908e+06	3	20.8571	21.7228	21.0353	20.8571	21.7228	21.0353	0.8657	0.1782	0.52195
sp|O43143|DHX15_HUMAN	O43143	DHX15_HUMAN	DHX15	795	Homo sapiens	1:Experimental evidence at protein level	ATP-dependent RNA helicase DHX15	1	110	773456	1.10485e+06	1.11518e+06	3	19.561	20.0754	20.0888	19.561	20.0754	20.0888	0.5144	0.5278	0.5211
sp|Q9UKN8|TF3C4_HUMAN	Q9UKN8	TF3C4_HUMAN	GTF3C4	822	Homo sapiens	1:Experimental evidence at protein level	General transcription factor 3C polypeptide 4	1	2558	119013	169391	171993	3	16.8608	17.37	17.392	16.8608	17.37	17.392	0.5092	0.5312	0.5202
sp|Q04446|GLGB_HUMAN	Q04446	GLGB_HUMAN	GBE1	702	Homo sapiens	1:Experimental evidence at protein level	1,4-alpha-glucan-branching enzyme	1	1306	345985	470616	521656	3	18.4003	18.8442	18.9927	18.4003	18.8442	18.9927	0.4439	0.5924	0.51815
sp|P32119|PRDX2_HUMAN	P32119	PRDX2_HUMAN	PRDX2	198	Homo sapiens	1:Experimental evidence at protein level	Peroxiredoxin-2	1	775	3.56232e+06	4221234	6160467	3	21.7644	22.0092	22.5546	21.7644	22.0092	22.5546	0.2448	0.7902	0.5175
sp|Q96T60|PNKP_HUMAN	Q96T60	PNKP_HUMAN	PNKP	521	Homo sapiens	1:Experimental evidence at protein level	Bifunctional polynucleotide phosphatase/kinase	1	2110	172862	250939	243478	3	17.3993	17.937	17.8934	17.3993	17.937	17.8934	0.5377	0.4941	0.5159
sp|Q14566|MCM6_HUMAN	Q14566	MCM6_HUMAN	MCM6	821	Homo sapiens	1:Experimental evidence at protein level	DNA replication licensing factor MCM6	1	1488	826650	1.0986e+06	1271780	3	19.6569	20.0672	20.2784	19.6569	20.0672	20.2784	0.4103	0.6215	0.5159
sp|P22234|PUR6_HUMAN	P22234	PUR6_HUMAN	PAICS	425	Homo sapiens	1:Experimental evidence at protein level	Bifunctional phosphoribosylaminoimidazole carboxylase/phosphoribosylaminoimidazole succinocarboxamide synthetase	1	649	5966770	8451771	8610280	3	22.5085	23.0108	23.0376	22.5085	23.0108	23.0376	0.5023	0.5291	0.5157
sp|O94776|MTA2_HUMAN	O94776	MTA2_HUMAN	MTA2	668	Homo sapiens	1:Experimental evidence at protein level	Metastasis-associated protein MTA2	1	263	543375	969856	620675	3	19.0516	19.8874	19.2435	19.0516	19.8874	19.2435	0.8358	0.1919	0.51385
sp|O94925|GLSK_HUMAN	O94925	GLSK_HUMAN	GLS	669	Homo sapiens	1:Experimental evidence at protein level	Glutaminase kidney isoform, mitochondrial	1	274	298849	420308	432858	3	18.1891	18.6811	18.7235	18.1891	18.6811	18.7235	0.492	0.5344	0.5132
sp|Q15642|CIP4_HUMAN	Q15642	CIP4_HUMAN	TRIP10	601	Homo sapiens	1:Experimental evidence at protein level	Cdc42-interacting protein 4	1	1564	232964	276167	399790	3	17.8297	18.0752	18.6089	17.8297	18.0752	18.6089	0.2455	0.7792	0.51235
sp|P40938|RFC3_HUMAN	P40938	RFC3_HUMAN	RFC3	356	Homo sapiens	1:Experimental evidence at protein level	Replication factor C subunit 3	1	857	625840	923889	861773	3	19.2554	19.8174	19.7169	19.2554	19.8174	19.7169	0.562	0.4615	0.51175
sp|P52732|KIF11_HUMAN	P52732	KIF11_HUMAN	KIF11	1056	Homo sapiens	1:Experimental evidence at protein level	Kinesin-like protein KIF11	1	1019	396574	504876	632651	3	18.5972	18.9456	19.2711	18.5972	18.9456	19.2711	0.3484	0.6739	0.51115
sp|P18858|DNLI1_HUMAN	P18858	DNLI1_HUMAN	LIG1	919	Homo sapiens	1:Experimental evidence at protein level	DNA ligase 1	1	609	448593	693841	588311	3	18.775	19.4042	19.1662	18.775	19.4042	19.1662	0.6292	0.3912	0.5102
sp|P08779|K1C16_HUMAN	P08779	K1C16_HUMAN	KRT16	473	Homo sapiens	1:Experimental evidence at protein level	Keratin, type I cytoskeletal 16	1	460	3.34104e+06	6150904	3.66625e+06	3	21.6719	22.5524	21.8059	21.6719	22.5524	21.8059	0.8805	0.134	0.50725
sp|P05556|ITB1_HUMAN	P05556	ITB1_HUMAN	ITGB1	798	Homo sapiens	1:Experimental evidence at protein level	Integrin beta-1	1	406	750820	1.14689e+06	991859	3	19.5181	20.1293	19.9198	19.5181	20.1293	19.9198	0.6112	0.4017	0.50645
sp|P08754|GNAI3_HUMAN	P08754	GNAI3_HUMAN	GNAI3	354	Homo sapiens	1:Experimental evidence at protein level	Guanine nucleotide-binding protein G(i) subunit alpha-3	1	458	1.28897e+06	2.40055e+06	1.39546e+06	3	20.2978	21.1949	20.4123	20.2978	21.1949	20.4123	0.8971	0.1145	0.5058
sp|Q8NBS9|TXND5_HUMAN	Q8NBS9	TXND5_HUMAN	TXNDC5	432	Homo sapiens	1:Experimental evidence at protein level	Thioredoxin domain-containing protein 5	1	1876	149296	233625	192162	3	17.1878	17.8338	17.552	17.1878	17.8338	17.552	0.646	0.3642	0.5051
sp|Q9H307|PININ_HUMAN	Q9H307	PININ_HUMAN	PNN	717	Homo sapiens	1:Experimental evidence at protein level	Pinin	1	2283	173044	265328	227009	3	17.4008	18.0174	17.7924	17.4008	18.0174	17.7924	0.6166	0.3916	0.5041
sp|P31153|METK2_HUMAN	P31153	METK2_HUMAN	MAT2A	395	Homo sapiens	1:Experimental evidence at protein level	S-adenosylmethionine synthase isoform type-2	1	759	443262	782475	504737	3	18.7578	19.5777	18.9452	18.7578	19.5777	18.9452	0.8199	0.1874	0.50365
sp|P06737|PYGL_HUMAN	P06737	PYGL_HUMAN	PYGL	847	Homo sapiens	1:Experimental evidence at protein level	Glycogen phosphorylase, liver form	1	418	157317	237028	209867	3	17.2633	17.8547	17.6791	17.2633	17.8547	17.6791	0.5914	0.4158	0.5036
sp|Q9HCY8|S10AE_HUMAN	Q9HCY8	S10AE_HUMAN	S100A14	104	Homo sapiens	1:Experimental evidence at protein level	Protein S100-A14	1	2339	233852	446552	245262	3	17.8352	18.7685	17.904	17.8352	18.7685	17.904	0.9333	0.0688	0.50105
sp|P04264|K2C1_HUMAN	P04264	K2C1_HUMAN	KRT1	644	Homo sapiens	1:Experimental evidence at protein level	Keratin, type II cytoskeletal 1	1	378	171045648	349705568	167156880	3	27.3494	28.3828	27.3153	27.3494	28.3828	27.3153	1.0334	-0.0341	0.49965
sp|P00558|PGK1_HUMAN	P00558	PGK1_HUMAN	PGK1	417	Homo sapiens	1:Experimental evidence at protein level	Phosphoglycerate kinase 1	1	333	9793961	13048771	14668006	3	23.2235	23.632	23.8093	23.2235	23.632	23.8093	0.4085	0.5858	0.49715
sp|P35249|RFC4_HUMAN	P35249	RFC4_HUMAN	RFC4	363	Homo sapiens	1:Experimental evidence at protein level	Replication factor C subunit 4	1	797	1.27831e+06	2.02747e+06	1.60175e+06	3	20.2858	20.9512	20.6112	20.2858	20.9512	20.6112	0.6654	0.3254	0.4954
sp|Q9Y6C9|MTCH2_HUMAN	Q9Y6C9	MTCH2_HUMAN	MTCH2	303	Homo sapiens	1:Experimental evidence at protein level	Mitochondrial carrier homolog 2	1	2696	920368	1.16565e+06	1437905	3	19.8119	20.1527	20.4555	19.8119	20.1527	20.4555	0.3408	0.6436	0.4922
sp|P17301|ITA2_HUMAN	P17301	ITA2_HUMAN	ITGA2	1181	Homo sapiens	1:Experimental evidence at protein level	Integrin alpha-2	1	585	NaN	168000	57024	2	NaN	17.3581	15.7993	16.0871	17.3581	15.7993	1.271	-0.2878	0.4916
sp|P35232|PHB1_HUMAN	P35232	PHB1_HUMAN	PHB1	272	Homo sapiens	1:Experimental evidence at protein level	Prohibitin 1	1	792	8642314	12540718	11757062	3	23.043	23.5754	23.4923	23.043	23.5754	23.4923	0.5324	0.4493	0.49085
sp|P46734|MP2K3_HUMAN	P46734	MP2K3_HUMAN	MAP2K3	347	Homo sapiens	1:Experimental evidence at protein level	Dual specificity mitogen-activated protein kinase kinase 3	0.9902	903	98457.3	166999	114301	3	16.5872	17.3495	16.8025	16.5872	17.3495	16.8025	0.7623	0.2153	0.4888
sp|P35813|PPM1A_HUMAN	P35813	PPM1A_HUMAN	PPM1A	382	Homo sapiens	1:Experimental evidence at protein level	Protein phosphatase 1A	1	815	NaN	75134	35881.2	2	NaN	16.1972	15.1309	15.1763	16.1972	15.1309	1.0209	-0.0454	0.48775
sp|P55809|SCOT1_HUMAN	P55809	SCOT1_HUMAN	OXCT1	520	Homo sapiens	1:Experimental evidence at protein level	Succinyl-CoA:3-ketoacid coenzyme A transferase 1, mitochondrial	1	1062	215674	313804	291374	3	17.7185	18.2595	18.1525	17.7185	18.2595	18.1525	0.541	0.434	0.4875
sp|P09525|ANXA4_HUMAN	P09525	ANXA4_HUMAN	ANXA4	319	Homo sapiens	1:Experimental evidence at protein level	Annexin A4	1	472	167206	244931	223382	3	17.3513	17.902	17.7692	17.3513	17.902	17.7692	0.5507	0.4179	0.4843
sp|P38646|HSPA9_HUMAN	P38646	HSPA9_HUMAN	HSPA9	679	Homo sapiens	1:Experimental evidence at protein level	Stress-70 protein, mitochondrial	1	838	2.79562e+06	4290102	3.53363e+06	3	21.4147	22.0326	21.7527	21.4147	22.0326	21.7527	0.6179	0.338	0.47795
sp|P49419|AL7A1_HUMAN	P49419	AL7A1_HUMAN	ALDH7A1	539	Homo sapiens	1:Experimental evidence at protein level	Alpha-aminoadipic semialdehyde dehydrogenase	1	945	226417	265507	374378	3	17.7886	18.0184	18.5141	17.7886	18.0184	18.5141	0.2298	0.7255	0.47765
sp|Q8NFW8|NEUA_HUMAN	Q8NFW8	NEUA_HUMAN	CMAS	434	Homo sapiens	1:Experimental evidence at protein level	N-acylneuraminate cytidylyltransferase	1	1892	194839	300433	244457	3	17.5719	18.1967	17.8992	17.5719	18.1967	17.8992	0.6248	0.3273	0.47605
sp|P13010|XRCC5_HUMAN	P13010	XRCC5_HUMAN	XRCC5	732	Homo sapiens	1:Experimental evidence at protein level	X-ray repair cross-complementing protein 5	1	535	3510169	5081168	4688482	3	21.7431	22.2767	22.1607	21.7431	22.2767	22.1607	0.5336	0.4176	0.4756
sp|Q99873|ANM1_HUMAN	Q99873	ANM1_HUMAN	PRMT1	371	Homo sapiens	1:Experimental evidence at protein level	Protein arginine N-methyltransferase 1	1	2146	854150	1.34467e+06	1.04784e+06	3	19.7041	20.3588	19.999	19.7041	20.3588	19.999	0.6547	0.2949	0.4748
sp|P06702|S10A9_HUMAN	P06702	S10A9_HUMAN	S100A9	114	Homo sapiens	1:Experimental evidence at protein level	Protein S100-A9	1	414	4469426	7230189	5.32641e+06	3	22.0917	22.7856	22.3447	22.0917	22.7856	22.3447	0.6939	0.253	0.47345
sp|Q9C0C2|TB182_HUMAN	Q9C0C2	TB182_HUMAN	TNKS1BP1	1729	Homo sapiens	1:Experimental evidence at protein level	182 kDa tankyrase-1-binding protein	1	2249	212717	246694	353512	3	17.6986	17.9124	18.4314	17.6986	17.9124	18.4314	0.2138	0.7328	0.4733
sp|Q9Y315|DEOC_HUMAN	Q9Y315	DEOC_HUMAN	DERA	318	Homo sapiens	1:Experimental evidence at protein level	Deoxyribose-phosphate aldolase	1	2633	231773	339239	305073	3	17.8224	18.3719	18.2188	17.8224	18.3719	18.2188	0.5495	0.3964	0.47295
sp|P09622|DLDH_HUMAN	P09622	DLDH_HUMAN	DLD	509	Homo sapiens	1:Experimental evidence at protein level	Dihydrolipoyl dehydrogenase, mitochondrial	1	473	376422	556418	490166	3	18.522	19.0858	18.9029	18.522	19.0858	18.9029	0.5638	0.3809	0.47235
sp|Q08554|DSC1_HUMAN	Q08554	DSC1_HUMAN	DSC1	894	Homo sapiens	1:Experimental evidence at protein level	Desmocollin-1	1	1344	1.11658e+06	2.31106e+06	1.03702e+06	3	20.0907	21.1401	19.984	20.0907	21.1401	19.984	1.0494	-0.1067	0.47135
sp|O75832|PSD10_HUMAN	O75832	PSD10_HUMAN	PSMD10	226	Homo sapiens	1:Experimental evidence at protein level	26S proteasome non-ATPase regulatory subunit 10	1	246	452097	570784	687095	3	18.7863	19.1226	19.3901	18.7863	19.1226	19.3901	0.3363	0.6038	0.47005
sp|Q16666|IF16_HUMAN	Q16666	IF16_HUMAN	IFI16	785	Homo sapiens	1:Experimental evidence at protein level	Gamma-interferon-inducible protein 16	1	1597	243260	306136	370801	3	17.8921	18.2238	18.5003	17.8921	18.2238	18.5003	0.3317	0.6082	0.46995
sp|Q99832|TCPH_HUMAN	Q99832	TCPH_HUMAN	CCT7	543	Homo sapiens	1:Experimental evidence at protein level	T-complex protein 1 subunit eta	1	2144	2.69471e+06	3498890	3978684	3	21.3617	21.7385	21.9239	21.3617	21.7385	21.9239	0.3768	0.5622	0.4695
sp|P59665|DEF1_HUMAN	P59665	DEF1_HUMAN	DEFA1	94	Homo sapiens	1:Experimental evidence at protein level	Neutrophil defensin 1	1	1076	1.1108e+06	1.6863e+06	1395684	3	20.0832	20.6854	20.4125	20.0832	20.6854	20.4125	0.6022	0.3293	0.46575
sp|O95573|ACSL3_HUMAN	O95573	ACSL3_HUMAN	ACSL3	720	Homo sapiens	1:Experimental evidence at protein level	Fatty acid CoA ligase Acsl3	1	298	255067	410959	301756	3	17.9605	18.6486	18.203	17.9605	18.6486	18.203	0.6881	0.2425	0.4653
sp|O43837|IDH3B_HUMAN	O43837	IDH3B_HUMAN	IDH3B	385	Homo sapiens	1:Experimental evidence at protein level	Isocitrate dehydrogenase [NAD] subunit beta, mitochondrial	1	151	118461	206556	129065	3	16.8541	17.6562	16.9777	16.8541	17.6562	16.9777	0.8021	0.1236	0.46285
sp|P24752|THIL_HUMAN	P24752	THIL_HUMAN	ACAT1	427	Homo sapiens	1:Experimental evidence at protein level	Acetyl-CoA acetyltransferase, mitochondrial	1	675	416658	609803	539848	3	18.6685	19.218	19.0422	18.6685	19.218	19.0422	0.5495	0.3737	0.4616
sp|O75475|PSIP1_HUMAN	O75475	PSIP1_HUMAN	PSIP1	530	Homo sapiens	1:Experimental evidence at protein level	PC4 and SFRS1-interacting protein	1	226	1.13041e+06	1.61196e+06	1.50231e+06	3	20.1084	20.6204	20.5187	20.1084	20.6204	20.5187	0.512	0.4103	0.46115
sp|P22102|PUR2_HUMAN	P22102	PUR2_HUMAN	GART	1010	Homo sapiens	1:Experimental evidence at protein level	Trifunctional purine biosynthetic protein adenosine-3	1	648	708166	969790	977503	3	19.4337	19.8873	19.8987	19.4337	19.8873	19.8987	0.4536	0.465	0.4593
sp|Q01469|FABP5_HUMAN	Q01469	FABP5_HUMAN	FABP5	135	Homo sapiens	1:Experimental evidence at protein level	Fatty acid-binding protein 5	1	1277	2187179	3.30321e+06	2.73553e+06	3	21.0606	21.6554	21.3834	21.0606	21.6554	21.3834	0.5948	0.3228	0.4588
sp|Q9ULA0|DNPEP_HUMAN	Q9ULA0	DNPEP_HUMAN	DNPEP	485	Homo sapiens	1:Experimental evidence at protein level	Aspartyl aminopeptidase	1	2564	136979	184759	191754	3	17.0636	17.4953	17.5489	17.0636	17.4953	17.5489	0.4317	0.4853	0.4585
sp|Q13347|EIF3I_HUMAN	Q13347	EIF3I_HUMAN	EIF3I	325	Homo sapiens	1:Experimental evidence at protein level	Eukaryotic translation initiation factor 3 subunit I	1	1411	374409	514801	512473	3	18.5143	18.9737	18.9671	18.5143	18.9737	18.9671	0.4594	0.4528	0.4561
sp|Q9UIV1|CNOT7_HUMAN	Q9UIV1	CNOT7_HUMAN	CNOT7	285	Homo sapiens	1:Experimental evidence at protein level	CCR4-NOT transcription complex subunit 7	1	2541	150768	174293	245440	3	17.202	17.4112	17.905	17.202	17.4112	17.905	0.2092	0.703	0.4561
sp|P31947|1433S_HUMAN	P31947	1433S_HUMAN	SFN	248	Homo sapiens	1:Experimental evidence at protein level	14-3-3 protein sigma	1	772	351366	424676	543303	3	18.4226	18.696	19.0514	18.4226	18.696	19.0514	0.2734	0.6288	0.4511
sp|P18669|PGAM1_HUMAN	P18669	PGAM1_HUMAN	PGAM1	254	Homo sapiens	1:Experimental evidence at protein level	Phosphoglycerate mutase 1	1	606	582486	578743	1.09378e+06	3	19.1519	19.1426	20.0609	19.1519	19.1426	20.0609	-0.0093	0.909	0.44985
sp|O00203|AP3B1_HUMAN	O00203	AP3B1_HUMAN	AP3B1	1094	Homo sapiens	1:Experimental evidence at protein level	AP-3 complex subunit beta-1	1	27	180759	322828	188681	3	17.4637	18.3004	17.5256	17.4637	18.3004	17.5256	0.8367	0.0619	0.4493
sp|P13861|KAP2_HUMAN	P13861	KAP2_HUMAN	PRKAR2A	404	Homo sapiens	1:Experimental evidence at protein level	cAMP-dependent protein kinase type II-alpha regulatory subunit	1	549	113669	164433	146266	3	16.7945	17.3271	17.1582	16.7945	17.3271	17.1582	0.5326	0.3637	0.44815
sp|P83111|LACTB_HUMAN	P83111	LACTB_HUMAN	LACTB	547	Homo sapiens	1:Experimental evidence at protein level	Serine beta-lactamase-like protein LACTB, mitochondrial	1	1247	209576	287328	284356	3	17.6771	18.1323	18.1173	17.6771	18.1323	18.1173	0.4552	0.4402	0.4477
sp|P35527|K1C9_HUMAN	P35527	K1C9_HUMAN	KRT9	623	Homo sapiens	1:Experimental evidence at protein level	Keratin, type I cytoskeletal 9	1	803	96380144	175905584	97923976	3	26.5225	27.391	26.5448	26.5225	27.391	26.5448	0.8685	0.0223	0.4454
sp|Q9Y570|PPME1_HUMAN	Q9Y570	PPME1_HUMAN	PPME1	386	Homo sapiens	1:Experimental evidence at protein level	Protein phosphatase methylesterase 1	1	2671	215641	310677	277003	3	17.7183	18.2451	18.0795	17.7183	18.2451	18.0795	0.5268	0.3612	0.444
sp|P62314|SMD1_HUMAN	P62314	SMD1_HUMAN	SNRPD1	119	Homo sapiens	1:Experimental evidence at protein level	Small nuclear ribonucleoprotein Sm D1	1	1156	906204	1.372e+06	1.10428e+06	3	19.7895	20.3879	20.0747	19.7895	20.3879	20.0747	0.5984	0.2852	0.4418
sp|Q14789|GOGB1_HUMAN	Q14789	GOGB1_HUMAN	GOLGB1	3259	Homo sapiens	1:Experimental evidence at protein level	Golgin subfamily B member 1	1	1503	95278.2	209844	79799	3	16.5399	17.679	16.2841	16.5399	17.679	16.2841	1.1391	-0.2558	0.44165
sp|P46063|RECQ1_HUMAN	P46063	RECQ1_HUMAN	RECQL	649	Homo sapiens	1:Experimental evidence at protein level	ATP-dependent DNA helicase Q1	1	898	792593	1344472	859519	3	19.5962	20.3586	19.7132	19.5962	20.3586	19.7132	0.7624	0.117	0.4397
sp|P25205|MCM3_HUMAN	P25205	MCM3_HUMAN	MCM3	808	Homo sapiens	1:Experimental evidence at protein level	DNA replication licensing factor MCM3	1	679	818598	1174123	1.04647e+06	3	19.6428	20.1632	19.9971	19.6428	20.1632	19.9971	0.5204	0.3543	0.43735
sp|Q05639|EF1A2_HUMAN	Q05639	EF1A2_HUMAN	EEF1A2	463	Homo sapiens	1:Experimental evidence at protein level	Elongation factor 1-alpha 2	1	1316	1.43832e+06	1.70235e+06	2.22691e+06	3	20.456	20.6991	21.0866	20.456	20.6991	21.0866	0.2431	0.6306	0.43685
sp|P46940|IQGA1_HUMAN	P46940	IQGA1_HUMAN	IQGAP1	1657	Homo sapiens	1:Experimental evidence at protein level	Ras GTPase-activating-like protein IQGAP1	1	914	1.16238e+06	1.33231e+06	1.85007e+06	3	20.1487	20.3455	20.8191	20.1487	20.3455	20.8191	0.1968	0.6704	0.4336
sp|O75531|BAF_HUMAN	O75531	BAF_HUMAN	BANF1	89	Homo sapiens	1:Experimental evidence at protein level	Barrier-to-autointegration factor	1	231	321977	367974	513216	3	18.2966	18.4892	18.9692	18.2966	18.4892	18.9692	0.1926	0.6726	0.4326
sp|Q14444|CAPR1_HUMAN	Q14444	CAPR1_HUMAN	CAPRIN1	709	Homo sapiens	1:Experimental evidence at protein level	Caprin-1	1	1482	529908	781951	653748	3	19.0154	19.5767	19.3184	19.0154	19.5767	19.3184	0.5613	0.303	0.43215
sp|Q8TC12|RDH11_HUMAN	Q8TC12	RDH11_HUMAN	RDH11	318	Homo sapiens	1:Experimental evidence at protein level	Retinol dehydrogenase 11	1	1906	316649	389603	467546	3	18.2725	18.5716	18.8347	18.2725	18.5716	18.8347	0.2991	0.5622	0.43065
sp|Q9Y2Q9|RT28_HUMAN	Q9Y2Q9	RT28_HUMAN	MRPS28	187	Homo sapiens	1:Experimental evidence at protein level	Small ribosomal subunit protein bS1m	1	2618	281766	416132	346125	3	18.1041	18.6667	18.4009	18.1041	18.6667	18.4009	0.5626	0.2968	0.4297
sp|Q86YP4|P66A_HUMAN	Q86YP4	P66A_HUMAN	GATAD2A	633	Homo sapiens	1:Experimental evidence at protein level	Transcriptional repressor p66-alpha	1	1808	124748	160769	175367	3	16.9287	17.2946	17.42	16.9287	17.2946	17.42	0.3659	0.4913	0.4286
sp|Q9Y5K6|CD2AP_HUMAN	Q9Y5K6	CD2AP_HUMAN	CD2AP	639	Homo sapiens	1:Experimental evidence at protein level	CD2-associated protein	1	2678	908652	1145697	1303943	3	19.7934	20.1278	20.3144	19.7934	20.1278	20.3144	0.3344	0.521	0.4277
sp|P02533|K1C14_HUMAN	P02533	K1C14_HUMAN	KRT14	472	Homo sapiens	1:Experimental evidence at protein level	Keratin, type I cytoskeletal 14	1	352	17880308	32186772	18044978	3	24.0935	24.9406	24.1015	24.0935	24.9406	24.1015	0.8471	0.008	0.42755
sp|O43583|DENR_HUMAN	O43583	DENR_HUMAN	DENR	198	Homo sapiens	1:Experimental evidence at protein level	Density-regulated protein	0.9996	131	212940	263723	310267	3	17.7001	18.0087	18.2431	17.7001	18.0087	18.2431	0.3086	0.543	0.4258
sp|Q9UBE0|SAE1_HUMAN	Q9UBE0	SAE1_HUMAN	SAE1	346	Homo sapiens	1:Experimental evidence at protein level	SUMO-activating enzyme subunit 1	1	2501	270278	344657	382346	3	18.0441	18.3948	18.5445	18.0441	18.3948	18.5445	0.3507	0.5004	0.42555
sp|Q9UIG0|BAZ1B_HUMAN	Q9UIG0	BAZ1B_HUMAN	BAZ1B	1483	Homo sapiens	1:Experimental evidence at protein level	Tyrosine-protein kinase BAZ1B	1	2540	994387	1.31178e+06	1358064	3	19.9234	20.3231	20.3731	19.9234	20.3231	20.3731	0.3997	0.4497	0.4247
sp|P04075|ALDOA_HUMAN	P04075	ALDOA_HUMAN	ALDOA	364	Homo sapiens	1:Experimental evidence at protein level	Fructose-bisphosphate aldolase A	1	371	6.74372e+06	8780150	9322026	3	22.6851	23.0658	23.1522	22.6851	23.0658	23.1522	0.3807	0.4671	0.4239
sp|Q5BKZ1|ZN326_HUMAN	Q5BKZ1	ZN326_HUMAN	ZNF326	582	Homo sapiens	1:Experimental evidence at protein level	DBIRD complex subunit ZNF326	1	1640	154523	301186	142194	3	17.2375	18.2003	17.1175	17.2375	18.2003	17.1175	0.9628	-0.12	0.4214
sp|Q9ULW0|TPX2_HUMAN	Q9ULW0	TPX2_HUMAN	TPX2	747	Homo sapiens	1:Experimental evidence at protein level	Targeting protein for Xklp2	1	2570	316130	393380	455605	3	18.2702	18.5856	18.7974	18.2702	18.5856	18.7974	0.3154	0.5272	0.4213
sp|Q15233|NONO_HUMAN	Q15233	NONO_HUMAN	NONO	471	Homo sapiens	1:Experimental evidence at protein level	Non-POU domain-containing octamer-binding protein	1	1536	2699451	3.82911e+06	3.40654e+06	3	21.3642	21.8686	21.6999	21.3642	21.8686	21.6999	0.5044	0.3357	0.42005
sp|P41252|SYIC_HUMAN	P41252	SYIC_HUMAN	IARS1	1262	Homo sapiens	1:Experimental evidence at protein level	Isoleucine--tRNA ligase, cytoplasmic	1	864	1.42242e+06	1.76106e+06	2.05326e+06	3	20.4399	20.748	20.9695	20.4399	20.748	20.9695	0.3081	0.5296	0.41885
sp|O95433|AHSA1_HUMAN	O95433	AHSA1_HUMAN	AHSA1	338	Homo sapiens	1:Experimental evidence at protein level	Activator of 90 kDa heat shock protein ATPase homolog 1	0.998	294	NaN	158163	128241	2	NaN	17.2711	16.9685	16.7012	17.2711	16.9685	0.5699	0.2673	0.4186
sp|P62854|RS26_HUMAN	P62854	RS26_HUMAN	RPS26	115	Homo sapiens	1:Experimental evidence at protein level	Small ribosomal subunit protein eS26	1	1176	735514	1.13681e+06	849133	3	19.4884	20.1166	19.6956	19.4884	20.1166	19.6956	0.6282	0.2072	0.4177
sp|O43242|PSMD3_HUMAN	O43242	PSMD3_HUMAN	PSMD3	534	Homo sapiens	1:Experimental evidence at protein level	26S proteasome non-ATPase regulatory subunit 3	1	116	592235	774550	807975	3	19.1758	19.563	19.624	19.1758	19.563	19.624	0.3872	0.4482	0.4177
sp|Q06787|FMR1_HUMAN	Q06787	FMR1_HUMAN	FMR1	632	Homo sapiens	1:Experimental evidence at protein level	Fragile X messenger ribonucleoprotein 1	1	1326	310410	448288	382438	3	18.2438	18.7741	18.5449	18.2438	18.7741	18.5449	0.5303	0.3011	0.4157
sp|P61353|RL27_HUMAN	P61353	RL27_HUMAN	RPL27	136	Homo sapiens	1:Experimental evidence at protein level	Large ribosomal subunit protein eL27	1	1114	870233	1.3943e+06	962276	3	19.731	20.4111	19.8761	19.731	20.4111	19.8761	0.6801	0.1451	0.4126
sp|O75937|DNJC8_HUMAN	O75937	DNJC8_HUMAN	DNAJC8	253	Homo sapiens	1:Experimental evidence at protein level	DnaJ homolog subfamily C member 8	1	250	475835	733522	544445	3	18.8601	19.4845	19.0544	18.8601	19.4845	19.0544	0.6244	0.1943	0.40935
sp|Q8NEZ5|FBX22_HUMAN	Q8NEZ5	FBX22_HUMAN	FBXO22	403	Homo sapiens	1:Experimental evidence at protein level	F-box only protein 22	1	1885	152083	194424	209747	3	17.2145	17.5688	17.6783	17.2145	17.5688	17.6783	0.3543	0.4638	0.40905
sp|Q5SY16|NOL9_HUMAN	Q5SY16	NOL9_HUMAN	NOL9	702	Homo sapiens	1:Experimental evidence at protein level	Polynucleotide 5'-hydroxyl-kinase NOL9	1	1652	205647	279604	266357	3	17.6498	18.093	18.023	17.6498	18.093	18.023	0.4432	0.3732	0.4082
sp|P49591|SYSC_HUMAN	P49591	SYSC_HUMAN	SARS1	514	Homo sapiens	1:Experimental evidence at protein level	Serine--tRNA ligase, cytoplasmic	1	950	235500	289424	337421	3	17.8454	18.1428	18.3642	17.8454	18.1428	18.3642	0.2974	0.5188	0.4081
sp|Q8IW75|SPA12_HUMAN	Q8IW75	SPA12_HUMAN	SERPINA12	414	Homo sapiens	1:Experimental evidence at protein level	Serpin A12	1	1819	319373	581477	308554	3	18.2849	19.1494	18.2352	18.2849	19.1494	18.2352	0.8645	-0.0497	0.4074
sp|Q96QR8|PURB_HUMAN	Q96QR8	PURB_HUMAN	PURB	312	Homo sapiens	1:Experimental evidence at protein level	Transcriptional regulator protein Pur-beta	1	2096	638557	876874	817099	3	19.2845	19.742	19.6402	19.2845	19.742	19.6402	0.4575	0.3557	0.4066
sp|Q05209|PTN12_HUMAN	Q05209	PTN12_HUMAN	PTPN12	780	Homo sapiens	1:Experimental evidence at protein level	Tyrosine-protein phosphatase non-receptor type 12	0.9997	1314	NaN	74709.9	71013.2	2	NaN	16.189	16.1158	15.7479	16.189	16.1158	0.4411	0.3679	0.4045
sp|Q9BYD3|RM04_HUMAN	Q9BYD3	RM04_HUMAN	MRPL4	311	Homo sapiens	1:Experimental evidence at protein level	Large ribosomal subunit protein uL4m	1	2233	235374	379899	254387	3	17.8446	18.5353	17.9567	17.8446	18.5353	17.9567	0.6907	0.1121	0.4014
sp|P08238|HS90B_HUMAN	P08238	HS90B_HUMAN	HSP90AB1	724	Homo sapiens	1:Experimental evidence at protein level	Heat shock protein HSP 90-beta	1	445	54516576	65527540	79076272	3	25.6998	25.965	26.2372	25.6998	25.965	26.2372	0.2652	0.5374	0.4013
sp|Q9BRF8|CPPED_HUMAN	Q9BRF8	CPPED_HUMAN	CPPED1	314	Homo sapiens	1:Experimental evidence at protein level	Serine/threonine-protein phosphatase CPPED1	1	2166	NaN	103701	121852	2	NaN	16.6621	16.8948	16.3789	16.6621	16.8948	0.2832	0.5159	0.39955
sp|P63165|SUMO1_HUMAN	P63165	SUMO1_HUMAN	SUMO1	101	Homo sapiens	1:Experimental evidence at protein level	Small ubiquitin-related modifier 1	1	1198	315957	371557	466745	3	18.2694	18.5032	18.8323	18.2694	18.5032	18.8323	0.2338	0.5629	0.39835
sp|Q00653|NFKB2_HUMAN	Q00653	NFKB2_HUMAN	NFKB2	900	Homo sapiens	1:Experimental evidence at protein level	Nuclear factor NF-kappa-B p100 subunit	1	1267	173935	209604	250240	3	17.4082	17.6773	17.933	17.4082	17.6773	17.933	0.2691	0.5248	0.39695
sp|Q9NTI5|PDS5B_HUMAN	Q9NTI5	PDS5B_HUMAN	PDS5B	1447	Homo sapiens	1:Experimental evidence at protein level	Sister chromatid cohesion protein PDS5 homolog B	1	2397	243299	357207	287150	3	17.8924	18.4464	18.1314	17.8924	18.4464	18.1314	0.554	0.239	0.3965
sp|P21108|PRPS3_HUMAN	P21108	PRPS3_HUMAN	PRPS1L1	318	Homo sapiens	1:Experimental evidence at protein level	Ribose-phosphate pyrophosphokinase 3	1	633	171100	208171	242077	3	17.3845	17.6674	17.8851	17.3845	17.6674	17.8851	0.2829	0.5006	0.39175
sp|Q9UJS0|S2513_HUMAN	Q9UJS0	S2513_HUMAN	SLC25A13	675	Homo sapiens	1:Experimental evidence at protein level	Electrogenic aspartate/glutamate antiporter SLC25A13, mitochondrial	1	2543	431060	652673	489304	3	18.7175	19.316	18.9004	18.7175	19.316	18.9004	0.5985	0.1829	0.3907
sp|Q02383|SEMG2_HUMAN	Q02383	SEMG2_HUMAN	SEMG2	582	Homo sapiens	1:Experimental evidence at protein level	Semenogelin-2	1	1289	158216	311415	138049	3	17.2715	18.2485	17.0748	17.2715	18.2485	17.0748	0.977	-0.1967	0.39015
sp|Q15291|RBBP5_HUMAN	Q15291	RBBP5_HUMAN	RBBP5	538	Homo sapiens	1:Experimental evidence at protein level	Retinoblastoma-binding protein 5	0.9997	1540	83266.4	89815.7	132198	3	16.3454	16.4547	17.0123	16.3454	16.4547	17.0123	0.1093	0.6669	0.3881
sp|Q9UM54|MYO6_HUMAN	Q9UM54	MYO6_HUMAN	MYO6	1294	Homo sapiens	1:Experimental evidence at protein level	Unconventional myosin-VI	1	2573	132978	167970	180066	3	17.0208	17.3578	17.4582	17.0208	17.3578	17.4582	0.337	0.4374	0.3872
sp|O00330|ODPX_HUMAN	O00330	ODPX_HUMAN	PDHX	501	Homo sapiens	1:Experimental evidence at protein level	Pyruvate dehydrogenase protein X component, mitochondrial	1	37	281714	400145	338299	3	18.1039	18.6102	18.3679	18.1039	18.6102	18.3679	0.5063	0.264	0.38515
sp|Q9BXS5|AP1M1_HUMAN	Q9BXS5	AP1M1_HUMAN	AP1M1	423	Homo sapiens	1:Experimental evidence at protein level	AP-1 complex subunit mu-1	1	2224	137721	206726	156133	3	17.0714	17.6574	17.2524	17.0714	17.6574	17.2524	0.586	0.181	0.3835
sp|P40939|ECHA_HUMAN	P40939	ECHA_HUMAN	HADHA	763	Homo sapiens	1:Experimental evidence at protein level	Trifunctional enzyme subunit alpha, mitochondrial	1	858	998483	1.24693e+06	1.35903e+06	3	19.9294	20.2499	20.3741	19.9294	20.2499	20.3741	0.3205	0.4447	0.3826
sp|P37198|NUP62_HUMAN	P37198	NUP62_HUMAN	NUP62	522	Homo sapiens	1:Experimental evidence at protein level	Nuclear pore glycoprotein p62	1	830	313105	402945	413399	3	18.2563	18.6202	18.6572	18.2563	18.6202	18.6572	0.3639	0.4009	0.3824
sp|P51858|HDGF_HUMAN	P51858	HDGF_HUMAN	HDGF	240	Homo sapiens	1:Experimental evidence at protein level	Hepatoma-derived growth factor	1	1007	454310	491508	713228	3	18.7933	18.9069	19.444	18.7933	18.9069	19.444	0.1136	0.6507	0.38215
sp|P31948|STIP1_HUMAN	P31948	STIP1_HUMAN	STIP1	543	Homo sapiens	1:Experimental evidence at protein level	Stress-induced-phosphoprotein 1	1	773	780700	1.03377e+06	1.00062e+06	3	19.5744	19.9795	19.9325	19.5744	19.9795	19.9325	0.4051	0.3581	0.3816
sp|Q99733|NP1L4_HUMAN	Q99733	NP1L4_HUMAN	NAP1L4	375	Homo sapiens	1:Experimental evidence at protein level	Nucleosome assembly protein 1-like 4	1	2139	437839	638424	509001	3	18.74	19.2842	18.9573	18.74	19.2842	18.9573	0.5442	0.2173	0.38075
sp|P17812|PYRG1_HUMAN	P17812	PYRG1_HUMAN	CTPS1	591	Homo sapiens	1:Experimental evidence at protein level	CTP synthase 1	1	591	339869	381524	512425	3	18.3746	18.5414	18.967	18.3746	18.5414	18.967	0.1668	0.5924	0.3796
sp|Q9UBQ7|GRHPR_HUMAN	Q9UBQ7	GRHPR_HUMAN	GRHPR	328	Homo sapiens	1:Experimental evidence at protein level	Glyoxylate reductase/hydroxypyruvate reductase	1	2510	772156	1.004e+06	1.00501e+06	3	19.5585	19.9373	19.9388	19.5585	19.9373	19.9388	0.3788	0.3803	0.37955
sp|Q9UNH7|SNX6_HUMAN	Q9UNH7	SNX6_HUMAN	SNX6	406	Homo sapiens	1:Experimental evidence at protein level	Sorting nexin-6	1	2578	382490	480467	515341	3	18.5451	18.8741	18.9752	18.5451	18.8741	18.9752	0.329	0.4301	0.37955
sp|P21281|VATB2_HUMAN	P21281	VATB2_HUMAN	ATP6V1B2	511	Homo sapiens	1:Experimental evidence at protein level	V-type proton ATPase subunit B, brain isoform	1	636	486650	624816	638804	3	18.8925	19.2531	19.285	18.8925	19.2531	19.285	0.3606	0.3925	0.37655
sp|P84103|SRSF3_HUMAN	P84103	SRSF3_HUMAN	SRSF3	164	Homo sapiens	1:Experimental evidence at protein level	Serine/arginine-rich splicing factor 3	1	1256	2.55025e+06	3.00839e+06	3643476	3	21.2822	21.5206	21.7969	21.2822	21.5206	21.7969	0.2384	0.5147	0.37655
sp|O94826|TOM70_HUMAN	O94826	TOM70_HUMAN	TOMM70	608	Homo sapiens	1:Experimental evidence at protein level	Mitochondrial import receptor subunit TOM70	1	265	768553	1.03733e+06	959488	3	19.5518	19.9845	19.8719	19.5518	19.9845	19.8719	0.4327	0.3201	0.3764
sp|P68400|CSK21_HUMAN	P68400	CSK21_HUMAN	CSNK2A1	391	Homo sapiens	1:Experimental evidence at protein level	Casein kinase II subunit alpha	1	1217	184176	230432	247134	3	17.4907	17.814	17.9149	17.4907	17.814	17.9149	0.3233	0.4242	0.37375
sp|Q9UPN9|TRI33_HUMAN	Q9UPN9	TRI33_HUMAN	TRIM33	1127	Homo sapiens	1:Experimental evidence at protein level	E3 ubiquitin-protein ligase TRIM33	1	2587	145565	206155	172392	3	17.1513	17.6534	17.3953	17.1513	17.6534	17.3953	0.5021	0.244	0.37305
sp|Q8WX92|NELFB_HUMAN	Q8WX92	NELFB_HUMAN	NELFB	580	Homo sapiens	1:Experimental evidence at protein level	Negative elongation factor B	1	1944	108657	172627	114686	3	16.7294	17.3973	16.8073	16.7294	17.3973	16.8073	0.6679	0.0779	0.3729
sp|P08240|SRPRA_HUMAN	P08240	SRPRA_HUMAN	SRPRA	638	Homo sapiens	1:Experimental evidence at protein level	Signal recognition particle receptor subunit alpha	1	446	289589	312414	450015	3	18.1436	18.2531	18.7796	18.1436	18.2531	18.7796	0.1095	0.636	0.37275
sp|P57737|CORO7_HUMAN	P57737	CORO7_HUMAN	CORO7	925	Homo sapiens	1:Experimental evidence at protein level	Coronin-7	1	1073	96202.7	144735	106945	3	16.5538	17.1431	16.7065	16.5538	17.1431	16.7065	0.5893	0.1527	0.371
sp|Q13442|HAP28_HUMAN	Q13442	HAP28_HUMAN	PDAP1	181	Homo sapiens	1:Experimental evidence at protein level	28 kDa heat- and acid-stable phosphoprotein	1	1421	311564	392186	413970	3	18.2492	18.5812	18.6592	18.2492	18.5812	18.6592	0.332	0.41	0.371
sp|Q8TDN6|BRX1_HUMAN	Q8TDN6	BRX1_HUMAN	BRIX1	353	Homo sapiens	1:Experimental evidence at protein level	Ribosome biogenesis protein BRX1 homolog	0.9999	1913	278507	231486	559707	3	18.0874	17.8206	19.0943	18.0874	17.8206	19.0943	-0.2668	1.0069	0.37005
sp|P33993|MCM7_HUMAN	P33993	MCM7_HUMAN	MCM7	719	Homo sapiens	1:Experimental evidence at protein level	DNA replication licensing factor MCM7	1	785	982142	1.2828e+06	1.25319e+06	3	19.9056	20.2909	20.2572	19.9056	20.2909	20.2572	0.3853	0.3516	0.36845
sp|Q9UBM7|DHCR7_HUMAN	Q9UBM7	DHCR7_HUMAN	DHCR7	475	Homo sapiens	1:Experimental evidence at protein level	7-dehydrocholesterol reductase	0.9999	2507	121785	153446	161041	3	16.894	17.2274	17.2971	16.894	17.2274	17.2971	0.3334	0.4031	0.36825
sp|P14868|SYDC_HUMAN	P14868	SYDC_HUMAN	DARS1	501	Homo sapiens	1:Experimental evidence at protein level	Aspartate--tRNA ligase, cytoplasmic	1	560	1.02266e+06	1.21578e+06	1.42681e+06	3	19.9639	20.2135	20.4444	19.9639	20.2135	20.4444	0.2496	0.4805	0.36505
sp|Q9Y263|PLAP_HUMAN	Q9Y263	PLAP_HUMAN	PLAA	795	Homo sapiens	1:Experimental evidence at protein level	Phospholipase A-2-activating protein	1	2603	321120	423817	402696	3	18.2928	18.6931	18.6193	18.2928	18.6931	18.6193	0.4003	0.3265	0.3634
sp|Q15005|SPCS2_HUMAN	Q15005	SPCS2_HUMAN	SPCS2	226	Homo sapiens	1:Experimental evidence at protein level	Signal peptidase complex subunit 2	1	1516	483731	546078	708329	3	18.8838	19.0587	19.4341	18.8838	19.0587	19.4341	0.1749	0.5503	0.3626
sp|Q16698|DECR_HUMAN	Q16698	DECR_HUMAN	DECR1	335	Homo sapiens	1:Experimental evidence at protein level	2,4-dienoyl-CoA reductase [(3E)-enoyl-CoA-producing], mitochondrial	1	1598	821760	1.23413e+06	902017	3	19.6484	20.2351	19.7828	19.6484	20.2351	19.7828	0.5867	0.1344	0.36055
sp|P53041|PPP5_HUMAN	P53041	PPP5_HUMAN	PPP5C	499	Homo sapiens	1:Experimental evidence at protein level	Serine/threonine-protein phosphatase 5	1	1026	275310	451506	275681	3	18.0707	18.7844	18.0726	18.0707	18.7844	18.0726	0.7137	0.0019	0.3578
sp|Q13526|PIN1_HUMAN	Q13526	PIN1_HUMAN	PIN1	163	Homo sapiens	1:Experimental evidence at protein level	Peptidyl-prolyl cis-trans isomerase NIMA-interacting 1	1	1430	518342	752339	585374	3	18.9835	19.521	19.159	18.9835	19.521	19.159	0.5375	0.1755	0.3565
sp|Q08945|SSRP1_HUMAN	Q08945	SSRP1_HUMAN	SSRP1	709	Homo sapiens	1:Experimental evidence at protein level	FACT complex subunit SSRP1	1	1346	1.07825e+06	1.50385e+06	1266536	3	20.0403	20.5202	20.2725	20.0403	20.5202	20.2725	0.4799	0.2322	0.35605
sp|O43847|NRDC_HUMAN	O43847	NRDC_HUMAN	NRDC	1151	Homo sapiens	1:Experimental evidence at protein level	Nardilysin	1	152	143521	214719	157004	3	17.1309	17.7121	17.2604	17.1309	17.7121	17.2604	0.5812	0.1295	0.35535
sp|P35637|FUS_HUMAN	P35637	FUS_HUMAN	FUS	526	Homo sapiens	1:Experimental evidence at protein level	RNA-binding protein FUS	1	811	932690	1867516	761238	3	19.831	20.8327	19.538	19.831	20.8327	19.538	1.0017	-0.293	0.35435
sp|P47756|CAPZB_HUMAN	P47756	CAPZB_HUMAN	CAPZB	272	Homo sapiens	1:Experimental evidence at protein level	F-actin-capping protein subunit beta	1	916	1.14131e+06	1.39062e+06	1.53086e+06	3	20.1223	20.4073	20.5459	20.1223	20.4073	20.5459	0.285	0.4236	0.3543
sp|P21980|TGM2_HUMAN	P21980	TGM2_HUMAN	TGM2	687	Homo sapiens	1:Experimental evidence at protein level	Protein-glutamine gamma-glutamyltransferase 2	1	643	567605	605342	868703	3	19.1145	19.2074	19.7285	19.1145	19.2074	19.7285	0.0929	0.614	0.35345
sp|Q9Y281|COF2_HUMAN	Q9Y281	COF2_HUMAN	CFL2	166	Homo sapiens	1:Experimental evidence at protein level	Cofilin-2	1	2607	127242	120343	219176	3	16.9572	16.8768	17.7417	16.9572	16.8768	17.7417	-0.0804	0.7845	0.35205
sp|P51114|FXR1_HUMAN	P51114	FXR1_HUMAN	FXR1	621	Homo sapiens	1:Experimental evidence at protein level	RNA-binding protein FXR1	1	987	653288	918362	755528	3	19.3174	19.8087	19.5271	19.3174	19.8087	19.5271	0.4913	0.2097	0.3505
sp|P49589|SYCC_HUMAN	P49589	SYCC_HUMAN	CARS1	748	Homo sapiens	1:Experimental evidence at protein level	Cysteine--tRNA ligase, cytoplasmic	1	949	210152	278386	257615	3	17.6811	18.0867	17.9749	17.6811	18.0867	17.9749	0.4056	0.2938	0.3497
sp|P12956|XRCC6_HUMAN	P12956	XRCC6_HUMAN	XRCC6	609	Homo sapiens	1:Experimental evidence at protein level	X-ray repair cross-complementing protein 6	1	534	1.42772e+06	1.92996e+06	1.70837e+06	3	20.4453	20.8801	20.7042	20.4453	20.8801	20.7042	0.4348	0.2589	0.34685
sp|P26639|SYTC_HUMAN	P26639	SYTC_HUMAN	TARS1	723	Homo sapiens	1:Experimental evidence at protein level	Threonine--tRNA ligase 1, cytoplasmic	1	699	666538	780986	916175	3	19.3463	19.5749	19.8053	19.3463	19.5749	19.8053	0.2286	0.459	0.3438
sp|Q9HAV4|XPO5_HUMAN	Q9HAV4	XPO5_HUMAN	XPO5	1204	Homo sapiens	1:Experimental evidence at protein level	Exportin-5	1	2326	266982	327422	349191	3	18.0264	18.3208	18.4137	18.0264	18.3208	18.4137	0.2944	0.3873	0.34085
sp|Q13510|ASAH1_HUMAN	Q13510	ASAH1_HUMAN	ASAH1	395	Homo sapiens	1:Experimental evidence at protein level	Acid ceramidase	1	1429	NaN	217178	64677.1	2	NaN	17.7285	15.981	16.514	17.7285	15.981	1.2145	-0.533	0.34075
sp|O60341|KDM1A_HUMAN	O60341	KDM1A_HUMAN	KDM1A	852	Homo sapiens	1:Experimental evidence at protein level	Lysine-specific histone demethylase 1A	1	161	265411	301925	373713	3	18.0179	18.2038	18.5116	18.0179	18.2038	18.5116	0.1859	0.4937	0.3398
sp|Q969G3|SMCE1_HUMAN	Q969G3	SMCE1_HUMAN	SMARCE1	411	Homo sapiens	1:Experimental evidence at protein level	SWI/SNF-related matrix-associated actin-dependent regulator of chromatin subfamily E member 1	1	2002	168110	174035	258952	3	17.359	17.409	17.9823	17.359	17.409	17.9823	0.05	0.6233	0.33665
sp|Q15004|PAF15_HUMAN	Q15004	PAF15_HUMAN	PCLAF	111	Homo sapiens	1:Experimental evidence at protein level	PCNA-associated factor	1	1515	330164	470392	369188	3	18.3328	18.8435	18.494	18.3328	18.8435	18.494	0.5107	0.1612	0.33595
sp|Q14697|GANAB_HUMAN	Q14697	GANAB_HUMAN	GANAB	944	Homo sapiens	1:Experimental evidence at protein level	Neutral alpha-glucosidase AB	1	1499	1.16978e+06	1.50722e+06	1.44478e+06	3	20.1578	20.5235	20.4624	20.1578	20.5235	20.4624	0.3657	0.3046	0.33515
sp|P08670|VIME_HUMAN	P08670	VIME_HUMAN	VIM	466	Homo sapiens	1:Experimental evidence at protein level	Vimentin	1	455	34619096	44524192	42804232	3	25.0443	25.4073	25.3511	25.0443	25.4073	25.3511	0.363	0.3068	0.3349
sp|P30041|PRDX6_HUMAN	P30041	PRDX6_HUMAN	PRDX6	224	Homo sapiens	1:Experimental evidence at protein level	Peroxiredoxin-6	1	737	4.006e+06	4.07147e+06	6.26718e+06	3	21.9337	21.9571	22.5794	21.9337	21.9571	22.5794	0.0234	0.6457	0.33455
sp|Q9HC35|EMAL4_HUMAN	Q9HC35	EMAL4_HUMAN	EML4	981	Homo sapiens	1:Experimental evidence at protein level	Echinoderm microtubule-associated protein-like 4	1	2332	1.2294e+06	1.47767e+06	1624772	3	20.2295	20.4949	20.6318	20.2295	20.4949	20.6318	0.2654	0.4023	0.33385
sp|Q00059|TFAM_HUMAN	Q00059	TFAM_HUMAN	TFAM	246	Homo sapiens	1:Experimental evidence at protein level	Transcription factor A, mitochondrial	1	1261	334842	363142	490340	3	18.3531	18.4702	18.9034	18.3531	18.4702	18.9034	0.1171	0.5503	0.3337
sp|P11177|ODPB_HUMAN	P11177	ODPB_HUMAN	PDHB	359	Homo sapiens	1:Experimental evidence at protein level	Pyruvate dehydrogenase E1 component subunit beta, mitochondrial	1	509	272095	372706	315288	3	18.0537	18.5077	18.2663	18.0537	18.5077	18.2663	0.454	0.2126	0.3333
sp|P25787|PSA2_HUMAN	P25787	PSA2_HUMAN	PSMA2	234	Homo sapiens	1:Experimental evidence at protein level	Proteasome subunit alpha type-2	1	686	529725	586028	760050	3	19.0149	19.1606	19.5357	19.0149	19.1606	19.5357	0.1457	0.5208	0.33325
sp|Q92973|TNPO1_HUMAN	Q92973	TNPO1_HUMAN	TNPO1	898	Homo sapiens	1:Experimental evidence at protein level	Transportin-1	1	1997	765778	938895	990592	3	19.5466	19.8406	19.9179	19.5466	19.8406	19.9179	0.294	0.3713	0.33265
sp|O95817|BAG3_HUMAN	O95817	BAG3_HUMAN	BAG3	575	Homo sapiens	1:Experimental evidence at protein level	BAG family molecular chaperone regulator 3	1	311	176665	220556	223567	3	17.4307	17.7508	17.7703	17.4307	17.7508	17.7703	0.3201	0.3396	0.32985
sp|P30876|RPB2_HUMAN	P30876	RPB2_HUMAN	POLR2B	1174	Homo sapiens	1:Experimental evidence at protein level	DNA-directed RNA polymerase II subunit RPB2	1	754	298435	397425	353720	3	18.1871	18.6003	18.4322	18.1871	18.6003	18.4322	0.4132	0.2451	0.32915
sp|O60732|MAGC1_HUMAN	O60732	MAGC1_HUMAN	MAGEC1	1142	Homo sapiens	1:Experimental evidence at protein level	Melanoma-associated antigen C1	1	177	304843	534686	274114	3	18.2177	19.0283	18.0644	18.2177	19.0283	18.0644	0.8106	-0.1533	0.32865
sp|Q9NRG0|CHRC1_HUMAN	Q9NRG0	CHRC1_HUMAN	CHRAC1	131	Homo sapiens	1:Experimental evidence at protein level	Chromatin accessibility complex protein 1	1	2376	489997	565225	669446	3	18.9024	19.1085	19.3526	18.9024	19.1085	19.3526	0.2061	0.4502	0.32815
sp|Q9NZL9|MAT2B_HUMAN	Q9NZL9	MAT2B_HUMAN	MAT2B	334	Homo sapiens	1:Experimental evidence at protein level	Methionine adenosyltransferase 2 subunit beta	1	2464	164558	248778	171133	3	17.3282	17.9245	17.3848	17.3282	17.9245	17.3848	0.5963	0.0566	0.32645
sp|Q5JTV8|TOIP1_HUMAN	Q5JTV8	TOIP1_HUMAN	TOR1AIP1	583	Homo sapiens	1:Experimental evidence at protein level	Torsin-1A-interacting protein 1	1	1643	212797	239732	296736	3	17.6991	17.8711	18.1788	17.6991	17.8711	18.1788	0.172	0.4797	0.32585
sp|P18754|RCC1_HUMAN	P18754	RCC1_HUMAN	RCC1	421	Homo sapiens	1:Experimental evidence at protein level	Regulator of chromosome condensation	1	607	2.30955e+06	3.44567e+06	2.4244e+06	3	21.1392	21.7164	21.2092	21.1392	21.7164	21.2092	0.5772	0.07	0.3236
sp|P63151|2ABA_HUMAN	P63151	2ABA_HUMAN	PPP2R2A	447	Homo sapiens	1:Experimental evidence at protein level	Serine/threonine-protein phosphatase 2A 55 kDa regulatory subunit B alpha isoform	1	1197	428025	712716	402199	3	18.7073	19.443	18.6176	18.7073	19.443	18.6176	0.7357	-0.0897	0.323
sp|P09874|PARP1_HUMAN	P09874	PARP1_HUMAN	PARP1	1014	Homo sapiens	1:Experimental evidence at protein level	Poly [ADP-ribose] polymerase 1	1	477	3.98637e+06	5.17638e+06	4800875	3	21.9266	22.3035	22.1949	21.9266	22.3035	22.1949	0.3769	0.2683	0.3226
sp|O14964|HGS_HUMAN	O14964	HGS_HUMAN	HGS	777	Homo sapiens	1:Experimental evidence at protein level	Hepatocyte growth factor-regulated tyrosine kinase substrate	1	79	268959	284255	396228	3	18.037	18.1168	18.596	18.037	18.1168	18.596	0.0798	0.559	0.3194
sp|O75792|RNH2A_HUMAN	O75792	RNH2A_HUMAN	RNASEH2A	299	Homo sapiens	1:Experimental evidence at protein level	Ribonuclease H2 subunit A	0.9998	243	99509.7	177455	86871.3	3	16.6025	17.4371	16.4066	16.6025	17.4371	16.4066	0.8346	-0.1959	0.31935
sp|P82650|RT22_HUMAN	P82650	RT22_HUMAN	MRPS22	360	Homo sapiens	1:Experimental evidence at protein level	Small ribosomal subunit protein mS22	1	1236	205711	275510	239052	3	17.6503	18.0717	17.867	17.6503	18.0717	17.867	0.4214	0.2167	0.31905
sp|O00231|PSD11_HUMAN	O00231	PSD11_HUMAN	PSMD11	422	Homo sapiens	1:Experimental evidence at protein level	26S proteasome non-ATPase regulatory subunit 11	1	29	1.01804e+06	1.24652e+06	1287689	3	19.9574	20.2495	20.2964	19.9574	20.2495	20.2964	0.2921	0.339	0.31555
sp|P24534|EF1B_HUMAN	P24534	EF1B_HUMAN	EEF1B2	225	Homo sapiens	1:Experimental evidence at protein level	Elongation factor 1-beta	1	672	2.79838e+06	3.39549e+06	3.56991e+06	3	21.4162	21.6952	21.7675	21.4162	21.6952	21.7675	0.279	0.3513	0.31515
sp|Q9UBT2|SAE2_HUMAN	Q9UBT2	SAE2_HUMAN	UBA2	640	Homo sapiens	1:Experimental evidence at protein level	SUMO-activating enzyme subunit 2	1	2511	1.57341e+06	1.60948e+06	2.37914e+06	3	20.5855	20.6182	21.182	20.5855	20.6182	21.182	0.0327	0.5965	0.3146
sp|Q9BS26|ERP44_HUMAN	Q9BS26	ERP44_HUMAN	ERP44	406	Homo sapiens	1:Experimental evidence at protein level	Endoplasmic reticulum resident protein 44	0.9992	2176	160377	212984	186282	3	17.2911	17.7004	17.5071	17.2911	17.7004	17.5071	0.4093	0.216	0.31265
sp|Q8WUF5|IASPP_HUMAN	Q8WUF5	IASPP_HUMAN	PPP1R13L	828	Homo sapiens	1:Experimental evidence at protein level	RelA-associated inhibitor	1	1929	97184.9	121015	120341	3	16.5684	16.8848	16.8768	16.5684	16.8848	16.8768	0.3164	0.3084	0.3124
sp|Q99961|SH3G1_HUMAN	Q99961	SH3G1_HUMAN	SH3GL1	368	Homo sapiens	1:Experimental evidence at protein level	Endophilin-A2	1	2148	225676	306960	254333	3	17.7839	18.2277	17.9564	17.7839	18.2277	17.9564	0.4438	0.1725	0.30815
sp|Q06323|PSME1_HUMAN	Q06323	PSME1_HUMAN	PSME1	249	Homo sapiens	1:Experimental evidence at protein level	Proteasome activator complex subunit 1	1	1324	1.12849e+06	1.42823e+06	1.36667e+06	3	20.106	20.4458	20.3822	20.106	20.4458	20.3822	0.3398	0.2762	0.308
sp|Q9UNQ2|DIM1_HUMAN	Q9UNQ2	DIM1_HUMAN	DIMT1	313	Homo sapiens	1:Experimental evidence at protein level	Dimethyladenosine transferase	1	2583	128643	152780	165958	3	16.973	17.2211	17.3405	16.973	17.2211	17.3405	0.2481	0.3675	0.3078
sp|Q8N5L8|RP25L_HUMAN	Q8N5L8	RP25L_HUMAN	RPP25L	163	Homo sapiens	1:Experimental evidence at protein level	Ribonuclease P protein subunit p25-like protein	1	1861	498377	525720	722743	3	18.9269	19.0039	19.4631	18.9269	19.0039	19.4631	0.077	0.5362	0.3066
sp|P45974|UBP5_HUMAN	P45974	UBP5_HUMAN	USP5	858	Homo sapiens	1:Experimental evidence at protein level	Ubiquitin carboxyl-terminal hydrolase 5	1	894	594456	855931	631170	3	19.1812	19.7071	19.2677	19.1812	19.7071	19.2677	0.5259	0.0865	0.3062
sp|O43617|TPPC3_HUMAN	O43617	TPPC3_HUMAN	TRAPPC3	180	Homo sapiens	1:Experimental evidence at protein level	Trafficking protein particle complex subunit 3	0.9997	134	409629	593142	431424	3	18.644	19.178	18.7187	18.644	19.178	18.7187	0.534	0.0747	0.30435
sp|Q9H1E1|RNAS7_HUMAN	Q9H1E1	RNAS7_HUMAN	RNASE7	156	Homo sapiens	1:Experimental evidence at protein level	Ribonuclease 7	1	2271	364392	473487	427227	3	18.4751	18.853	18.7046	18.4751	18.853	18.7046	0.3779	0.2295	0.3037
sp|Q8NBT2|SPC24_HUMAN	Q8NBT2	SPC24_HUMAN	SPC24	197	Homo sapiens	1:Experimental evidence at protein level	Kinetochore protein Spc24	1	1877	713010	765530	1.01043e+06	3	19.4436	19.5461	19.9465	19.4436	19.5461	19.9465	0.1025	0.5029	0.3027
sp|Q9P0V9|SEP10_HUMAN	Q9P0V9	SEP10_HUMAN	SEPTIN10	454	Homo sapiens	1:Experimental evidence at protein level	Septin-10	1	2482	257440	286203	352250	3	17.9739	18.1267	18.4262	17.9739	18.1267	18.4262	0.1528	0.4523	0.30255
sp|Q13098|CSN1_HUMAN	Q13098	CSN1_HUMAN	GPS1	491	Homo sapiens	1:Experimental evidence at protein level	COP9 signalosome complex subunit 1	1	1388	182114	260340	193268	3	17.4745	17.99	17.5602	17.4745	17.99	17.5602	0.5155	0.0857	0.3006
sp|Q15021|CND1_HUMAN	Q15021	CND1_HUMAN	NCAPD2	1401	Homo sapiens	1:Experimental evidence at protein level	Condensin complex subunit 1	1	1521	557751	706036	668439	3	19.0893	19.4294	19.3504	19.0893	19.4294	19.3504	0.3401	0.2611	0.3006
sp|Q01433|AMPD2_HUMAN	Q01433	AMPD2_HUMAN	AMPD2	825	Homo sapiens	1:Experimental evidence at protein level	AMP deaminase 2	1	1276	225218	261267	294473	3	17.781	17.9952	18.1678	17.781	17.9952	18.1678	0.2142	0.3868	0.3005
sp|P42285|MTREX_HUMAN	P42285	MTREX_HUMAN	MTREX	1042	Homo sapiens	1:Experimental evidence at protein level	Exosome RNA helicase MTR4	1	871	570393	711002	693769	3	19.1216	19.4395	19.4041	19.1216	19.4395	19.4041	0.3179	0.2825	0.3002
sp|P33992|MCM5_HUMAN	P33992	MCM5_HUMAN	MCM5	734	Homo sapiens	1:Experimental evidence at protein level	DNA replication licensing factor MCM5	1	784	690141	775141	929947	3	19.3965	19.5641	19.8268	19.3965	19.5641	19.8268	0.1676	0.4303	0.29895
sp|P31040|SDHA_HUMAN	P31040	SDHA_HUMAN	SDHA	664	Homo sapiens	1:Experimental evidence at protein level	Succinate dehydrogenase [ubiquinone] flavoprotein subunit, mitochondrial	1	756	234553	308455	269863	3	17.8396	18.2347	18.0419	17.8396	18.2347	18.0419	0.3951	0.2023	0.2987
sp|P50990|TCPQ_HUMAN	P50990	TCPQ_HUMAN	CCT8	548	Homo sapiens	1:Experimental evidence at protein level	T-complex protein 1 subunit theta	1	983	7077234	8537633	8859624	3	22.7548	23.0254	23.0788	22.7548	23.0254	23.0788	0.2706	0.324	0.2973
sp|Q9NZB2|F120A_HUMAN	Q9NZB2	F120A_HUMAN	FAM120A	1118	Homo sapiens	1:Experimental evidence at protein level	Constitutive coactivator of PPAR-gamma-like protein 1	1	2460	126829	111057	218621	3	16.9525	16.7609	17.7381	16.9525	16.7609	17.7381	-0.1916	0.7856	0.297
sp|P05783|K1C18_HUMAN	P05783	K1C18_HUMAN	KRT18	430	Homo sapiens	1:Experimental evidence at protein level	Keratin, type I cytoskeletal 18	1	407	1.29915e+06	1.35216e+06	1.88255e+06	3	20.3091	20.3668	20.8443	20.3091	20.3668	20.8443	0.0577	0.5352	0.29645
sp|P38606|VATA_HUMAN	P38606	VATA_HUMAN	ATP6V1A	617	Homo sapiens	1:Experimental evidence at protein level	V-type proton ATPase catalytic subunit A	1	837	563370	701604	681596	3	19.1037	19.4203	19.3786	19.1037	19.4203	19.3786	0.3166	0.2749	0.29575
sp|Q8N1N4|K2C78_HUMAN	Q8N1N4	K2C78_HUMAN	KRT78	520	Homo sapiens	1:Experimental evidence at protein level	Keratin, type II cytoskeletal 78	1	1847	20439482	30431748	20639546	3	24.2821	24.8576	24.2961	24.2821	24.8576	24.2961	0.5755	0.014	0.29475
sp|Q8N163|CCAR2_HUMAN	Q8N163	CCAR2_HUMAN	CCAR2	923	Homo sapiens	1:Experimental evidence at protein level	Cell cycle and apoptosis regulator protein 2	1	1842	882232	1.31848e+06	887779	3	19.7508	20.3304	19.7598	19.7508	20.3304	19.7598	0.5796	0.009	0.2943
sp|Q02880|TOP2B_HUMAN	Q02880	TOP2B_HUMAN	TOP2B	1626	Homo sapiens	1:Experimental evidence at protein level	DNA topoisomerase 2-beta	1	1297	926218	1305005	987267	3	19.821	20.3156	19.9131	19.821	20.3156	19.9131	0.4946	0.0921	0.29335
sp|Q92616|GCN1_HUMAN	Q92616	GCN1_HUMAN	GCN1	2671	Homo sapiens	1:Experimental evidence at protein level	Stalled ribosome sensor GCN1	1	1973	399286	487032	491469	3	18.6071	18.8937	18.9067	18.6071	18.8937	18.9067	0.2866	0.2996	0.2931
sp|Q6UB35|C1TM_HUMAN	Q6UB35	C1TM_HUMAN	MTHFD1L	978	Homo sapiens	1:Experimental evidence at protein level	Monofunctional C1-tetrahydrofolate synthase, mitochondrial	1	1727	299643	351799	382810	3	18.1929	18.4244	18.5463	18.1929	18.4244	18.5463	0.2315	0.3534	0.29245
sp|Q96IJ6|GMPPA_HUMAN	Q96IJ6	GMPPA_HUMAN	GMPPA	420	Homo sapiens	1:Experimental evidence at protein level	Mannose-1-phosphate guanylyltransferase regulatory subunit alpha	1	2060	94174.7	91666.4	144629	3	16.5231	16.4841	17.142	16.5231	16.4841	17.142	-0.039	0.6189	0.28995
sp|P34932|HSP74_HUMAN	P34932	HSP74_HUMAN	HSPA4	840	Homo sapiens	1:Experimental evidence at protein level	Heat shock 70 kDa protein 4	1	787	747236	928725	897716	3	19.5112	19.8249	19.7759	19.5112	19.8249	19.7759	0.3137	0.2647	0.2892
sp|Q13363|CTBP1_HUMAN	Q13363	CTBP1_HUMAN	CTBP1	440	Homo sapiens	1:Experimental evidence at protein level	C-terminal-binding protein 1	1	1412	596083	819526	645899	3	19.1852	19.6444	19.3009	19.1852	19.6444	19.3009	0.4592	0.1157	0.28745
sp|P30837|AL1B1_HUMAN	P30837	AL1B1_HUMAN	ALDH1B1	517	Homo sapiens	1:Experimental evidence at protein level	Aldehyde dehydrogenase X, mitochondrial	1	753	269002	400249	269317	3	18.0373	18.6105	18.0389	18.0373	18.6105	18.0389	0.5732	0.0016	0.2874
sp|Q01813|PFKAP_HUMAN	Q01813	PFKAP_HUMAN	PFKP	784	Homo sapiens	1:Experimental evidence at protein level	ATP-dependent 6-phosphofructokinase, platelet type	1	1282	339733	362026	474088	3	18.374	18.4657	18.8548	18.374	18.4657	18.8548	0.0917	0.4808	0.28625
sp|P01859|IGHG2_HUMAN	P01859	IGHG2_HUMAN	IGHG2	395	Homo sapiens	1:Experimental evidence at protein level	Immunoglobulin heavy constant gamma 2	1	349	813666	1.18449e+06	830418	3	19.6341	20.1758	19.6635	19.6341	20.1758	19.6635	0.5417	0.0294	0.28555
sp|Q9BQE3|TBA1C_HUMAN	Q9BQE3	TBA1C_HUMAN	TUBA1C	449	Homo sapiens	1:Experimental evidence at protein level	Tubulin alpha-1C chain	1	2159	66098308	64173676	101158616	3	25.9781	25.9361	26.5898	25.9781	25.9361	26.5898	-0.042	0.6117	0.28485
sp|P19525|E2AK2_HUMAN	P19525	E2AK2_HUMAN	EIF2AK2	551	Homo sapiens	1:Experimental evidence at protein level	Interferon-induced, double-stranded RNA-activated protein kinase	1	617	391581	446279	509581	3	18.579	18.7676	18.959	18.579	18.7676	18.959	0.1886	0.38	0.2843
sp|Q13835|PKP1_HUMAN	Q13835	PKP1_HUMAN	PKP1	747	Homo sapiens	1:Experimental evidence at protein level	Plakophilin-1	1	1448	615063	949779	590542	3	19.2304	19.8572	19.1717	19.2304	19.8572	19.1717	0.6268	-0.0587	0.28405
sp|P13489|RINI_HUMAN	P13489	RINI_HUMAN	RNH1	461	Homo sapiens	1:Experimental evidence at protein level	Ribonuclease inhibitor	1	538	3.87139e+06	3916732	5.67138e+06	3	21.8844	21.9012	22.4353	21.8844	21.9012	22.4353	0.0168	0.5509	0.28385
sp|P13073|COX41_HUMAN	P13073	COX41_HUMAN	COX4I1	169	Homo sapiens	1:Experimental evidence at protein level	Cytochrome c oxidase subunit 4 isoform 1, mitochondrial	1	536	366723	582355	342183	3	18.4843	19.1515	18.3844	18.4843	19.1515	18.3844	0.6672	-0.0999	0.28365
sp|O60216|RAD21_HUMAN	O60216	RAD21_HUMAN	RAD21	631	Homo sapiens	1:Experimental evidence at protein level	Double-strand-break repair protein rad21 homolog	1	154	279269	335826	343990	3	18.0913	18.3574	18.392	18.0913	18.3574	18.392	0.2661	0.3007	0.2834
sp|P05023|AT1A1_HUMAN	P05023	AT1A1_HUMAN	ATP1A1	1023	Homo sapiens	1:Experimental evidence at protein level	Sodium/potassium-transporting ATPase subunit alpha-1	1	390	509945	715880	537573	3	18.96	19.4494	19.0361	18.96	19.4494	19.0361	0.4894	0.0761	0.28275
sp|P28331|NDUS1_HUMAN	P28331	NDUS1_HUMAN	NDUFS1	727	Homo sapiens	1:Experimental evidence at protein level	NADH-ubiquinone oxidoreductase 75 kDa subunit, mitochondrial	1	717	442320	562595	513276	3	18.7547	19.1017	18.9694	18.7547	19.1017	18.9694	0.347	0.2147	0.28085
sp|P15924|DESP_HUMAN	P15924	DESP_HUMAN	DSP	2871	Homo sapiens	1:Experimental evidence at protein level	Desmoplakin	1	568	1.18328e+06	1.95242e+06	1057367	3	20.1744	20.8968	20.012	20.1744	20.8968	20.012	0.7224	-0.1624	0.28
sp|Q96C01|F136A_HUMAN	Q96C01	F136A_HUMAN	FAM136A	138	Homo sapiens	1:Experimental evidence at protein level	Protein FAM136A	1	2017	190263	257819	206911	3	17.5376	17.976	17.6587	17.5376	17.976	17.6587	0.4384	0.1211	0.27975
sp|P20930|FILA_HUMAN	P20930	FILA_HUMAN	FLG	4061	Homo sapiens	1:Experimental evidence at protein level	Filaggrin	1	631	3.85262e+06	5.59434e+06	3.9095e+06	3	21.8774	22.4155	21.8986	21.8774	22.4155	21.8986	0.5381	0.0212	0.27965
sp|Q7Z478|DHX29_HUMAN	Q7Z478	DHX29_HUMAN	DHX29	1369	Homo sapiens	1:Experimental evidence at protein level	ATP-dependent RNA helicase DHX29	1	1772	481435	621670	548668	3	18.877	19.2458	19.0656	18.877	19.2458	19.0656	0.3688	0.1886	0.2787
sp|P30043|BLVRB_HUMAN	P30043	BLVRB_HUMAN	BLVRB	206	Homo sapiens	1:Experimental evidence at protein level	Flavin reductase (NADPH)	1	738	261315	296985	337272	3	17.9954	18.18	18.3636	17.9954	18.18	18.3636	0.1846	0.3682	0.2764
sp|Q08188|TGM3_HUMAN	Q08188	TGM3_HUMAN	TGM3	693	Homo sapiens	1:Experimental evidence at protein level	Protein-glutamine gamma-glutamyltransferase E	1	1338	847299	1.28882e+06	816520	3	19.6925	20.2976	19.6391	19.6925	20.2976	19.6391	0.6051	-0.0534	0.27585
sp|P54577|SYYC_HUMAN	P54577	SYYC_HUMAN	YARS1	528	Homo sapiens	1:Experimental evidence at protein level	Tyrosine--tRNA ligase, cytoplasmic	1	1041	931381	1102274	1.15008e+06	3	19.829	20.0721	20.1333	19.829	20.0721	20.1333	0.2431	0.3043	0.2737
sp|Q86V81|THOC4_HUMAN	Q86V81	THOC4_HUMAN	ALYREF	257	Homo sapiens	1:Experimental evidence at protein level	THO complex subunit 4	1	1793	1.0023e+06	1.09266e+06	1.34207e+06	3	19.9349	20.0594	20.356	19.9349	20.0594	20.356	0.1245	0.4211	0.2728
sp|P02545|LMNA_HUMAN	P02545	LMNA_HUMAN	LMNA	664	Homo sapiens	1:Experimental evidence at protein level	Prelamin-A/C	1	354	5.53247e+06	5.06078e+06	8820391	3	22.3995	22.2709	23.0724	22.3995	22.2709	23.0724	-0.1286	0.6729	0.27215
sp|Q86VP6|CAND1_HUMAN	Q86VP6	CAND1_HUMAN	CAND1	1230	Homo sapiens	1:Experimental evidence at protein level	Cullin-associated NEDD8-dissociated protein 1	1	1795	332321	440486	365426	3	18.3422	18.7487	18.4792	18.3422	18.7487	18.4792	0.4065	0.137	0.27175
sp|P55884|EIF3B_HUMAN	P55884	EIF3B_HUMAN	EIF3B	814	Homo sapiens	1:Experimental evidence at protein level	Eukaryotic translation initiation factor 3 subunit B	1	1063	2.38805e+06	2371860	3.50372e+06	3	21.1874	21.1776	21.7405	21.1874	21.1776	21.7405	-0.0098	0.5531	0.27165
sp|O60763|USO1_HUMAN	O60763	USO1_HUMAN	USO1	962	Homo sapiens	1:Experimental evidence at protein level	General vesicular transport factor p115	1	180	177469	236535	193952	3	17.4372	17.8517	17.5653	17.4372	17.8517	17.5653	0.4145	0.1281	0.2713
sp|P68871|HBB_HUMAN	P68871	HBB_HUMAN	HBB	147	Homo sapiens	1:Experimental evidence at protein level	Hemoglobin subunit beta	1	1220	951069	1.37596e+06	957102	3	19.8592	20.392	19.8683	19.8592	20.392	19.8683	0.5328	0.0091	0.27095
sp|Q9Y266|NUDC_HUMAN	Q9Y266	NUDC_HUMAN	NUDC	331	Homo sapiens	1:Experimental evidence at protein level	Nuclear migration protein nudC	1	2605	551902	611787	724709	3	19.0741	19.2227	19.467	19.0741	19.2227	19.467	0.1486	0.3929	0.27075
sp|Q96QK1|VPS35_HUMAN	Q96QK1	VPS35_HUMAN	VPS35	796	Homo sapiens	1:Experimental evidence at protein level	Vacuolar protein sorting-associated protein 35	1	2095	424897	462702	567546	3	18.6968	18.8197	19.1144	18.6968	18.8197	19.1144	0.1229	0.4176	0.27025
sp|P41212|ETV6_HUMAN	P41212	ETV6_HUMAN	ETV6	452	Homo sapiens	1:Experimental evidence at protein level	Transcription factor ETV6	0.9994	860	162902	225903	170414	3	17.3136	17.7853	17.3787	17.3136	17.7853	17.3787	0.4717	0.0651	0.2684
sp|P04843|RPN1_HUMAN	P04843	RPN1_HUMAN	RPN1	607	Homo sapiens	1:Experimental evidence at protein level	Dolichyl-diphosphooligosaccharide--protein glycosyltransferase subunit 1	1	386	747648	763597	1.06025e+06	3	19.512	19.5425	20.016	19.512	19.5425	20.016	0.0305	0.504	0.26725
sp|P31689|DNJA1_HUMAN	P31689	DNJA1_HUMAN	DNAJA1	397	Homo sapiens	1:Experimental evidence at protein level	DnaJ homolog subfamily A member 1	1	763	464854	552525	566369	3	18.8264	19.0757	19.1114	18.8264	19.0757	19.1114	0.2493	0.285	0.26715
sp|P51148|RAB5C_HUMAN	P51148	RAB5C_HUMAN	RAB5C	216	Homo sapiens	1:Experimental evidence at protein level	Ras-related protein Rab-5C	1	989	917268	1161984	1.04786e+06	3	19.807	20.1482	19.999	19.807	20.1482	19.999	0.3412	0.192	0.2666
sp|P00367|DHE3_HUMAN	P00367	DHE3_HUMAN	GLUD1	558	Homo sapiens	1:Experimental evidence at protein level	Glutamate dehydrogenase 1, mitochondrial	1	325	656757	720427	866269	3	19.325	19.4585	19.7245	19.325	19.4585	19.7245	0.1335	0.3995	0.2665
sp|Q9NSE4|SYIM_HUMAN	Q9NSE4	SYIM_HUMAN	IARS2	1012	Homo sapiens	1:Experimental evidence at protein level	Isoleucine--tRNA ligase, mitochondrial	1	2391	171097	228167	184884	3	17.3845	17.7997	17.4963	17.3845	17.7997	17.4963	0.4152	0.1118	0.2635
sp|P61201|CSN2_HUMAN	P61201	CSN2_HUMAN	COPS2	443	Homo sapiens	1:Experimental evidence at protein level	COP9 signalosome complex subunit 2	1	1106	526685	748892	532919	3	19.0066	19.5144	19.0236	19.0066	19.5144	19.0236	0.5078	0.017	0.2624
sp|Q9NX40|OCAD1_HUMAN	Q9NX40	OCAD1_HUMAN	OCIAD1	245	Homo sapiens	1:Experimental evidence at protein level	OCIA domain-containing protein 1	1	2437	801172	958071	961214	3	19.6118	19.8698	19.8745	19.6118	19.8698	19.8745	0.258	0.2627	0.26035
sp|O14929|HAT1_HUMAN	O14929	HAT1_HUMAN	HAT1	419	Homo sapiens	1:Experimental evidence at protein level	Histone acetyltransferase type B catalytic subunit	1	77	625181	676024	828826	3	19.2539	19.3667	19.6607	19.2539	19.3667	19.6607	0.1128	0.4068	0.2598
sp|Q14558|KPRA_HUMAN	Q14558	KPRA_HUMAN	PRPSAP1	356	Homo sapiens	1:Experimental evidence at protein level	Phosphoribosyl pyrophosphate synthase-associated protein 1	1	1486	207367	299385	205832	3	17.6618	18.1916	17.6511	17.6618	18.1916	17.6511	0.5298	-0.0107	0.25955
sp|P62495|ERF1_HUMAN	P62495	ERF1_HUMAN	ETF1	437	Homo sapiens	1:Experimental evidence at protein level	Eukaryotic peptide chain release factor subunit 1	1	1164	399553	546396	415983	3	18.608	19.0596	18.6662	18.608	19.0596	18.6662	0.4516	0.0582	0.2549
sp|Q92841|DDX17_HUMAN	Q92841	DDX17_HUMAN	DDX17	729	Homo sapiens	1:Experimental evidence at protein level	Probable ATP-dependent RNA helicase DDX17	1	1986	1.47025e+06	1900638	1.61495e+06	3	20.4876	20.8581	20.6231	20.4876	20.8581	20.6231	0.3705	0.1355	0.253
sp|P27797|CALR_HUMAN	P27797	CALR_HUMAN	CALR	417	Homo sapiens	1:Experimental evidence at protein level	Calreticulin	1	709	560261	890176	500447	3	19.0957	19.7637	18.9329	19.0957	19.7637	18.9329	0.668	-0.1628	0.2526
sp|Q02539|H11_HUMAN	Q02539	H11_HUMAN	H1-1	215	Homo sapiens	1:Experimental evidence at protein level	Histone H1.1	1	1291	2.18324e+06	2479437	2727151	3	21.058	21.2416	21.379	21.058	21.2416	21.379	0.1836	0.321	0.2523
sp|Q8N5N7|RM50_HUMAN	Q8N5N7	RM50_HUMAN	MRPL50	158	Homo sapiens	1:Experimental evidence at protein level	Large ribosomal subunit protein mL50	1	1862	306470	420888	316552	3	18.2254	18.6831	18.2721	18.2254	18.6831	18.2721	0.4577	0.0467	0.2522
sp|Q9H0A0|NAT10_HUMAN	Q9H0A0	NAT10_HUMAN	NAT10	1025	Homo sapiens	1:Experimental evidence at protein level	RNA cytidine acetyltransferase	1	2260	304204	411893	318628	3	18.2147	18.6519	18.2815	18.2147	18.6519	18.2815	0.4372	0.0668	0.252
sp|Q7L014|DDX46_HUMAN	Q7L014	DDX46_HUMAN	DDX46	1031	Homo sapiens	1:Experimental evidence at protein level	Probable ATP-dependent RNA helicase DDX46	1	1744	146897	182786	166838	3	17.1644	17.4798	17.3481	17.1644	17.4798	17.3481	0.3154	0.1837	0.24955
sp|Q9Y2W1|TR150_HUMAN	Q9Y2W1	TR150_HUMAN	THRAP3	955	Homo sapiens	1:Experimental evidence at protein level	Thyroid hormone receptor-associated protein 3	1	2627	537878	658465	620765	3	19.0369	19.3287	19.2437	19.0369	19.3287	19.2437	0.2918	0.2068	0.2493
sp|P13647|K2C5_HUMAN	P13647	K2C5_HUMAN	KRT5	590	Homo sapiens	1:Experimental evidence at protein level	Keratin, type II cytoskeletal 5	1	544	13116727	20745846	11669425	3	23.6431	24.3031	23.48	23.6431	24.3031	23.48	0.66	-0.1631	0.24845
sp|P62306|RUXF_HUMAN	P62306	RUXF_HUMAN	SNRPF	86	Homo sapiens	1:Experimental evidence at protein level	Small nuclear ribonucleoprotein F	1	1152	454630	488934	596418	3	18.7943	18.8993	19.186	18.7943	18.8993	19.186	0.105	0.3917	0.24835
sp|Q9BXP5|SRRT_HUMAN	Q9BXP5	SRRT_HUMAN	SRRT	876	Homo sapiens	1:Experimental evidence at protein level	Serrate RNA effector molecule homolog	1	2223	321561	476410	306227	3	18.2947	18.8618	18.2242	18.2947	18.8618	18.2242	0.5671	-0.0705	0.2483
sp|Q15428|SF3A2_HUMAN	Q15428	SF3A2_HUMAN	SF3A2	464	Homo sapiens	1:Experimental evidence at protein level	Splicing factor 3A subunit 2	1	1552	152342	198502	164483	3	17.217	17.5988	17.3276	17.217	17.5988	17.3276	0.3818	0.1106	0.2462
sp|P52788|SPSY_HUMAN	P52788	SPSY_HUMAN	SMS	366	Homo sapiens	1:Experimental evidence at protein level	Spermine synthase	1	1020	216321	277072	236277	3	17.7228	18.0799	17.8501	17.7228	18.0799	17.8501	0.3571	0.1273	0.2422
sp|P53999|TCP4_HUMAN	P53999	TCP4_HUMAN	SUB1	127	Homo sapiens	1:Experimental evidence at protein level	Activated RNA polymerase II transcriptional coactivator p15	1	1038	617476	774558	686123	3	19.236	19.563	19.3881	19.236	19.563	19.3881	0.327	0.1521	0.23955
sp|Q14974|IMB1_HUMAN	Q14974	IMB1_HUMAN	KPNB1	876	Homo sapiens	1:Experimental evidence at protein level	Importin subunit beta-1	1	1510	4.18013e+06	5.29817e+06	4.59206e+06	3	21.9951	22.3371	22.1307	21.9951	22.3371	22.1307	0.342	0.1356	0.2388
sp|P33991|MCM4_HUMAN	P33991	MCM4_HUMAN	MCM4	863	Homo sapiens	1:Experimental evidence at protein level	DNA replication licensing factor MCM4	1	783	1.96785e+06	2240792	2.40282e+06	3	20.9082	21.0956	21.1963	20.9082	21.0956	21.1963	0.1874	0.2881	0.23775
sp|P29372|3MG_HUMAN	P29372	3MG_HUMAN	MPG	298	Homo sapiens	1:Experimental evidence at protein level	DNA-3-methyladenine glycosylase	1	729	119680	168993	117793	3	16.8688	17.3666	16.8459	16.8688	17.3666	16.8459	0.4978	-0.0229	0.23745
sp|Q9Y3B7|RM11_HUMAN	Q9Y3B7	RM11_HUMAN	MRPL11	192	Homo sapiens	1:Experimental evidence at protein level	Large ribosomal subunit protein uL11m	1	2643	596485	731606	675704	3	19.1861	19.4807	19.366	19.1861	19.4807	19.366	0.2946	0.1799	0.23725
sp|Q14203|DCTN1_HUMAN	Q14203	DCTN1_HUMAN	DCTN1	1278	Homo sapiens	1:Experimental evidence at protein level	Dynactin subunit 1	1	1471	250827	261451	333324	3	17.9363	17.9962	18.3466	17.9363	17.9962	18.3466	0.0599	0.4103	0.2351
sp|Q9Y6W5|WASF2_HUMAN	Q9Y6W5	WASF2_HUMAN	WASF2	498	Homo sapiens	1:Experimental evidence at protein level	Actin-binding protein WASF2	1	2709	390177	441566	476979	3	18.5738	18.7523	18.8636	18.5738	18.7523	18.8636	0.1785	0.2898	0.23415
sp|O95239|KIF4A_HUMAN	O95239	KIF4A_HUMAN	KIF4A	1232	Homo sapiens	1:Experimental evidence at protein level	Chromosome-associated kinesin KIF4A	1	286	260723	328698	285847	3	17.9922	18.3264	18.1249	17.9922	18.3264	18.1249	0.3342	0.1327	0.23345
sp|O95373|IPO7_HUMAN	O95373	IPO7_HUMAN	IPO7	1038	Homo sapiens	1:Experimental evidence at protein level	Importin-7	1	292	540653	640819	630030	3	19.0443	19.2896	19.2651	19.0443	19.2896	19.2651	0.2453	0.2208	0.23305
sp|P61626|LYSC_HUMAN	P61626	LYSC_HUMAN	LYZ	148	Homo sapiens	1:Experimental evidence at protein level	Lysozyme C	1	1122	2608303	3.5622e+06	2.63496e+06	3	21.3147	21.7643	21.3293	21.3147	21.7643	21.3293	0.4496	0.0146	0.2321
sp|P36542|ATPG_HUMAN	P36542	ATPG_HUMAN	ATP5F1C	298	Homo sapiens	1:Experimental evidence at protein level	ATP synthase F(1) complex subunit gamma, mitochondrial	1	820	310827	460284	288666	3	18.2458	18.8122	18.139	18.2458	18.8122	18.139	0.5664	-0.1068	0.2298
sp|Q96CS3|FAF2_HUMAN	Q96CS3	FAF2_HUMAN	FAF2	445	Homo sapiens	1:Experimental evidence at protein level	FAS-associated factor 2	1	2021	221976	221838	304101	3	17.76	17.7591	18.2142	17.76	17.7591	18.2142	-0.0009	0.4542	0.22665
sp|O75436|VP26A_HUMAN	O75436	VP26A_HUMAN	VPS26A	327	Homo sapiens	1:Experimental evidence at protein level	Vacuolar protein sorting-associated protein 26A	1	224	914705	996644	1.14811e+06	3	19.8029	19.9267	20.1308	19.8029	19.9267	20.1308	0.1238	0.3279	0.22585
sp|Q93009|UBP7_HUMAN	Q93009	UBP7_HUMAN	USP7	1102	Homo sapiens	1:Experimental evidence at protein level	Ubiquitin carboxyl-terminal hydrolase 7	1	2001	616482	830429	625632	3	19.2337	19.6635	19.255	19.2337	19.6635	19.255	0.4298	0.0213	0.22555
sp|P52294|IMA5_HUMAN	P52294	IMA5_HUMAN	KPNA1	538	Homo sapiens	1:Experimental evidence at protein level	Importin subunit alpha-5	1	1013	320809	418050	336092	3	18.2914	18.6733	18.3585	18.2914	18.6733	18.3585	0.3819	0.0671	0.2245
sp|P12882|MYH1_HUMAN	P12882	MYH1_HUMAN	MYH1	1939	Homo sapiens	1:Experimental evidence at protein level	Myosin-1	1	532	1.89519e+06	2.62727e+06	1.86226e+06	3	20.8539	21.3251	20.8286	20.8539	21.3251	20.8286	0.4712	-0.0253	0.22295
sp|P47755|CAZA2_HUMAN	P47755	CAZA2_HUMAN	CAPZA2	286	Homo sapiens	1:Experimental evidence at protein level	F-actin-capping protein subunit alpha-2	1	915	540893	575162	692703	3	19.045	19.1336	19.4019	19.045	19.1336	19.4019	0.0886	0.3569	0.22275
sp|Q14137|BOP1_HUMAN	Q14137	BOP1_HUMAN	BOP1	746	Homo sapiens	1:Experimental evidence at protein level	Ribosome biogenesis protein BOP1	1	1459	528047	609449	623040	3	19.0103	19.2171	19.249	19.0103	19.2171	19.249	0.2068	0.2387	0.22275
sp|Q15084|PDIA6_HUMAN	Q15084	PDIA6_HUMAN	PDIA6	440	Homo sapiens	1:Experimental evidence at protein level	Protein disulfide-isomerase A6	1	1531	1.52231e+06	2137926	1474013	3	20.5378	21.0278	20.4913	20.5378	21.0278	20.4913	0.49	-0.0465	0.22175
sp|P07814|SYEP_HUMAN	P07814	SYEP_HUMAN	EPRS1	1512	Homo sapiens	1:Experimental evidence at protein level	Bifunctional glutamate/proline--tRNA ligase	1	432	1.49221e+06	1.73253e+06	1.74653e+06	3	20.509	20.7244	20.7361	20.509	20.7244	20.7361	0.2154	0.2271	0.22125
sp|Q9Y2X3|NOP58_HUMAN	Q9Y2X3	NOP58_HUMAN	NOP58	529	Homo sapiens	1:Experimental evidence at protein level	Nucleolar protein 58	1	2629	1471449	1.68733e+06	1741947	3	20.4888	20.6863	20.7323	20.4888	20.6863	20.7323	0.1975	0.2435	0.2205
sp|Q71RC2|LARP4_HUMAN	Q71RC2	LARP4_HUMAN	LARP4	724	Homo sapiens	1:Experimental evidence at protein level	La-related protein 4	1	1740	175134	163763	253946	3	17.4181	17.3212	17.9542	17.4181	17.3212	17.9542	-0.0969	0.5361	0.2196
sp|P30084|ECHM_HUMAN	P30084	ECHM_HUMAN	ECHS1	290	Homo sapiens	1:Experimental evidence at protein level	Enoyl-CoA hydratase, mitochondrial	1	742	276580	280047	369928	3	18.0773	18.0953	18.4969	18.0773	18.0953	18.4969	0.018	0.4196	0.2188
sp|O43172|PRP4_HUMAN	O43172	PRP4_HUMAN	PRPF4	522	Homo sapiens	1:Experimental evidence at protein level	U4/U6 small nuclear ribonucleoprotein Prp4	1	114	206760	222331	260127	3	17.6576	17.7624	17.9889	17.6576	17.7624	17.9889	0.1048	0.3313	0.21805
sp|Q12888|TP53B_HUMAN	Q12888	TP53B_HUMAN	TP53BP1	1972	Homo sapiens	1:Experimental evidence at protein level	TP53-binding protein 1	1	1371	281214	367312	290694	3	18.1013	18.4866	18.1491	18.1013	18.4866	18.1491	0.3853	0.0478	0.21655
sp|Q13185|CBX3_HUMAN	Q13185	CBX3_HUMAN	CBX3	183	Homo sapiens	1:Experimental evidence at protein level	Chromobox protein homolog 3	1	1399	1.96062e+06	2.02094e+06	2.5656e+06	3	20.9029	20.9466	21.2909	20.9029	20.9466	21.2909	0.0437	0.388	0.21585
sp|Q96RT1|ERBIN_HUMAN	Q96RT1	ERBIN_HUMAN	ERBIN	1412	Homo sapiens	1:Experimental evidence at protein level	Erbin	1	2100	97123.5	110686	114887	3	16.5675	16.7561	16.8099	16.5675	16.7561	16.8099	0.1886	0.2424	0.2155
sp|Q06210|GFPT1_HUMAN	Q06210	GFPT1_HUMAN	GFPT1	699	Homo sapiens	1:Experimental evidence at protein level	Glutamine--fructose-6-phosphate aminotransferase [isomerizing] 1	1	1322	720085	751495	929045	3	19.4578	19.5194	19.8254	19.4578	19.5194	19.8254	0.0616	0.3676	0.2146
sp|Q92922|SMRC1_HUMAN	Q92922	SMRC1_HUMAN	SMARCC1	1105	Homo sapiens	1:Experimental evidence at protein level	SWI/SNF complex subunit SMARCC1	1	1993	386775	429422	469004	3	18.5611	18.712	18.8392	18.5611	18.712	18.8392	0.1509	0.2781	0.2145
sp|Q15631|TSN_HUMAN	Q15631	TSN_HUMAN	TSN	228	Homo sapiens	1:Experimental evidence at protein level	Translin	1	1562	258455	245325	364973	3	17.9796	17.9043	18.4774	17.9796	17.9043	18.4774	-0.0753	0.4978	0.21125
sp|Q9NUP9|LIN7C_HUMAN	Q9NUP9	LIN7C_HUMAN	LIN7C	197	Homo sapiens	1:Experimental evidence at protein level	Protein lin-7 homolog C	0.998	2406	236407	332741	224868	3	17.8509	18.344	17.7787	17.8509	18.344	17.7787	0.4931	-0.0722	0.21045
sp|P09661|RU2A_HUMAN	P09661	RU2A_HUMAN	SNRPA1	255	Homo sapiens	1:Experimental evidence at protein level	U2 small nuclear ribonucleoprotein A'	1	475	1.34261e+06	1.70588e+06	1.40688e+06	3	20.3566	20.7021	20.4241	20.3566	20.7021	20.4241	0.3455	0.0675	0.2065
sp|Q92552|RT27_HUMAN	Q92552	RT27_HUMAN	MRPS27	414	Homo sapiens	1:Experimental evidence at protein level	Small ribosomal subunit protein mS27	1	1964	195833	202077	252691	3	17.5793	17.6245	17.947	17.5793	17.6245	17.947	0.0452	0.3677	0.20645
sp|Q9P2E9|RRBP1_HUMAN	Q9P2E9	RRBP1_HUMAN	RRBP1	1410	Homo sapiens	1:Experimental evidence at protein level	Ribosome-binding protein 1	1	2489	589060	650271	708088	3	19.1681	19.3107	19.4336	19.1681	19.3107	19.4336	0.1426	0.2655	0.20405
sp|P49327|FAS_HUMAN	P49327	FAS_HUMAN	FASN	2511	Homo sapiens	1:Experimental evidence at protein level	Fatty acid synthase	1	941	4051980	4238176	5139421	3	21.9502	22.015	22.2932	21.9502	22.015	22.2932	0.0648	0.343	0.2039
sp|O00629|IMA3_HUMAN	O00629	IMA3_HUMAN	KPNA4	521	Homo sapiens	1:Experimental evidence at protein level	Importin subunit alpha-3	1	54	1.06191e+06	1296651	1.15317e+06	3	20.0182	20.3064	20.1372	20.0182	20.3064	20.1372	0.2882	0.119	0.2036
sp|P04632|CPNS1_HUMAN	P04632	CPNS1_HUMAN	CAPNS1	268	Homo sapiens	1:Experimental evidence at protein level	Calpain small subunit 1	1	383	366932	351557	507868	3	18.4852	18.4234	18.9541	18.4852	18.4234	18.9541	-0.0618	0.4689	0.20355
sp|P55072|TERA_HUMAN	P55072	TERA_HUMAN	VCP	806	Homo sapiens	1:Experimental evidence at protein level	Transitional endoplasmic reticulum ATPase	1	1052	3.06037e+06	3.43936e+06	3609550	3	21.5453	21.7137	21.7834	21.5453	21.7137	21.7834	0.1684	0.2381	0.20325
sp|P13639|EF2_HUMAN	P13639	EF2_HUMAN	EEF2	858	Homo sapiens	1:Experimental evidence at protein level	Elongation factor 2	1	541	9905674	11344634	11510981	3	23.2398	23.4298	23.4551	23.2398	23.4298	23.4551	0.19	0.2153	0.20265
sp|Q6PKG0|LARP1_HUMAN	Q6PKG0	LARP1_HUMAN	LARP1	1096	Homo sapiens	1:Experimental evidence at protein level	La-related protein 1	1	1722	144803	177269	156406	3	17.1437	17.4356	17.2549	17.1437	17.4356	17.2549	0.2919	0.1112	0.20155
sp|P49643|PRI2_HUMAN	P49643	PRI2_HUMAN	PRIM2	509	Homo sapiens	1:Experimental evidence at protein level	DNA primase large subunit	1	952	342913	489691	317531	3	18.3875	18.9015	18.2765	18.3875	18.9015	18.2765	0.514	-0.111	0.2015
sp|P68366|TBA4A_HUMAN	P68366	TBA4A_HUMAN	TUBA4A	448	Homo sapiens	1:Experimental evidence at protein level	Tubulin alpha-4A chain	1	1215	21722834	19663738	31610766	3	24.3712	24.2317	24.9134	24.3712	24.2317	24.9134	-0.1395	0.5422	0.20135
sp|Q9Y450|HBS1L_HUMAN	Q9Y450	HBS1L_HUMAN	HBS1L	684	Homo sapiens	1:Experimental evidence at protein level	HBS1-like protein	1	2660	NaN	92378.9	56299.2	2	NaN	16.4953	15.7808	15.9374	16.4953	15.7808	0.5579	-0.1566	0.20065
sp|P16989|YBOX3_HUMAN	P16989	YBOX3_HUMAN	YBX3	372	Homo sapiens	1:Experimental evidence at protein level	Y-box-binding protein 3	1	579	345356	393593	399915	3	18.3977	18.5863	18.6093	18.3977	18.5863	18.6093	0.1886	0.2116	0.2001
sp|Q9Y4W6|AFG32_HUMAN	Q9Y4W6	AFG32_HUMAN	AFG3L2	797	Homo sapiens	1:Experimental evidence at protein level	Mitochondrial inner membrane m-AAA protease component AFG3L2	1	2666	246180	323142	245614	3	17.9094	18.3018	17.906	17.9094	18.3018	17.906	0.3924	-0.0034	0.1945
sp|Q14966|ZN638_HUMAN	Q14966	ZN638_HUMAN	ZNF638	1978	Homo sapiens	1:Experimental evidence at protein level	Zinc finger protein 638	1	1509	405339	487209	441530	3	18.6288	18.8942	18.7522	18.6288	18.8942	18.7522	0.2654	0.1234	0.1944
sp|P63241|IF5A1_HUMAN	P63241	IF5A1_HUMAN	EIF5A	154	Homo sapiens	1:Experimental evidence at protein level	Eukaryotic translation initiation factor 5A-1	1	1203	2613858	3135999	2850818	3	21.3177	21.5805	21.4429	21.3177	21.5805	21.4429	0.2628	0.1252	0.194
sp|Q9Y383|LC7L2_HUMAN	Q9Y383	LC7L2_HUMAN	LUC7L2	392	Homo sapiens	1:Experimental evidence at protein level	Putative RNA-binding protein Luc7-like 2	1	2637	235057	282672	255605	3	17.8427	18.1088	17.9636	17.8427	18.1088	17.9636	0.2661	0.1209	0.1935
sp|P27816|MAP4_HUMAN	P27816	MAP4_HUMAN	MAP4	1152	Homo sapiens	1:Experimental evidence at protein level	Microtubule-associated protein 4	1	710	1.61119e+06	1.7053e+06	1.99033e+06	3	20.6197	20.7016	20.9246	20.6197	20.7016	20.9246	0.0819	0.3049	0.1934
sp|Q96CN7|ISOC1_HUMAN	Q96CN7	ISOC1_HUMAN	ISOC1	298	Homo sapiens	1:Experimental evidence at protein level	Isochorismatase domain-containing protein 1	1	2020	318865	352447	376930	3	18.2826	18.427	18.5239	18.2826	18.427	18.5239	0.1444	0.2413	0.19285
sp|Q16851|UGPA_HUMAN	Q16851	UGPA_HUMAN	UGP2	508	Homo sapiens	1:Experimental evidence at protein level	UTP--glucose-1-phosphate uridylyltransferase	1	1607	358941	302499	556150	3	18.4534	18.2066	19.0851	18.4534	18.2066	19.0851	-0.2468	0.6317	0.19245
sp|P06748|NPM_HUMAN	P06748	NPM_HUMAN	NPM1	294	Homo sapiens	1:Experimental evidence at protein level	Nucleophosmin	1	420	26580826	29836508	30981210	3	24.6649	24.8288	24.8858	24.6649	24.8288	24.8858	0.1639	0.2209	0.1924
sp|P60981|DEST_HUMAN	P60981	DEST_HUMAN	DSTN	165	Homo sapiens	1:Experimental evidence at protein level	Destrin	1	1091	350256	374836	427354	3	18.4181	18.5159	18.7051	18.4181	18.5159	18.7051	0.0978	0.287	0.1924
sp|P68104|EF1A1_HUMAN	P68104	EF1A1_HUMAN	EEF1A1	462	Homo sapiens	1:Experimental evidence at protein level	Elongation factor 1-alpha 1	1	1213	91468264	99128952	109795304	3	26.4473	26.5624	26.7129	26.4473	26.5624	26.7129	0.1151	0.2656	0.19035
sp|Q7RTV0|PHF5A_HUMAN	Q7RTV0	PHF5A_HUMAN	PHF5A	110	Homo sapiens	1:Experimental evidence at protein level	PHD finger-like domain-containing protein 5A	1	1757	273342	293028	331956	3	18.0603	18.1607	18.3406	18.0603	18.1607	18.3406	0.1004	0.2803	0.19035
sp|O95163|ELP1_HUMAN	O95163	ELP1_HUMAN	ELP1	1332	Homo sapiens	1:Experimental evidence at protein level	Elongator complex protein 1	1	281	115248	146432	118074	3	16.8144	17.1599	16.8493	16.8144	17.1599	16.8493	0.3455	0.0349	0.1902
sp|P35658|NU214_HUMAN	P35658	NU214_HUMAN	NUP214	2090	Homo sapiens	1:Experimental evidence at protein level	Nuclear pore complex protein Nup214	1	812	177633	209661	195651	3	17.4385	17.6777	17.5779	17.4385	17.6777	17.5779	0.2392	0.1394	0.1893
sp|O43707|ACTN4_HUMAN	O43707	ACTN4_HUMAN	ACTN4	911	Homo sapiens	1:Experimental evidence at protein level	Alpha-actinin-4	1	141	3.56615e+06	3524634	4.68923e+06	3	21.7659	21.749	22.1609	21.7659	21.749	22.1609	-0.0169	0.395	0.18905
sp|Q14008|CKAP5_HUMAN	Q14008	CKAP5_HUMAN	CKAP5	2032	Homo sapiens	1:Experimental evidence at protein level	Cytoskeleton-associated protein 5	1	1456	874267	978086	1.01342e+06	3	19.7377	19.8996	19.9508	19.7377	19.8996	19.9508	0.1619	0.2131	0.1875
sp|Q9NRX2|RM17_HUMAN	Q9NRX2	RM17_HUMAN	MRPL17	175	Homo sapiens	1:Experimental evidence at protein level	Large ribosomal subunit protein bL17m	1	2386	2.06227e+06	2.01612e+06	2.73442e+06	3	20.9758	20.9432	21.3828	20.9758	20.9432	21.3828	-0.0326	0.407	0.1872
sp|P31939|PUR9_HUMAN	P31939	PUR9_HUMAN	ATIC	592	Homo sapiens	1:Experimental evidence at protein level	Bifunctional purine biosynthesis protein ATIC	1	766	271909	350375	273466	3	18.0528	18.4185	18.061	18.0528	18.4185	18.061	0.3657	0.0082	0.18695
sp|O75396|SC22B_HUMAN	O75396	SC22B_HUMAN	SEC22B	215	Homo sapiens	1:Experimental evidence at protein level	Vesicle-trafficking protein SEC22b	1	221	1.08409e+06	1.31705e+06	1.15584e+06	3	20.0481	20.3289	20.1405	20.0481	20.3289	20.1405	0.2808	0.0924	0.1866
sp|Q9Y333|LSM2_HUMAN	Q9Y333	LSM2_HUMAN	LSM2	95	Homo sapiens	1:Experimental evidence at protein level	U6 snRNA-associated Sm-like protein LSm2	1	2635	567512	674450	617805	3	19.1143	19.3634	19.2368	19.1143	19.3634	19.2368	0.2491	0.1225	0.1858
sp|P12236|ADT3_HUMAN	P12236	ADT3_HUMAN	SLC25A6	298	Homo sapiens	1:Experimental evidence at protein level	ADP/ATP translocase 3	1	525	769356	1369507	556231	3	19.5533	20.3852	19.0853	19.5533	20.3852	19.0853	0.8319	-0.468	0.18195
sp|P67812|SC11A_HUMAN	P67812	SC11A_HUMAN	SEC11A	179	Homo sapiens	1:Experimental evidence at protein level	Signal peptidase complex catalytic subunit SEC11A	0.9999	1209	126955	121701	170418	3	16.954	16.893	17.3787	16.954	16.893	17.3787	-0.061	0.4247	0.18185
sp|Q92522|H1X_HUMAN	Q92522	H1X_HUMAN	H1-10	213	Homo sapiens	1:Experimental evidence at protein level	Histone H1.10	1	1959	5260918	5077808	7012591	3	22.3269	22.2758	22.7415	22.3269	22.2758	22.7415	-0.0511	0.4146	0.18175
sp|Q15334|L2GL1_HUMAN	Q15334	L2GL1_HUMAN	LLGL1	1064	Homo sapiens	1:Experimental evidence at protein level	Lethal(2) giant larvae protein homolog 1	1	1541	147098	166810	166794	3	17.1664	17.3478	17.3477	17.1664	17.3478	17.3477	0.1814	0.1813	0.18135
sp|O00487|PSDE_HUMAN	O00487	PSDE_HUMAN	PSMD14	310	Homo sapiens	1:Experimental evidence at protein level	26S proteasome non-ATPase regulatory subunit 14	1	44	813545	947077	898458	3	19.6339	19.8531	19.7771	19.6339	19.8531	19.7771	0.2192	0.1432	0.1812
sp|Q14676|MDC1_HUMAN	Q14676	MDC1_HUMAN	MDC1	2089	Homo sapiens	1:Experimental evidence at protein level	Mediator of DNA damage checkpoint protein 1	1	1492	407536	614624	346531	3	18.6366	19.2293	18.4026	18.6366	19.2293	18.4026	0.5927	-0.234	0.17935
sp|P27708|PYR1_HUMAN	P27708	PYR1_HUMAN	CAD	2225	Homo sapiens	1:Experimental evidence at protein level	Multifunctional protein CAD	1	708	1.88116e+06	2.16556e+06	2.09394e+06	3	20.8432	21.0463	20.9978	20.8432	21.0463	20.9978	0.2031	0.1546	0.17885
sp|P26196|DDX6_HUMAN	P26196	DDX6_HUMAN	DDX6	483	Homo sapiens	1:Experimental evidence at protein level	Probable ATP-dependent RNA helicase DDX6	1	691	378264	365798	500590	3	18.529	18.4807	18.9333	18.529	18.4807	18.9333	-0.0483	0.4043	0.178
sp|Q86YZ3|HORN_HUMAN	Q86YZ3	HORN_HUMAN	HRNR	2850	Homo sapiens	1:Experimental evidence at protein level	Hornerin	1	1809	1.86644e+06	2183682	2.03651e+06	3	20.8319	21.0583	20.9577	20.8319	21.0583	20.9577	0.2264	0.1258	0.1761
sp|O75179|ANR17_HUMAN	O75179	ANR17_HUMAN	ANKRD17	2603	Homo sapiens	1:Experimental evidence at protein level	Ankyrin repeat domain-containing protein 17	1	205	150763	158069	183235	3	17.2019	17.2702	17.4833	17.2019	17.2702	17.4833	0.0683	0.2814	0.17485
sp|Q8TAQ2|SMRC2_HUMAN	Q8TAQ2	SMRC2_HUMAN	SMARCC2	1214	Homo sapiens	1:Experimental evidence at protein level	SWI/SNF complex subunit SMARCC2	1	1899	153444	200304	149475	3	17.2274	17.6118	17.1895	17.2274	17.6118	17.1895	0.3844	-0.0379	0.17325
sp|Q15024|EXOS7_HUMAN	Q15024	EXOS7_HUMAN	EXOSC7	291	Homo sapiens	1:Experimental evidence at protein level	Exosome complex component RRP42	1	1523	204599	187541	281612	3	17.6424	17.5169	18.1033	17.6424	17.5169	18.1033	-0.1255	0.4609	0.1677
sp|Q8WWY3|PRP31_HUMAN	Q8WWY3	PRP31_HUMAN	PRPF31	499	Homo sapiens	1:Experimental evidence at protein level	U4/U6 small nuclear ribonucleoprotein Prp31	1	1942	193156	207293	226654	3	17.5594	17.6613	17.7901	17.5594	17.6613	17.7901	0.1019	0.2307	0.1663
sp|Q12769|NU160_HUMAN	Q12769	NU160_HUMAN	NUP160	1436	Homo sapiens	1:Experimental evidence at protein level	Nuclear pore complex protein Nup160	1	1361	268488	325615	278712	3	18.0345	18.3128	18.0884	18.0345	18.3128	18.0884	0.2783	0.0539	0.1661
sp|P25685|DNJB1_HUMAN	P25685	DNJB1_HUMAN	DNAJB1	340	Homo sapiens	1:Experimental evidence at protein level	DnaJ homolog subfamily B member 1	1	683	744406	842255	827784	3	19.5057	19.6839	19.6589	19.5057	19.6839	19.6589	0.1782	0.1532	0.1657
sp|P52209|6PGD_HUMAN	P52209	6PGD_HUMAN	PGD	483	Homo sapiens	1:Experimental evidence at protein level	6-phosphogluconate dehydrogenase, decarboxylating	1	1010	4.83076e+06	5.05152e+06	5.7934e+06	3	22.2038	22.2683	22.466	22.2038	22.2683	22.466	0.0645	0.2622	0.16335
sp|O96019|ACL6A_HUMAN	O96019	ACL6A_HUMAN	ACTL6A	429	Homo sapiens	1:Experimental evidence at protein level	Actin-like protein 6A	1	322	733315	802566	840029	3	19.4841	19.6143	19.6801	19.4841	19.6143	19.6801	0.1302	0.196	0.1631
sp|Q9NVI7|ATD3A_HUMAN	Q9NVI7	ATD3A_HUMAN	ATAD3A	586	Homo sapiens	1:Experimental evidence at protein level	ATPase family AAA domain-containing protein 3A	1	2422	389811	438703	433883	3	18.5724	18.7429	18.7269	18.5724	18.7429	18.7269	0.1705	0.1545	0.1625
sp|Q9Y2P8|RCL1_HUMAN	Q9Y2P8	RCL1_HUMAN	RCL1	373	Homo sapiens	1:Experimental evidence at protein level	RNA 3'-terminal phosphate cyclase-like protein	1	2616	381742	541423	337026	3	18.5422	19.0464	18.3625	18.5422	19.0464	18.3625	0.5042	-0.1797	0.16225
sp|Q13813|SPTN1_HUMAN	Q13813	SPTN1_HUMAN	SPTAN1	2472	Homo sapiens	1:Experimental evidence at protein level	Spectrin alpha chain, non-erythrocytic 1	1	1447	988582	1.28229e+06	952644	3	19.915	20.2903	19.8616	19.915	20.2903	19.8616	0.3753	-0.0534	0.16095
sp|Q04206|TF65_HUMAN	Q04206	TF65_HUMAN	RELA	551	Homo sapiens	1:Experimental evidence at protein level	Transcription factor p65	1	1304	177126	193893	202005	3	17.4344	17.5649	17.624	17.4344	17.5649	17.624	0.1305	0.1896	0.16005
sp|Q9BVQ7|AFG2B_HUMAN	Q9BVQ7	AFG2B_HUMAN	AFG2B	753	Homo sapiens	1:Experimental evidence at protein level	ATPase family gene 2 protein homolog B	0.9995	2209	NaN	154742	119393	2	NaN	17.2395	16.8654	16.8939	17.2395	16.8654	0.3456	-0.0285	0.15855
sp|P04040|CATA_HUMAN	P04040	CATA_HUMAN	CAT	527	Homo sapiens	1:Experimental evidence at protein level	Catalase	1	369	866223	1151091	811502	3	19.7244	20.1346	19.6302	19.7244	20.1346	19.6302	0.4102	-0.0942	0.158
sp|P62491|RB11A_HUMAN	P62491	RB11A_HUMAN	RAB11A	216	Homo sapiens	1:Experimental evidence at protein level	Ras-related protein Rab-11A	1	1163	647759	765665	680893	3	19.3051	19.5464	19.3771	19.3051	19.5464	19.3771	0.2413	0.072	0.15665
sp|Q9NQX3|GEPH_HUMAN	Q9NQX3	GEPH_HUMAN	GPHN	736	Homo sapiens	1:Experimental evidence at protein level	Gephyrin	1	2366	509518	638505	504654	3	18.9588	19.2843	18.9449	18.9588	19.2843	18.9449	0.3255	-0.0139	0.1558
sp|Q13045|FLII_HUMAN	Q13045	FLII_HUMAN	FLII	1269	Homo sapiens	1:Experimental evidence at protein level	Protein flightless-1 homolog	1	1383	387080	419187	443440	3	18.5623	18.6772	18.7584	18.5623	18.6772	18.7584	0.1149	0.1961	0.1555
sp|Q13310|PABP4_HUMAN	Q13310	PABP4_HUMAN	PABPC4	644	Homo sapiens	1:Experimental evidence at protein level	Polyadenylate-binding protein 4	1	1410	776293	798309	936019	3	19.5662	19.6066	19.8362	19.5662	19.6066	19.8362	0.0404	0.27	0.1552
sp|Q12874|SF3A3_HUMAN	Q12874	SF3A3_HUMAN	SF3A3	501	Homo sapiens	1:Experimental evidence at protein level	Splicing factor 3A subunit 3	1	1369	623026	757942	634787	3	19.2489	19.5317	19.2759	19.2489	19.5317	19.2759	0.2828	0.027	0.1549
sp|Q8WYP5|ELYS_HUMAN	Q8WYP5	ELYS_HUMAN	AHCTF1	2266	Homo sapiens	1:Experimental evidence at protein level	Protein ELYS	0.9999	1954	96407	101840	113001	3	16.5568	16.6359	16.786	16.5568	16.6359	16.786	0.0791	0.2292	0.15415
sp|Q9BUJ2|HNRL1_HUMAN	Q9BUJ2	HNRL1_HUMAN	HNRNPUL1	856	Homo sapiens	1:Experimental evidence at protein level	Heterogeneous nuclear ribonucleoprotein U-like protein 1	1	2195	806824	1.0175e+06	791701	3	19.6219	19.9566	19.5946	19.6219	19.9566	19.5946	0.3347	-0.0273	0.1537
sp|O43324|MCA3_HUMAN	O43324	MCA3_HUMAN	EEF1E1	174	Homo sapiens	1:Experimental evidence at protein level	Eukaryotic translation elongation factor 1 epsilon-1	1	119	2.26565e+06	2.78317e+06	2.27962e+06	3	21.1115	21.4083	21.1204	21.1115	21.4083	21.1204	0.2968	0.0089	0.15285
sp|O60841|IF2P_HUMAN	O60841	IF2P_HUMAN	EIF5B	1220	Homo sapiens	1:Experimental evidence at protein level	Eukaryotic translation initiation factor 5B	1	188	671607	726216	766727	3	19.3573	19.47	19.5484	19.3573	19.47	19.5484	0.1127	0.1911	0.1519
sp|O15144|ARPC2_HUMAN	O15144	ARPC2_HUMAN	ARPC2	300	Homo sapiens	1:Experimental evidence at protein level	Actin-related protein 2/3 complex subunit 2	1	88	173378	226816	163601	3	17.4036	17.7912	17.3198	17.4036	17.7912	17.3198	0.3876	-0.0838	0.1519
sp|P26583|HMGB2_HUMAN	P26583	HMGB2_HUMAN	HMGB2	209	Homo sapiens	1:Experimental evidence at protein level	High mobility group protein B2	1	697	1.08892e+06	1.22157e+06	1.19494e+06	3	20.0545	20.2203	20.1885	20.0545	20.2203	20.1885	0.1658	0.134	0.1499
sp|Q96IU4|ABHEB_HUMAN	Q96IU4	ABHEB_HUMAN	ABHD14B	210	Homo sapiens	1:Experimental evidence at protein level	Putative protein-lysine deacylase ABHD14B	1	2061	466758	433517	618374	3	18.8323	18.7257	19.2381	18.8323	18.7257	19.2381	-0.1066	0.4058	0.1496
sp|P56545|CTBP2_HUMAN	P56545	CTBP2_HUMAN	CTBP2	445	Homo sapiens	1:Experimental evidence at protein level	C-terminal-binding protein 2	1	1069	396031	376596	512477	3	18.5953	18.5227	18.9671	18.5953	18.5227	18.9671	-0.0726	0.3718	0.1496
sp|P40937|RFC5_HUMAN	P40937	RFC5_HUMAN	RFC5	340	Homo sapiens	1:Experimental evidence at protein level	Replication factor C subunit 5	1	856	1.19351e+06	1.34167e+06	1.30586e+06	3	20.1868	20.3556	20.3166	20.1868	20.3556	20.3166	0.1688	0.1298	0.1493
sp|Q09666|AHNK_HUMAN	Q09666	AHNK_HUMAN	AHNAK	5890	Homo sapiens	1:Experimental evidence at protein level	Neuroblast differentiation-associated protein AHNAK	1	1351	3.1292e+06	3.94169e+06	3.05227e+06	3	21.5774	21.9104	21.5414	21.5774	21.9104	21.5414	0.333	-0.036	0.1485
sp|P06730|IF4E_HUMAN	P06730	IF4E_HUMAN	EIF4E	217	Homo sapiens	1:Experimental evidence at protein level	Eukaryotic translation initiation factor 4E	1	416	437933	490747	480189	3	18.7404	18.9046	18.8732	18.7404	18.9046	18.8732	0.1642	0.1328	0.1485
sp|Q9H8S9|MOB1A_HUMAN	Q9H8S9	MOB1A_HUMAN	MOB1A	216	Homo sapiens	1:Experimental evidence at protein level	MOB kinase activator 1A	1	2312	705420	714995	854216	3	19.4281	19.4476	19.7042	19.4281	19.4476	19.7042	0.0195	0.2761	0.1478
sp|P62136|PP1A_HUMAN	P62136	PP1A_HUMAN	PPP1CA	330	Homo sapiens	1:Experimental evidence at protein level	Serine/threonine-protein phosphatase PP1-alpha catalytic subunit	1	1137	1.2804e+06	1.56134e+06	1287481	3	20.2882	20.5744	20.2961	20.2882	20.5744	20.2961	0.2862	0.0079	0.14705
sp|Q13162|PRDX4_HUMAN	Q13162	PRDX4_HUMAN	PRDX4	271	Homo sapiens	1:Experimental evidence at protein level	Peroxiredoxin-4	1	1398	451644	496730	503485	3	18.7848	18.9221	18.9416	18.7848	18.9221	18.9416	0.1373	0.1568	0.14705
sp|P84098|RL19_HUMAN	P84098	RL19_HUMAN	RPL19	196	Homo sapiens	1:Experimental evidence at protein level	Large ribosomal subunit protein eL19	1	1255	946579	744743	1.47433e+06	3	19.8524	19.5064	20.4916	19.8524	19.5064	20.4916	-0.346	0.6392	0.1466
sp|Q9H0S4|DDX47_HUMAN	Q9H0S4	DDX47_HUMAN	DDX47	455	Homo sapiens	1:Experimental evidence at protein level	Probable ATP-dependent RNA helicase DDX47	1	2265	712972	833485	746392	3	19.4435	19.6688	19.5096	19.4435	19.6688	19.5096	0.2253	0.0661	0.1457
sp|P41250|GARS_HUMAN	P41250	GARS_HUMAN	GARS1	739	Homo sapiens	1:Experimental evidence at protein level	Glycine--tRNA ligase	1	863	956757	920561	1.21649e+06	3	19.8678	19.8122	20.2143	19.8678	19.8122	20.2143	-0.0556	0.3465	0.14545
sp|Q6UN15|FIP1_HUMAN	Q6UN15	FIP1_HUMAN	FIP1L1	594	Homo sapiens	1:Experimental evidence at protein level	Pre-mRNA 3'-end-processing factor FIP1	1	1728	137327	156117	147750	3	17.0673	17.2523	17.1728	17.0673	17.2523	17.1728	0.185	0.1055	0.14525
sp|P22061|PIMT_HUMAN	P22061	PIMT_HUMAN	PCMT1	227	Homo sapiens	1:Experimental evidence at protein level	Protein-L-isoaspartate(D-aspartate) O-methyltransferase	1	646	387024	484207	378124	3	18.5621	18.8853	18.5285	18.5621	18.8853	18.5285	0.3232	-0.0336	0.1448
sp|Q9HB71|CYBP_HUMAN	Q9HB71	CYBP_HUMAN	CACYBP	228	Homo sapiens	1:Experimental evidence at protein level	Calcyclin-binding protein	1	2329	1281418	955224	2100793	3	20.2893	19.8655	21.0025	20.2893	19.8655	21.0025	-0.4238	0.7132	0.1447
sp|P33240|CSTF2_HUMAN	P33240	CSTF2_HUMAN	CSTF2	577	Homo sapiens	1:Experimental evidence at protein level	Cleavage stimulation factor subunit 2	1	781	1263037	1.57252e+06	1.23939e+06	3	20.2685	20.5846	20.2412	20.2685	20.5846	20.2412	0.3161	-0.0273	0.1444
sp|P01040|CYTA_HUMAN	P01040	CYTA_HUMAN	CSTA	98	Homo sapiens	1:Experimental evidence at protein level	Cystatin-A	1	342	818642	1.18431e+06	690706	3	19.6429	20.1756	19.3977	19.6429	20.1756	19.3977	0.5327	-0.2452	0.14375
sp|Q14562|DHX8_HUMAN	Q14562	DHX8_HUMAN	DHX8	1220	Homo sapiens	1:Experimental evidence at protein level	ATP-dependent RNA helicase DHX8	0.9999	1487	43558.5	NaN	38518.8	2	15.4107	NaN	15.2333	15.4107	15.8754	15.2333	0.4647	-0.1774	0.14365
sp|P46459|NSF_HUMAN	P46459	NSF_HUMAN	NSF	744	Homo sapiens	1:Experimental evidence at protein level	Vesicle-fusing ATPase	1	902	285715	306894	324194	3	18.1242	18.2274	18.3065	18.1242	18.2274	18.3065	0.1032	0.1823	0.14275
sp|Q9Y230|RUVB2_HUMAN	Q9Y230	RUVB2_HUMAN	RUVBL2	463	Homo sapiens	1:Experimental evidence at protein level	RuvB-like 2	1	2598	777058	897870	819495	3	19.5677	19.7761	19.6444	19.5677	19.7761	19.6444	0.2084	0.0767	0.14255
sp|P14923|PLAK_HUMAN	P14923	PLAK_HUMAN	JUP	745	Homo sapiens	1:Experimental evidence at protein level	Junction plakoglobin	1	561	1.76596e+06	2.49022e+06	1.5207e+06	3	20.752	21.2478	20.5363	20.752	21.2478	20.5363	0.4958	-0.2157	0.14005
sp|Q9UPN3|MACF1_HUMAN	Q9UPN3	MACF1_HUMAN	MACF1	7388	Homo sapiens	1:Experimental evidence at protein level	Microtubule-actin cross-linking factor 1, isoforms 1/2/3/4/5	1	2586	290431	359014	284412	3	18.1478	18.4537	18.1176	18.1478	18.4537	18.1176	0.3059	-0.0302	0.13785
sp|Q9UBK9|UXT_HUMAN	Q9UBK9	UXT_HUMAN	UXT	157	Homo sapiens	1:Experimental evidence at protein level	Protein UXT	1	2505	191015	208061	212291	3	17.5433	17.6666	17.6957	17.5433	17.6666	17.6957	0.1233	0.1524	0.13785
sp|P27824|CALX_HUMAN	P27824	CALX_HUMAN	CANX	592	Homo sapiens	1:Experimental evidence at protein level	Calnexin	1	711	216081	249329	226328	3	17.7212	17.9277	17.7881	17.7212	17.9277	17.7881	0.2065	0.0669	0.1367
sp|O75340|PDCD6_HUMAN	O75340	PDCD6_HUMAN	PDCD6	191	Homo sapiens	1:Experimental evidence at protein level	Programmed cell death protein 6	1	212	428351	410543	539399	3	18.7084	18.6472	19.041	18.7084	18.6472	19.041	-0.0612	0.3326	0.1357
sp|Q14839|CHD4_HUMAN	Q14839	CHD4_HUMAN	CHD4	1912	Homo sapiens	1:Experimental evidence at protein level	Chromodomain-helicase-DNA-binding protein 4	1	1506	2.33923e+06	2.72485e+06	2.4238e+06	3	21.1576	21.3777	21.2088	21.1576	21.3777	21.2088	0.2201	0.0512	0.13565
sp|Q5RKV6|EXOS6_HUMAN	Q5RKV6	EXOS6_HUMAN	EXOSC6	272	Homo sapiens	1:Experimental evidence at protein level	Exosome complex component MTR3	1	1649	397213	399992	476047	3	18.5996	18.6096	18.8607	18.5996	18.6096	18.8607	0.01	0.2611	0.13555
sp|Q9Y224|RTRAF_HUMAN	Q9Y224	RTRAF_HUMAN	RTRAF	244	Homo sapiens	1:Experimental evidence at protein level	RNA transcription, translation and transport factor protein	1	2597	797696	935781	820617	3	19.6055	19.8358	19.6463	19.6055	19.8358	19.6463	0.2303	0.0408	0.13555
sp|P63000|RAC1_HUMAN	P63000	RAC1_HUMAN	RAC1	192	Homo sapiens	1:Experimental evidence at protein level	Ras-related C3 botulinum toxin substrate 1	1	1192	1.51398e+06	1.40442e+06	1.96878e+06	3	20.5299	20.4215	20.9089	20.5299	20.4215	20.9089	-0.1084	0.379	0.1353
sp|Q96KP4|CNDP2_HUMAN	Q96KP4	CNDP2_HUMAN	CNDP2	475	Homo sapiens	1:Experimental evidence at protein level	Cytosolic non-specific dipeptidase	1	2072	513408	571414	555495	3	18.9697	19.1242	19.0834	18.9697	19.1242	19.0834	0.1545	0.1137	0.1341
sp|Q9NUU7|DD19A_HUMAN	Q9NUU7	DD19A_HUMAN	DDX19A	478	Homo sapiens	1:Experimental evidence at protein level	ATP-dependent RNA helicase DDX19A	1	2412	286634	262735	375928	3	18.1288	18.0032	18.5201	18.1288	18.0032	18.5201	-0.1256	0.3913	0.13285
sp|P49720|PSB3_HUMAN	P49720	PSB3_HUMAN	PSMB3	205	Homo sapiens	1:Experimental evidence at protein level	Proteasome subunit beta type-3	1	954	474638	526004	514484	3	18.8565	19.0047	18.9728	18.8565	19.0047	18.9728	0.1482	0.1163	0.13225
sp|Q9UI30|TR112_HUMAN	Q9UI30	TR112_HUMAN	TRMT112	125	Homo sapiens	1:Experimental evidence at protein level	Multifunctional methyltransferase subunit TRM112-like protein	1	2536	630475	603682	785556	3	19.2661	19.2034	19.5834	19.2661	19.2034	19.5834	-0.0627	0.3173	0.1273
sp|P02668|CASK_BOVIN	P02668	CASK_BOVIN	CSN3	190	Bos taurus	1:Experimental evidence at protein level	Kappa-casein	1	358	282679	262988	362299	3	18.1088	18.0046	18.4668	18.1088	18.0046	18.4668	-0.1042	0.358	0.1269
sp|P78346|RPP30_HUMAN	P78346	RPP30_HUMAN	RPP30	268	Homo sapiens	1:Experimental evidence at protein level	Ribonuclease P protein subunit p30	1	1226	227306	228161	269763	3	17.7943	17.7997	18.0413	17.7943	17.7997	18.0413	0.0054	0.247	0.1262
sp|O75348|VATG1_HUMAN	O75348	VATG1_HUMAN	ATP6V1G1	118	Homo sapiens	1:Experimental evidence at protein level	V-type proton ATPase subunit G 1	1	215	369117	370364	437653	3	18.4937	18.4986	18.7394	18.4937	18.4986	18.7394	0.0049	0.2457	0.1253
sp|P40261|NNMT_HUMAN	P40261	NNMT_HUMAN	NNMT	264	Homo sapiens	1:Experimental evidence at protein level	Nicotinamide N-methyltransferase	1	849	1.70391e+06	1.94604e+06	1.7688e+06	3	20.7004	20.8921	20.7543	20.7004	20.8921	20.7543	0.1917	0.0539	0.1228
sp|P28070|PSB4_HUMAN	P28070	PSB4_HUMAN	PSMB4	264	Homo sapiens	1:Experimental evidence at protein level	Proteasome subunit beta type-4	1	713	429771	460152	475370	3	18.7132	18.8118	18.8587	18.7132	18.8118	18.8587	0.0986	0.1455	0.12205
sp|P38159|RBMX_HUMAN	P38159	RBMX_HUMAN	RBMX	391	Homo sapiens	1:Experimental evidence at protein level	RNA-binding motif protein, X chromosome	1	835	1.71871e+06	1.80216e+06	1.93742e+06	3	20.7129	20.7813	20.8857	20.7129	20.7813	20.8857	0.0684	0.1728	0.1206
sp|P48059|LIMS1_HUMAN	P48059	LIMS1_HUMAN	LIMS1	325	Homo sapiens	1:Experimental evidence at protein level	LIM and senescent cell antigen-like-containing domain protein 1	1	921	185932	143863	283870	3	17.5044	17.1343	18.1149	17.5044	17.1343	18.1149	-0.3701	0.6105	0.1202
sp|Q02413|DSG1_HUMAN	Q02413	DSG1_HUMAN	DSG1	1049	Homo sapiens	1:Experimental evidence at protein level	Desmoglein-1	1	1290	930645	1.35317e+06	755739	3	19.8279	20.3679	19.5275	19.8279	20.3679	19.5275	0.54	-0.3004	0.1198
sp|P53396|ACLY_HUMAN	P53396	ACLY_HUMAN	ACLY	1101	Homo sapiens	1:Experimental evidence at protein level	ATP-citrate synthase	1	1028	3.07507e+06	3627760	3.0759e+06	3	21.5522	21.7906	21.5526	21.5522	21.7906	21.5526	0.2384	0.0004	0.1194
sp|O75153|CLU_HUMAN	O75153	CLU_HUMAN	CLUH	1309	Homo sapiens	1:Experimental evidence at protein level	Clustered mitochondria protein homolog	1	203	490296	593718	477382	3	18.9033	19.1794	18.8648	18.9033	19.1794	18.8648	0.2761	-0.0385	0.1188
sp|Q9BRT9|SLD5_HUMAN	Q9BRT9	SLD5_HUMAN	GINS4	223	Homo sapiens	1:Experimental evidence at protein level	DNA replication complex GINS protein SLD5	1	2173	302276	253930	423854	3	18.2055	17.9541	18.6932	18.2055	17.9541	18.6932	-0.2514	0.4877	0.11815
sp|Q9NWH9|SLTM_HUMAN	Q9NWH9	SLTM_HUMAN	SLTM	1034	Homo sapiens	1:Experimental evidence at protein level	SAFB-like transcription modulator	1	2430	323209	447425	274708	3	18.3021	18.7713	18.0675	18.3021	18.7713	18.0675	0.4692	-0.2346	0.1173
sp|A6NDG6|PGP_HUMAN	A6NDG6	PGP_HUMAN	PGP	321	Homo sapiens	1:Experimental evidence at protein level	Glycerol-3-phosphate phosphatase	1	9	284417	384256	247494	3	18.1176	18.5517	17.917	18.1176	18.5517	17.917	0.4341	-0.2006	0.11675
sp|Q03426|KIME_HUMAN	Q03426	KIME_HUMAN	MVK	396	Homo sapiens	1:Experimental evidence at protein level	Mevalonate kinase	1	1302	102532	90275.1	136664	3	16.6457	16.462	17.0603	16.6457	16.462	17.0603	-0.1837	0.4146	0.11545
sp|P08758|ANXA5_HUMAN	P08758	ANXA5_HUMAN	ANXA5	320	Homo sapiens	1:Experimental evidence at protein level	Annexin A5	1	459	1211577	1.20557e+06	1.42763e+06	3	20.2085	20.2013	20.4452	20.2085	20.2013	20.4452	-0.0072	0.2367	0.11475
sp|Q8IZL8|PELP1_HUMAN	Q8IZL8	PELP1_HUMAN	PELP1	1130	Homo sapiens	1:Experimental evidence at protein level	Proline-, glutamic acid- and leucine-rich protein 1	1	1839	1.16585e+06	1.45844e+06	1.09199e+06	3	20.153	20.476	20.0585	20.153	20.476	20.0585	0.323	-0.0945	0.11425
sp|P62070|RRAS2_HUMAN	P62070	RRAS2_HUMAN	RRAS2	204	Homo sapiens	1:Experimental evidence at protein level	Ras-related protein R-Ras2	0.9759	1135	428295	471381	455920	3	18.7082	18.8465	18.7984	18.7082	18.8465	18.7984	0.1383	0.0902	0.11425
sp|Q8N3U4|STAG2_HUMAN	Q8N3U4	STAG2_HUMAN	STAG2	1231	Homo sapiens	1:Experimental evidence at protein level	Cohesin subunit SA-2	1	1853	NaN	50804.8	63852.5	2	NaN	15.6327	15.9625	15.684	15.6327	15.9625	-0.0513	0.2785	0.1136
sp|O75400|PR40A_HUMAN	O75400	PR40A_HUMAN	PRPF40A	957	Homo sapiens	1:Experimental evidence at protein level	Pre-mRNA-processing factor 40 homolog A	1	222	409544	423802	462768	3	18.6437	18.693	18.8199	18.6437	18.693	18.8199	0.0493	0.1762	0.11275
sp|Q99829|CPNE1_HUMAN	Q99829	CPNE1_HUMAN	CPNE1	537	Homo sapiens	1:Experimental evidence at protein level	Copine-1	1	2143	182107	161405	239796	3	17.4744	17.3003	17.8715	17.4744	17.3003	17.8715	-0.1741	0.3971	0.1115
sp|Q9BZZ5|API5_HUMAN	Q9BZZ5	API5_HUMAN	API5	524	Homo sapiens	1:Experimental evidence at protein level	Apoptosis inhibitor 5	1	2247	1.10865e+06	1.32686e+06	1.07887e+06	3	20.0804	20.3396	20.0411	20.0804	20.3396	20.0411	0.2592	-0.0393	0.10995
sp|Q8NE71|ABCF1_HUMAN	Q8NE71	ABCF1_HUMAN	ABCF1	845	Homo sapiens	1:Experimental evidence at protein level	ATP-binding cassette sub-family F member 1	1	1883	289677	325585	299845	3	18.1441	18.3127	18.1939	18.1441	18.3127	18.1939	0.1686	0.0498	0.1092
sp|P07384|CAN1_HUMAN	P07384	CAN1_HUMAN	CAPN1	714	Homo sapiens	1:Experimental evidence at protein level	Calpain-1 catalytic subunit	1	428	278397	313801	287264	3	18.0868	18.2595	18.132	18.0868	18.2595	18.132	0.1727	0.0452	0.10895
sp|P11021|BIP_HUMAN	P11021	BIP_HUMAN	HSPA5	654	Homo sapiens	1:Experimental evidence at protein level	Endoplasmic reticulum chaperone BiP	1	504	2.06563e+06	2.22183e+06	2.22961e+06	3	20.9782	21.0833	21.0884	20.9782	21.0833	21.0884	0.1051	0.1102	0.10765
sp|Q9Y3D3|RT16_HUMAN	Q9Y3D3	RT16_HUMAN	MRPS16	137	Homo sapiens	1:Experimental evidence at protein level	Small ribosomal subunit protein bS16m	1	2648	344491	317658	433487	3	18.3941	18.2771	18.7256	18.3941	18.2771	18.7256	-0.117	0.3315	0.10725
sp|Q96T88|UHRF1_HUMAN	Q96T88	UHRF1_HUMAN	UHRF1	793	Homo sapiens	1:Experimental evidence at protein level	E3 ubiquitin-protein ligase UHRF1	1	2112	378369	533284	311258	3	18.5294	19.0245	18.2477	18.5294	19.0245	18.2477	0.4951	-0.2817	0.1067
sp|Q6PGP7|SKI3_HUMAN	Q6PGP7	SKI3_HUMAN	SKIC3	1564	Homo sapiens	1:Experimental evidence at protein level	Superkiller complex protein 3	1	1717	125584	134814	135602	3	16.9383	17.0406	17.049	16.9383	17.0406	17.049	0.1023	0.1107	0.1065
sp|P42566|EPS15_HUMAN	P42566	EPS15_HUMAN	EPS15	896	Homo sapiens	1:Experimental evidence at protein level	Epidermal growth factor receptor substrate 15	1	875	388423	464996	375532	3	18.5673	18.8269	18.5186	18.5673	18.8269	18.5186	0.2596	-0.0487	0.10545
sp|Q9Y490|TLN1_HUMAN	Q9Y490	TLN1_HUMAN	TLN1	2541	Homo sapiens	1:Experimental evidence at protein level	Talin-1	1	2661	2.98218e+06	3.05089e+06	3370340	3	21.5079	21.5408	21.6845	21.5079	21.5408	21.6845	0.0329	0.1766	0.10475
sp|Q9BQ67|GRWD1_HUMAN	Q9BQ67	GRWD1_HUMAN	GRWD1	446	Homo sapiens	1:Experimental evidence at protein level	Glutamate-rich WD repeat-containing protein 1	1	2155	114193	NaN	160691	2	16.8011	NaN	17.2939	16.8011	16.5166	17.2939	-0.2845	0.4928	0.10415
sp|Q5D862|FILA2_HUMAN	Q5D862	FILA2_HUMAN	FLG2	2391	Homo sapiens	1:Experimental evidence at protein level	Filaggrin-2	1	1641	2.00471e+06	2882591	1.61052e+06	3	20.935	21.4589	20.6191	20.935	21.4589	20.6191	0.5239	-0.3159	0.104
sp|Q7L576|CYFP1_HUMAN	Q7L576	CYFP1_HUMAN	CYFIP1	1253	Homo sapiens	1:Experimental evidence at protein level	Cytoplasmic FMR1-interacting protein 1	1	1750	462049	452129	545167	3	18.8177	18.7864	19.0563	18.8177	18.7864	19.0563	-0.0313	0.2386	0.10365
sp|Q9H2W6|RM46_HUMAN	Q9H2W6	RM46_HUMAN	MRPL46	279	Homo sapiens	1:Experimental evidence at protein level	Large ribosomal subunit protein mL46	1	2282	278813	294102	304868	3	18.0889	18.166	18.2178	18.0889	18.166	18.2178	0.0771	0.1289	0.103
sp|P01876|IGHA1_HUMAN	P01876	IGHA1_HUMAN	IGHA1	398	Homo sapiens	1:Experimental evidence at protein level	Immunoglobulin heavy constant alpha 1	1	350	986393	1.33233e+06	841961	3	19.9118	20.3455	19.6834	19.9118	20.3455	19.6834	0.4337	-0.2284	0.10265
sp|Q9UGV2|NDRG3_HUMAN	Q9UGV2	NDRG3_HUMAN	NDRG3	375	Homo sapiens	1:Experimental evidence at protein level	Protein NDRG3	1	2523	519168	627404	495254	3	18.9858	19.259	18.9178	18.9858	19.259	18.9178	0.2732	-0.068	0.1026
sp|Q9Y248|PSF2_HUMAN	Q9Y248	PSF2_HUMAN	GINS2	185	Homo sapiens	1:Experimental evidence at protein level	DNA replication complex GINS protein PSF2	1	2600	326266	320935	382369	3	18.3157	18.2919	18.5446	18.3157	18.2919	18.5446	-0.0238	0.2289	0.10255
sp|Q9Y606|PUS1_HUMAN	Q9Y606	PUS1_HUMAN	PUS1	427	Homo sapiens	1:Experimental evidence at protein level	Pseudouridylate synthase 1 homolog	0.9999	2688	121899	336356	NaN	2	16.8953	18.3596	NaN	16.8953	18.3596	15.6354	1.4643	-1.2599	0.1022
sp|P62847|RS24_HUMAN	P62847	RS24_HUMAN	RPS24	133	Homo sapiens	1:Experimental evidence at protein level	Small ribosomal subunit protein eS24	1	1174	1.54404e+06	1.26547e+06	2170452	3	20.5583	20.2712	21.0496	20.5583	20.2712	21.0496	-0.2871	0.4913	0.1021
sp|O75146|HIP1R_HUMAN	O75146	HIP1R_HUMAN	HIP1R	1068	Homo sapiens	1:Experimental evidence at protein level	Huntingtin-interacting protein 1-related protein	1	200	118208	129211	124549	3	16.851	16.9794	16.9264	16.851	16.9794	16.9264	0.1284	0.0754	0.1019
sp|Q9Y5B9|SP16H_HUMAN	Q9Y5B9	SP16H_HUMAN	SUPT16H	1047	Homo sapiens	1:Experimental evidence at protein level	FACT complex subunit SPT16	1	2676	2.56333e+06	2829170	2.67434e+06	3	21.2896	21.4319	21.3508	21.2896	21.4319	21.3508	0.1423	0.0612	0.10175
sp|P05089|ARGI1_HUMAN	P05089	ARGI1_HUMAN	ARG1	322	Homo sapiens	1:Experimental evidence at protein level	Arginase-1	1	391	1.46115e+06	1.85177e+06	1.32747e+06	3	20.4787	20.8205	20.3403	20.4787	20.8205	20.3403	0.3418	-0.1384	0.1017
sp|Q9BXJ9|NAA15_HUMAN	Q9BXJ9	NAA15_HUMAN	NAA15	866	Homo sapiens	1:Experimental evidence at protein level	N-alpha-acetyltransferase 15, NatA auxiliary subunit	1	2222	211953	246721	209497	3	17.6934	17.9125	17.6766	17.6934	17.9125	17.6766	0.2191	-0.0168	0.10115
sp|P63279|UBC9_HUMAN	P63279	UBC9_HUMAN	UBE2I	158	Homo sapiens	1:Experimental evidence at protein level	SUMO-conjugating enzyme UBC9	1	1207	1.21037e+06	970835	1.73595e+06	3	20.207	19.8889	20.7273	20.207	19.8889	20.7273	-0.3181	0.5203	0.1011
sp|P16949|STMN1_HUMAN	P16949	STMN1_HUMAN	STMN1	149	Homo sapiens	1:Experimental evidence at protein level	Stathmin	1	578	1.28799e+06	1.22305e+06	1.55971e+06	3	20.2967	20.222	20.5728	20.2967	20.222	20.5728	-0.0747	0.2761	0.1007
sp|P62879|GBB2_HUMAN	P62879	GBB2_HUMAN	GNB2	340	Homo sapiens	1:Experimental evidence at protein level	Guanine nucleotide-binding protein G(I)/G(S)/G(T) subunit beta-2	1	1181	1.79204e+06	1.88345e+06	1.95868e+06	3	20.7732	20.8449	20.9014	20.7732	20.8449	20.9014	0.0717	0.1282	0.09995
sp|P49005|DPOD2_HUMAN	P49005	DPOD2_HUMAN	POLD2	469	Homo sapiens	1:Experimental evidence at protein level	DNA polymerase delta subunit 2	1	933	414314	501292	392541	3	18.6604	18.9353	18.5825	18.6604	18.9353	18.5825	0.2749	-0.0779	0.0985
sp|O43790|KRT86_HUMAN	O43790	KRT86_HUMAN	KRT86	486	Homo sapiens	1:Experimental evidence at protein level	Keratin, type II cuticular Hb6	1	145	989853	1298692	864318	3	19.9169	20.3086	19.7212	19.9169	20.3086	19.7212	0.3917	-0.1957	0.098
sp|P57678|GEMI4_HUMAN	P57678	GEMI4_HUMAN	GEMIN4	1058	Homo sapiens	1:Experimental evidence at protein level	Gem-associated protein 4	1	1072	353575	359042	398873	3	18.4317	18.4538	18.6056	18.4317	18.4538	18.6056	0.0221	0.1739	0.098
sp|P13995|MTDC_HUMAN	P13995	MTDC_HUMAN	MTHFD2	350	Homo sapiens	1:Experimental evidence at protein level	Bifunctional methylenetetrahydrofolate dehydrogenase/cyclohydrolase, mitochondrial	1	553	351254	390570	361617	3	18.4222	18.5752	18.4641	18.4222	18.5752	18.4641	0.153	0.0419	0.09745
sp|Q8N5K1|CISD2_HUMAN	Q8N5K1	CISD2_HUMAN	CISD2	135	Homo sapiens	1:Experimental evidence at protein level	CDGSH iron-sulfur domain-containing protein 2	1	1860	263883	240369	331385	3	18.0095	17.8749	18.3381	18.0095	17.8749	18.3381	-0.1346	0.3286	0.097
sp|P78527|PRKDC_HUMAN	P78527	PRKDC_HUMAN	PRKDC	4128	Homo sapiens	1:Experimental evidence at protein level	DNA-dependent protein kinase catalytic subunit	1	1232	1591281	1.85066e+06	1564198	3	20.6018	20.8196	20.577	20.6018	20.8196	20.577	0.2178	-0.0248	0.0965
sp|Q7L1Q6|5MP2_HUMAN	Q7L1Q6	5MP2_HUMAN	BZW1	419	Homo sapiens	1:Experimental evidence at protein level	eIF5-mimic protein 2	1	1746	664616	860735	586499	3	19.3422	19.7152	19.1618	19.3422	19.7152	19.1618	0.373	-0.1804	0.0963
sp|Q9UEY8|ADDG_HUMAN	Q9UEY8	ADDG_HUMAN	ADD3	706	Homo sapiens	1:Experimental evidence at protein level	Gamma-adducin	1	2517	253856	263910	279035	3	17.9536	18.0097	18.0901	17.9536	18.0097	18.0901	0.0561	0.1365	0.0963
sp|P06733|ENOA_HUMAN	P06733	ENOA_HUMAN	ENO1	434	Homo sapiens	1:Experimental evidence at protein level	Alpha-enolase	1	417	9731320	10202651	10606645	3	23.2142	23.2821	23.3376	23.2142	23.2821	23.3376	0.0679	0.1234	0.09565
sp|Q9Y3D9|RT23_HUMAN	Q9Y3D9	RT23_HUMAN	MRPS23	190	Homo sapiens	1:Experimental evidence at protein level	Small ribosomal subunit protein mS23	1	2651	903891	863221	1.0798e+06	3	19.7858	19.7194	20.0423	19.7858	19.7194	20.0423	-0.0664	0.2565	0.09505
sp|Q9BW19|KIFC1_HUMAN	Q9BW19	KIFC1_HUMAN	KIFC1	673	Homo sapiens	1:Experimental evidence at protein level	Kinesin-like protein KIFC1	1	2210	272337	310462	272297	3	18.055	18.2441	18.0548	18.055	18.2441	18.0548	0.1891	-0.0002	0.09445
sp|P11940|PABP1_HUMAN	P11940	PABP1_HUMAN	PABPC1	636	Homo sapiens	1:Experimental evidence at protein level	Polyadenylate-binding protein 1	1	521	3.05922e+06	3013572	3.53554e+06	3	21.5447	21.523	21.7535	21.5447	21.523	21.7535	-0.0217	0.2088	0.09355
sp|P42704|LPPRC_HUMAN	P42704	LPPRC_HUMAN	LRPPRC	1394	Homo sapiens	1:Experimental evidence at protein level	Leucine-rich PPR motif-containing protein, mitochondrial	1	877	2.2599e+06	2.2457e+06	2.58503e+06	3	21.1078	21.0987	21.3017	21.1078	21.0987	21.3017	-0.0091	0.1939	0.0924
sp|Q15046|SYK_HUMAN	Q15046	SYK_HUMAN	KARS1	597	Homo sapiens	1:Experimental evidence at protein level	Lysine--tRNA ligase	1	1525	740839	717164	869520	3	19.4988	19.4519	19.7299	19.4988	19.4519	19.7299	-0.0469	0.2311	0.0921
sp|Q99536|VAT1_HUMAN	Q99536	VAT1_HUMAN	VAT1	393	Homo sapiens	1:Experimental evidence at protein level	Synaptic vesicle membrane protein VAT-1 homolog	1	2124	269682	312353	264537	3	18.0409	18.2528	18.0131	18.0409	18.2528	18.0131	0.2119	-0.0278	0.09205
sp|Q6DKI1|RL7L_HUMAN	Q6DKI1	RL7L_HUMAN	RPL7L1	255	Homo sapiens	1:Experimental evidence at protein level	Ribosomal protein uL30-like	1	1682	512892	456884	652856	3	18.9683	18.8015	19.3164	18.9683	18.8015	19.3164	-0.1668	0.3481	0.09065
sp|P62937|PPIA_HUMAN	P62937	PPIA_HUMAN	PPIA	165	Homo sapiens	1:Experimental evidence at protein level	Peptidyl-prolyl cis-trans isomerase A	1	1188	25373892	21251974	34266428	3	24.5983	24.3444	25.0317	24.5983	24.3444	25.0317	-0.2539	0.4334	0.08975
sp|P02538|K2C6A_HUMAN	P02538	K2C6A_HUMAN	KRT6A	564	Homo sapiens	1:Experimental evidence at protein level	Keratin, type II cytoskeletal 6A	1	353	5383908	7.20438e+06	4.55431e+06	3	22.3602	22.7804	22.1188	22.3602	22.7804	22.1188	0.4202	-0.2414	0.0894
sp|Q9P287|BCCIP_HUMAN	Q9P287	BCCIP_HUMAN	BCCIP	314	Homo sapiens	1:Experimental evidence at protein level	BRCA2 and CDKN1A-interacting protein	1	2485	191483	220308	188386	3	17.5469	17.7492	17.5233	17.5469	17.7492	17.5233	0.2023	-0.0236	0.08935
sp|P82979|SARNP_HUMAN	P82979	SARNP_HUMAN	SARNP	210	Homo sapiens	1:Experimental evidence at protein level	SAP domain-containing ribonucleoprotein	1	1246	644497	672245	697597	3	19.2978	19.3586	19.412	19.2978	19.3586	19.412	0.0608	0.1142	0.0875
sp|P51610|HCFC1_HUMAN	P51610	HCFC1_HUMAN	HCFC1	2035	Homo sapiens	1:Experimental evidence at protein level	Host cell factor 1	1	1002	1.07579e+06	1.20652e+06	1.08119e+06	3	20.037	20.2024	20.0442	20.037	20.2024	20.0442	0.1654	0.0072	0.0863
sp|P07305|H10_HUMAN	P07305	H10_HUMAN	H1-0	194	Homo sapiens	1:Experimental evidence at protein level	Histone H1.0	1	424	17473438	19454502	17743498	3	24.0609	24.217	24.0772	24.0609	24.217	24.0772	0.1561	0.0163	0.0862
sp|Q13561|DCTN2_HUMAN	Q13561	DCTN2_HUMAN	DCTN2	401	Homo sapiens	1:Experimental evidence at protein level	Dynactin subunit 2	1	1435	676173	648554	793772	3	19.367	19.3069	19.5984	19.367	19.3069	19.5984	-0.0601	0.2314	0.08565
sp|Q9UHX1|PUF60_HUMAN	Q9UHX1	PUF60_HUMAN	PUF60	559	Homo sapiens	1:Experimental evidence at protein level	Poly(U)-binding-splicing factor PUF60	1	2532	731574	714910	842522	3	19.4806	19.4474	19.6844	19.4806	19.4474	19.6844	-0.0332	0.2038	0.0853
sp|P50613|CDK7_HUMAN	P50613	CDK7_HUMAN	CDK7	346	Homo sapiens	1:Experimental evidence at protein level	Cyclin-dependent kinase 7	1	979	282418	265631	337769	3	18.1075	18.0191	18.3657	18.1075	18.0191	18.3657	-0.0884	0.2582	0.0849
sp|O75083|WDR1_HUMAN	O75083	WDR1_HUMAN	WDR1	606	Homo sapiens	1:Experimental evidence at protein level	WD repeat-containing protein 1	1	195	2148118	2462763	2.10099e+06	3	21.0346	21.2318	21.0026	21.0346	21.2318	21.0026	0.1972	-0.032	0.0826
sp|P20042|IF2B_HUMAN	P20042	IF2B_HUMAN	EIF2S2	333	Homo sapiens	1:Experimental evidence at protein level	Eukaryotic translation initiation factor 2 subunit 2	1	621	424442	442731	456079	3	18.6952	18.7561	18.7989	18.6952	18.7561	18.7989	0.0609	0.1037	0.0823
sp|Q9Y4B6|DCAF1_HUMAN	Q9Y4B6	DCAF1_HUMAN	DCAF1	1507	Homo sapiens	1:Experimental evidence at protein level	DDB1- and CUL4-associated factor 1	1	2663	69315.5	96079.8	55918.4	3	16.0809	16.5519	15.771	16.0809	16.5519	15.771	0.471	-0.3099	0.08055
sp|Q6VMQ6|MCAF1_HUMAN	Q6VMQ6	MCAF1_HUMAN	ATF7IP	1270	Homo sapiens	1:Experimental evidence at protein level	Activating transcription factor 7-interacting protein 1	1	1733	177641	274556	128517	3	17.4386	18.0667	16.9716	17.4386	18.0667	16.9716	0.6281	-0.467	0.08055
sp|P56192|SYMC_HUMAN	P56192	SYMC_HUMAN	MARS1	900	Homo sapiens	1:Experimental evidence at protein level	Methionine--tRNA ligase, cytoplasmic	1	1066	1.49742e+06	1344175	1.86448e+06	3	20.514	20.3583	20.8303	20.514	20.3583	20.8303	-0.1557	0.3163	0.0803
sp|P61289|PSME3_HUMAN	P61289	PSME3_HUMAN	PSME3	254	Homo sapiens	1:Experimental evidence at protein level	Proteasome activator complex subunit 3	1	1112	1.29018e+06	1.24441e+06	1.49471e+06	3	20.2991	20.247	20.5114	20.2991	20.247	20.5114	-0.0521	0.2123	0.0801
sp|O15173|PGRC2_HUMAN	O15173	PGRC2_HUMAN	PGRMC2	223	Homo sapiens	1:Experimental evidence at protein level	Membrane-associated progesterone receptor component 2	1	92	298228	358178	277366	3	18.1861	18.4503	18.0814	18.1861	18.4503	18.0814	0.2642	-0.1047	0.07975
sp|O94880|PHF14_HUMAN	O94880	PHF14_HUMAN	PHF14	948	Homo sapiens	1:Experimental evidence at protein level	PHD finger protein 14	1	268	142080	157857	142766	3	17.1163	17.2683	17.1233	17.1163	17.2683	17.1233	0.152	0.007	0.0795
sp|P51452|DUS3_HUMAN	P51452	DUS3_HUMAN	DUSP3	185	Homo sapiens	1:Experimental evidence at protein level	Dual specificity protein phosphatase 3	1	995	457353	648824	359350	3	18.8029	19.3075	18.455	18.8029	19.3075	18.455	0.5046	-0.3479	0.07835
sp|Q86UP2|KTN1_HUMAN	Q86UP2	KTN1_HUMAN	KTN1	1357	Homo sapiens	1:Experimental evidence at protein level	Kinectin	1	1789	653686	760125	626398	3	19.3182	19.5359	19.2567	19.3182	19.5359	19.2567	0.2177	-0.0615	0.0781
sp|Q9UL46|PSME2_HUMAN	Q9UL46	PSME2_HUMAN	PSME2	239	Homo sapiens	1:Experimental evidence at protein level	Proteasome activator complex subunit 2	1	2563	304739	284083	362845	3	18.2172	18.116	18.469	18.2172	18.116	18.469	-0.1012	0.2518	0.0753
sp|Q709C8|VP13C_HUMAN	Q709C8	VP13C_HUMAN	VPS13C	3753	Homo sapiens	1:Experimental evidence at protein level	Intermembrane lipid transfer protein VPS13C	1	1739	69425.9	98033.7	54512.3	3	16.0832	16.581	15.7343	16.0832	16.581	15.7343	0.4978	-0.3489	0.07445
sp|P15121|ALDR_HUMAN	P15121	ALDR_HUMAN	AKR1B1	316	Homo sapiens	1:Experimental evidence at protein level	Aldo-keto reductase family 1 member B1	1	563	889665	961673	911633	3	19.7629	19.8752	19.7981	19.7629	19.8752	19.7981	0.1123	0.0352	0.07375
sp|Q9UIA9|XPO7_HUMAN	Q9UIA9	XPO7_HUMAN	XPO7	1087	Homo sapiens	1:Experimental evidence at protein level	Exportin-7	1	2538	148476	165212	147628	3	17.1799	17.334	17.1716	17.1799	17.334	17.1716	0.1541	-0.0083	0.0729
sp|Q00796|DHSO_HUMAN	Q00796	DHSO_HUMAN	SORD	357	Homo sapiens	1:Experimental evidence at protein level	Sorbitol dehydrogenase	1	1269	448498	556554	399513	3	18.7747	19.0862	18.6079	18.7747	19.0862	18.6079	0.3115	-0.1668	0.07235
sp|Q9BZE9|ASPC1_HUMAN	Q9BZE9	ASPC1_HUMAN	ASPSCR1	553	Homo sapiens	1:Experimental evidence at protein level	Tether containing UBX domain for GLUT4	1	2243	199169	157908	277698	3	17.6036	17.2687	18.0832	17.6036	17.2687	18.0832	-0.3349	0.4796	0.07235
sp|P49116|NR2C2_HUMAN	P49116	NR2C2_HUMAN	NR2C2	596	Homo sapiens	1:Experimental evidence at protein level	Nuclear receptor subfamily 2 group C member 2	0.9996	936	77425	88330.5	74998.9	3	16.2405	16.4306	16.1946	16.2405	16.4306	16.1946	0.1901	-0.0459	0.0721
sp|Q13263|TIF1B_HUMAN	Q13263	TIF1B_HUMAN	TRIM28	835	Homo sapiens	1:Experimental evidence at protein level	Transcription intermediary factor 1-beta	1	1406	1.48198e+06	1.62818e+06	1.48974e+06	3	20.4991	20.6348	20.5066	20.4991	20.6348	20.5066	0.1357	0.0075	0.0716
sp|P28370|SMCA1_HUMAN	P28370	SMCA1_HUMAN	SMARCA1	1042	Homo sapiens	1:Experimental evidence at protein level	SWI/SNF-related matrix-associated actin-dependent regulator of chromatin subfamily A member 1	1	720	379401	405885	390920	3	18.5334	18.6307	18.5765	18.5334	18.6307	18.5765	0.0973	0.0431	0.0702
sp|Q03001|DYST_HUMAN	Q03001	DYST_HUMAN	DST	7570	Homo sapiens	1:Experimental evidence at protein level	Dystonin	1	1299	325172	382767	304355	3	18.3108	18.5461	18.2154	18.3108	18.5461	18.2154	0.2353	-0.0954	0.06995
sp|O43815|STRN_HUMAN	O43815	STRN_HUMAN	STRN	780	Homo sapiens	1:Experimental evidence at protein level	Striatin	1	149	167725	156915	197387	3	17.3557	17.2596	17.5907	17.3557	17.2596	17.5907	-0.0961	0.235	0.06945
sp|P04406|G3P_HUMAN	P04406	G3P_HUMAN	GAPDH	335	Homo sapiens	1:Experimental evidence at protein level	Glyceraldehyde-3-phosphate dehydrogenase	1	381	57674736	65351220	55977392	3	25.7821	25.9628	25.7389	25.7821	25.9628	25.7389	0.1807	-0.0432	0.06875
sp|Q00610|CLH1_HUMAN	Q00610	CLH1_HUMAN	CLTC	1675	Homo sapiens	1:Experimental evidence at protein level	Clathrin heavy chain 1	1	1266	8952989	8715967	10108512	3	23.0939	23.0552	23.2679	23.0939	23.0552	23.2679	-0.0387	0.174	0.06765
sp|O14880|MGST3_HUMAN	O14880	MGST3_HUMAN	MGST3	152	Homo sapiens	1:Experimental evidence at protein level	Glutathione S-transferase 3, mitochondrial	1	73	397824	385691	450633	3	18.6018	18.5571	18.7816	18.6018	18.5571	18.7816	-0.0447	0.1798	0.06755
sp|P05198|IF2A_HUMAN	P05198	IF2A_HUMAN	EIF2S1	315	Homo sapiens	1:Experimental evidence at protein level	Eukaryotic translation initiation factor 2 subunit 1	1	399	1.85953e+06	2.10409e+06	1.80397e+06	3	20.8265	21.0048	20.7827	20.8265	21.0048	20.7827	0.1783	-0.0438	0.06725
sp|P17612|KAPCA_HUMAN	P17612	KAPCA_HUMAN	PRKACA	351	Homo sapiens	1:Experimental evidence at protein level	cAMP-dependent protein kinase catalytic subunit alpha	1	588	282439	296444	294976	3	18.1076	18.1774	18.1702	18.1076	18.1774	18.1702	0.0698	0.0626	0.0662
sp|Q99661|KIF2C_HUMAN	Q99661	KIF2C_HUMAN	KIF2C	725	Homo sapiens	1:Experimental evidence at protein level	Kinesin-like protein KIF2C	1	2133	343815	338665	381042	3	18.3913	18.3695	18.5396	18.3913	18.3695	18.5396	-0.0218	0.1483	0.06325
sp|Q5T6F2|UBAP2_HUMAN	Q5T6F2	UBAP2_HUMAN	UBAP2	1119	Homo sapiens	1:Experimental evidence at protein level	Ubiquitin-associated protein 2	1	1658	223108	268906	202025	3	17.7674	18.0367	17.6242	17.7674	18.0367	17.6242	0.2693	-0.1432	0.06305
sp|Q96CW1|AP2M1_HUMAN	Q96CW1	AP2M1_HUMAN	AP2M1	435	Homo sapiens	1:Experimental evidence at protein level	AP-2 complex subunit mu	1	2023	647893	650640	703411	3	19.3054	19.3115	19.424	19.3054	19.3115	19.424	0.0061	0.1186	0.06235
sp|Q9UKX7|NUP50_HUMAN	Q9UKX7	NUP50_HUMAN	NUP50	468	Homo sapiens	1:Experimental evidence at protein level	Nuclear pore complex protein Nup50	1	2561	637027	584792	754784	3	19.281	19.1576	19.5257	19.281	19.1576	19.5257	-0.1234	0.2447	0.06065
sp|O43396|TXNL1_HUMAN	O43396	TXNL1_HUMAN	TXNL1	289	Homo sapiens	1:Experimental evidence at protein level	Thioredoxin-like protein 1	1	123	517546	675718	430980	3	18.9813	19.3661	18.7173	18.9813	19.3661	18.7173	0.3848	-0.264	0.0604
sp|Q9Y5Y2|NUBP2_HUMAN	Q9Y5Y2	NUBP2_HUMAN	NUBP2	271	Homo sapiens	1:Experimental evidence at protein level	Cytosolic Fe-S cluster assembly factor NUBP2	0.9999	2687	67273.2	57897.1	84969	3	16.0377	15.8212	16.3746	16.0377	15.8212	16.3746	-0.2165	0.3369	0.0602
sp|P46087|NOP2_HUMAN	P46087	NOP2_HUMAN	NOP2	812	Homo sapiens	1:Experimental evidence at protein level	28S rRNA (cytosine(4447)-C(5))-methyltransferase	1	899	681205	742864	678966	3	19.3777	19.5027	19.373	19.3777	19.5027	19.373	0.125	-0.0047	0.06015
sp|P51532|SMCA4_HUMAN	P51532	SMCA4_HUMAN	SMARCA4	1647	Homo sapiens	1:Experimental evidence at protein level	SWI/SNF-related matrix-associated actin-dependent regulator of chromatin subfamily A member 4	1	997	329023	414121	283517	3	18.3278	18.6597	18.1131	18.3278	18.6597	18.1131	0.3319	-0.2147	0.0586
sp|O15143|ARC1B_HUMAN	O15143	ARC1B_HUMAN	ARPC1B	372	Homo sapiens	1:Experimental evidence at protein level	Actin-related protein 2/3 complex subunit 1B	1	87	393609	366402	457789	3	18.5864	18.4831	18.8043	18.5864	18.4831	18.8043	-0.1033	0.2179	0.0573
sp|P49588|SYAC_HUMAN	P49588	SYAC_HUMAN	AARS1	968	Homo sapiens	1:Experimental evidence at protein level	Alanine--tRNA ligase, cytoplasmic	1	948	1.46579e+06	1.3352e+06	1.73952e+06	3	20.4832	20.3486	20.7303	20.4832	20.3486	20.7303	-0.1346	0.2471	0.05625
sp|Q9NYK5|RM39_HUMAN	Q9NYK5	RM39_HUMAN	MRPL39	338	Homo sapiens	1:Experimental evidence at protein level	Large ribosomal subunit protein mL39	1	2453	676750	682653	725319	3	19.3683	19.3808	19.4683	19.3683	19.3808	19.4683	0.0125	0.1	0.05625
sp|Q15436|SC23A_HUMAN	Q15436	SC23A_HUMAN	SEC23A	765	Homo sapiens	1:Experimental evidence at protein level	Protein transport protein Sec23A	1	1553	386062	410409	392382	3	18.5585	18.6467	18.5819	18.5585	18.6467	18.5819	0.0882	0.0234	0.0558
sp|Q8WXX5|DNJC9_HUMAN	Q8WXX5	DNJC9_HUMAN	DNAJC9	260	Homo sapiens	1:Experimental evidence at protein level	DnaJ homolog subfamily C member 9	1	1952	395370	345737	488410	3	18.5928	18.3993	18.8977	18.5928	18.3993	18.8977	-0.1935	0.3049	0.0557
sp|P04792|HSPB1_HUMAN	P04792	HSPB1_HUMAN	HSPB1	205	Homo sapiens	1:Experimental evidence at protein level	Heat shock protein beta-1	1	384	35176012	33001616	40451048	3	25.0691	24.976	25.2714	25.0691	24.976	25.2714	-0.0931	0.2023	0.0546
sp|Q01518|CAP1_HUMAN	Q01518	CAP1_HUMAN	CAP1	475	Homo sapiens	1:Experimental evidence at protein level	Adenylyl cyclase-associated protein 1	1	1278	1.60257e+06	1.58355e+06	1.74071e+06	3	20.612	20.5947	20.7312	20.612	20.5947	20.7312	-0.0173	0.1192	0.05095
sp|P25789|PSA4_HUMAN	P25789	PSA4_HUMAN	PSMA4	261	Homo sapiens	1:Experimental evidence at protein level	Proteasome subunit alpha type-4	1	688	2.32874e+06	2594869	2.23455e+06	3	21.1511	21.3072	21.0915	21.1511	21.3072	21.0915	0.1561	-0.0596	0.04825
sp|Q14318|FKBP8_HUMAN	Q14318	FKBP8_HUMAN	FKBP8	412	Homo sapiens	1:Experimental evidence at protein level	Peptidyl-prolyl cis-trans isomerase FKBP8	1	1479	170574	179104	173673	3	17.38	17.4504	17.406	17.38	17.4504	17.406	0.0704	0.026	0.0482
sp|P61163|ACTZ_HUMAN	P61163	ACTZ_HUMAN	ACTR1A	376	Homo sapiens	1:Experimental evidence at protein level	Alpha-centractin	1	1105	558158	463525	718125	3	19.0903	18.8223	19.4539	19.0903	18.8223	19.4539	-0.268	0.3636	0.0478
sp|P35580|MYH10_HUMAN	P35580	MYH10_HUMAN	MYH10	1976	Homo sapiens	1:Experimental evidence at protein level	Myosin-10	1	806	324042	372675	300796	3	18.3058	18.5076	18.1984	18.3058	18.5076	18.1984	0.2018	-0.1074	0.0472
sp|Q9Y2A7|NCKP1_HUMAN	Q9Y2A7	NCKP1_HUMAN	NCKAP1	1128	Homo sapiens	1:Experimental evidence at protein level	Nck-associated protein 1	1	2611	756275	785662	776943	3	19.5286	19.5835	19.5674	19.5286	19.5835	19.5674	0.0549	0.0388	0.04685
sp|P14625|ENPL_HUMAN	P14625	ENPL_HUMAN	HSP90B1	803	Homo sapiens	1:Experimental evidence at protein level	Endoplasmin	1	557	1.63317e+06	1.92201e+06	1.47765e+06	3	20.6392	20.8742	20.4949	20.6392	20.8742	20.4949	0.235	-0.1443	0.04535
sp|O76009|KT33A_HUMAN	O76009	KT33A_HUMAN	KRT33A	404	Homo sapiens	2:Experimental evidence at transcript level	Keratin, type I cuticular Ha3-I	0.9999	256	252334	399555	169592	3	17.945	18.608	17.3717	17.945	18.608	17.3717	0.663	-0.5733	0.04485
sp|O75947|ATP5H_HUMAN	O75947	ATP5H_HUMAN	ATP5PD	161	Homo sapiens	1:Experimental evidence at protein level	ATP synthase peripheral stalk subunit d, mitochondrial	1	252	858148	1.03956e+06	752875	3	19.7109	19.9875	19.5221	19.7109	19.9875	19.5221	0.2766	-0.1888	0.0439
sp|Q13155|AIMP2_HUMAN	Q13155	AIMP2_HUMAN	AIMP2	320	Homo sapiens	1:Experimental evidence at protein level	Aminoacyl tRNA synthase complex-interacting multifunctional protein 2	1	1397	1.53593e+06	1.31387e+06	1.90004e+06	3	20.5507	20.3254	20.8576	20.5507	20.3254	20.8576	-0.2253	0.3069	0.0408
sp|P68431|H31_HUMAN	P68431	H31_HUMAN	H3C1	136	Homo sapiens	1:Experimental evidence at protein level	Histone H3.1	1	1219	474095904	476625920	497463680	3	28.8203	28.8294	28.8887	28.8203	28.8294	28.8887	0.0091	0.0684	0.03875
sp|O60506|HNRPQ_HUMAN	O60506	HNRPQ_HUMAN	SYNCRIP	623	Homo sapiens	1:Experimental evidence at protein level	Heterogeneous nuclear ribonucleoprotein Q	1	166	2.43543e+06	2.2448e+06	2.78539e+06	3	21.2157	21.0982	21.4094	21.2157	21.0982	21.4094	-0.1175	0.1937	0.0381
sp|P50995|ANX11_HUMAN	P50995	ANX11_HUMAN	ANXA11	505	Homo sapiens	1:Experimental evidence at protein level	Annexin A11	1	985	447527	436987	481608	3	18.7716	18.7372	18.8775	18.7716	18.7372	18.8775	-0.0344	0.1059	0.03575
sp|Q13895|BYST_HUMAN	Q13895	BYST_HUMAN	BYSL	437	Homo sapiens	1:Experimental evidence at protein level	Bystin	1	1454	123370	158040	101175	3	16.9126	17.2699	16.6265	16.9126	17.2699	16.6265	0.3573	-0.2861	0.0356
sp|O75367|H2AY_HUMAN	O75367	H2AY_HUMAN	MACROH2A1	369	Homo sapiens	1:Experimental evidence at protein level	Core histone macro-H2A.1	1	217	4172751	4.31903e+06	4226877	3	21.9926	22.0423	22.0112	21.9926	22.0423	22.0112	0.0497	0.0186	0.03415
sp|Q8WXI9|P66B_HUMAN	Q8WXI9	P66B_HUMAN	GATAD2B	593	Homo sapiens	1:Experimental evidence at protein level	Transcriptional repressor p66-beta	1	1951	480087	525062	459008	3	18.8729	19.0021	18.8082	18.8729	19.0021	18.8082	0.1292	-0.0647	0.03225
sp|P09972|ALDOC_HUMAN	P09972	ALDOC_HUMAN	ALDOC	364	Homo sapiens	1:Experimental evidence at protein level	Fructose-bisphosphate aldolase C	1	480	800389	1.00284e+06	667504	3	19.6103	19.9357	19.3484	19.6103	19.9357	19.3484	0.3254	-0.2619	0.03175
sp|Q13620|CUL4B_HUMAN	Q13620	CUL4B_HUMAN	CUL4B	913	Homo sapiens	1:Experimental evidence at protein level	Cullin-4B	1	1442	208946	248975	183237	3	17.6728	17.9256	17.4834	17.6728	17.9256	17.4834	0.2528	-0.1894	0.0317
sp|P23588|IF4B_HUMAN	P23588	IF4B_HUMAN	EIF4B	611	Homo sapiens	1:Experimental evidence at protein level	Eukaryotic translation initiation factor 4B	1	668	1.2266e+06	1.62077e+06	968681	3	20.2262	20.6282	19.8857	20.2262	20.6282	19.8857	0.402	-0.3405	0.03075
sp|O43488|ARK72_HUMAN	O43488	ARK72_HUMAN	AKR7A2	359	Homo sapiens	1:Experimental evidence at protein level	Aflatoxin B1 aldehyde reductase member 2	1	127	155347	130095	193509	3	17.2451	16.9892	17.562	17.2451	16.9892	17.562	-0.2559	0.3169	0.0305
sp|Q14152|EIF3A_HUMAN	Q14152	EIF3A_HUMAN	EIF3A	1382	Homo sapiens	1:Experimental evidence at protein level	Eukaryotic translation initiation factor 3 subunit A	1	1462	871098	813293	971184	3	19.7325	19.6334	19.8894	19.7325	19.6334	19.8894	-0.0991	0.1569	0.0289
sp|Q8NI36|WDR36_HUMAN	Q8NI36	WDR36_HUMAN	WDR36	895	Homo sapiens	1:Experimental evidence at protein level	WD repeat-containing protein 36	1	1897	338035	299771	396406	3	18.3668	18.1935	18.5966	18.3668	18.1935	18.5966	-0.1733	0.2298	0.02825
sp|Q9BZE1|RM37_HUMAN	Q9BZE1	RM37_HUMAN	MRPL37	423	Homo sapiens	1:Experimental evidence at protein level	Large ribosomal subunit protein mL37	1	2241	253123	266493	249524	3	17.9495	18.0237	17.9288	17.9495	18.0237	17.9288	0.0742	-0.0207	0.02675
sp|P30048|PRDX3_HUMAN	P30048	PRDX3_HUMAN	PRDX3	256	Homo sapiens	1:Experimental evidence at protein level	Thioredoxin-dependent peroxide reductase, mitochondrial	1	740	5063649	4966231	5.34408e+06	3	22.2717	22.2437	22.3495	22.2717	22.2437	22.3495	-0.028	0.0778	0.0249
sp|P19338|NUCL_HUMAN	P19338	NUCL_HUMAN	NCL	710	Homo sapiens	1:Experimental evidence at protein level	Nucleolin	1	612	5.73842e+06	5.76798e+06	5904309	3	22.4522	22.4596	22.4933	22.4522	22.4596	22.4933	0.0074	0.0411	0.02425
sp|Q6UWP8|SBSN_HUMAN	Q6UWP8	SBSN_HUMAN	SBSN	590	Homo sapiens	1:Experimental evidence at protein level	Suprabasin	1	1729	637246	1.06904e+06	392580	3	19.2815	20.0279	18.5826	19.2815	20.0279	18.5826	0.7464	-0.6989	0.02375
sp|P62195|PRS8_HUMAN	P62195	PRS8_HUMAN	PSMC5	406	Homo sapiens	1:Experimental evidence at protein level	26S proteasome regulatory subunit 8	1	1140	830642	689732	1.02842e+06	3	19.6639	19.3957	19.972	19.6639	19.3957	19.972	-0.2682	0.3081	0.01995
sp|Q01082|SPTB2_HUMAN	Q01082	SPTB2_HUMAN	SPTBN1	2364	Homo sapiens	1:Experimental evidence at protein level	Spectrin beta chain, non-erythrocytic 1	1	1272	1326717	1.41853e+06	1.27489e+06	3	20.3394	20.436	20.2819	20.3394	20.436	20.2819	0.0966	-0.0575	0.01955
sp|O43264|ZW10_HUMAN	O43264	ZW10_HUMAN	ZW10	779	Homo sapiens	1:Experimental evidence at protein level	Centromere/kinetochore protein zw10 homolog	1	117	222061	269806	187209	3	17.7606	18.0416	17.5143	17.7606	18.0416	17.5143	0.281	-0.2463	0.01735
sp|Q9Y2T2|AP3M1_HUMAN	Q9Y2T2	AP3M1_HUMAN	AP3M1	418	Homo sapiens	1:Experimental evidence at protein level	AP-3 complex subunit mu-1	1	2624	319817	387877	269876	3	18.2869	18.5652	18.0419	18.2869	18.5652	18.0419	0.2783	-0.245	0.01665
sp|P20339|RAB5A_HUMAN	P20339	RAB5A_HUMAN	RAB5A	215	Homo sapiens	1:Experimental evidence at protein level	Ras-related protein Rab-5A	1	624	150879	125310	185678	3	17.203	16.9351	17.5024	17.203	16.9351	17.5024	-0.2679	0.2994	0.01575
sp|Q6P1J9|CDC73_HUMAN	Q6P1J9	CDC73_HUMAN	CDC73	531	Homo sapiens	1:Experimental evidence at protein level	Parafibromin	1	1705	196615	181312	217729	3	17.585	17.4681	17.7322	17.585	17.4681	17.7322	-0.1169	0.1472	0.01515
sp|P62081|RS7_HUMAN	P62081	RS7_HUMAN	RPS7	194	Homo sapiens	1:Experimental evidence at protein level	Small ribosomal subunit protein eS7	1	1136	698177	877161	566918	3	19.4132	19.7425	19.1128	19.4132	19.7425	19.1128	0.3293	-0.3004	0.01445
sp|Q53FA7|QORX_HUMAN	Q53FA7	QORX_HUMAN	TP53I3	332	Homo sapiens	1:Experimental evidence at protein level	Quinone oxidoreductase PIG3	1	1633	272901	275969	275077	3	18.058	18.0741	18.0695	18.058	18.0741	18.0695	0.0161	0.0115	0.0138
sp|O14980|XPO1_HUMAN	O14980	XPO1_HUMAN	XPO1	1071	Homo sapiens	1:Experimental evidence at protein level	Exportin-1	1	82	2.00082e+06	1.98637e+06	2.05411e+06	3	20.9322	20.9217	20.9701	20.9322	20.9217	20.9701	-0.0105	0.0379	0.0137
sp|P12277|KCRB_HUMAN	P12277	KCRB_HUMAN	CKB	381	Homo sapiens	1:Experimental evidence at protein level	Creatine kinase B-type	1	529	262345	189852	369154	3	18.0011	17.5345	18.4939	18.0011	17.5345	18.4939	-0.4666	0.4928	0.0131
sp|P02788|TRFL_HUMAN	P02788	TRFL_HUMAN	LTF	710	Homo sapiens	1:Experimental evidence at protein level	Lactotransferrin	1	364	557208	683855	461258	3	19.0879	19.3833	18.8152	19.0879	19.3833	18.8152	0.2954	-0.2727	0.01135
sp|P14618|KPYM_HUMAN	P14618	KPYM_HUMAN	PKM	531	Homo sapiens	1:Experimental evidence at protein level	Pyruvate kinase PKM	1	556	38410244	37845444	39649264	3	25.1946	25.1719	25.239	25.1946	25.1719	25.239	-0.0227	0.0444	0.01085
sp|P30153|2AAA_HUMAN	P30153	2AAA_HUMAN	PPP2R1A	589	Homo sapiens	1:Experimental evidence at protein level	Serine/threonine-protein phosphatase 2A 65 kDa regulatory subunit A alpha isoform	1	745	2.00447e+06	1.95487e+06	2.08562e+06	3	20.9348	20.8986	20.992	20.9348	20.8986	20.992	-0.0362	0.0572	0.0105
sp|Q8IUD2|RB6I2_HUMAN	Q8IUD2	RB6I2_HUMAN	ERC1	1116	Homo sapiens	1:Experimental evidence at protein level	ELKS/Rab6-interacting/CAST family member 1	1	1810	154387	238314	101352	3	17.2362	17.8625	16.629	17.2362	17.8625	16.629	0.6263	-0.6072	0.00955
sp|Q14739|LBR_HUMAN	Q14739	LBR_HUMAN	LBR	615	Homo sapiens	1:Experimental evidence at protein level	Delta(14)-sterol reductase LBR	1	1501	406609	425400	393764	3	18.6333	18.6985	18.587	18.6333	18.6985	18.587	0.0652	-0.0463	0.00945
sp|P27694|RFA1_HUMAN	P27694	RFA1_HUMAN	RPA1	616	Homo sapiens	1:Experimental evidence at protein level	Replication protein A 70 kDa DNA-binding subunit	1	706	486398	530032	452116	3	18.8918	19.0157	18.7863	18.8918	19.0157	18.7863	0.1239	-0.1055	0.0092
sp|O43795|MYO1B_HUMAN	O43795	MYO1B_HUMAN	MYO1B	1136	Homo sapiens	1:Experimental evidence at protein level	Unconventional myosin-Ib	1	146	288966	324824	260178	3	18.1405	18.3093	17.9891	18.1405	18.3093	17.9891	0.1688	-0.1514	0.0087
sp|P30566|PUR8_HUMAN	P30566	PUR8_HUMAN	ADSL	484	Homo sapiens	1:Experimental evidence at protein level	Adenylosuccinate lyase	1	749	1.16735e+06	1.23334e+06	1.11255e+06	3	20.1548	20.2341	20.0854	20.1548	20.2341	20.0854	0.0793	-0.0694	0.00495
sp|Q9Y265|RUVB1_HUMAN	Q9Y265	RUVB1_HUMAN	RUVBL1	456	Homo sapiens	1:Experimental evidence at protein level	RuvB-like 1	1	2604	2.04151e+06	1.73928e+06	2.41222e+06	3	20.9612	20.7301	21.2019	20.9612	20.7301	21.2019	-0.2311	0.2407	0.0048
sp|Q08209|PP2BA_HUMAN	Q08209	PP2BA_HUMAN	PPP3CA	521	Homo sapiens	1:Experimental evidence at protein level	Protein phosphatase 3 catalytic subunit alpha	1	1339	581384	528029	643699	3	19.1491	19.0103	19.296	19.1491	19.0103	19.296	-0.1388	0.1469	0.00405
sp|Q92925|SMRD2_HUMAN	Q92925	SMRD2_HUMAN	SMARCD2	531	Homo sapiens	1:Experimental evidence at protein level	SWI/SNF-related matrix-associated actin-dependent regulator of chromatin subfamily D member 2	1	1994	164628	163036	167096	3	17.3288	17.3148	17.3503	17.3288	17.3148	17.3503	-0.014	0.0215	0.00375
sp|P61978|HNRPK_HUMAN	P61978	HNRPK_HUMAN	HNRNPK	463	Homo sapiens	1:Experimental evidence at protein level	Heterogeneous nuclear ribonucleoprotein K	1	1133	7567658	6.94111e+06	8281545	3	22.8514	22.7267	22.9815	22.8514	22.7267	22.9815	-0.1247	0.1301	0.0027
sp|Q04760|LGUL_HUMAN	Q04760	LGUL_HUMAN	GLO1	184	Homo sapiens	1:Experimental evidence at protein level	Lactoylglutathione lyase	1	1309	740678	682238	804854	3	19.4985	19.3799	19.6184	19.4985	19.3799	19.6184	-0.1186	0.1199	0.00065
sp|Q13838|DX39B_HUMAN	Q13838	DX39B_HUMAN	DDX39B	428	Homo sapiens	1:Experimental evidence at protein level	Spliceosome RNA helicase DDX39B	1	1449	307965	284950	333054	3	18.2324	18.1203	18.3454	18.2324	18.1203	18.3454	-0.1121	0.113	0.00045
sp|Q9BTE6|AASD1_HUMAN	Q9BTE6	AASD1_HUMAN	AARSD1	412	Homo sapiens	1:Experimental evidence at protein level	Alanyl-tRNA editing protein Aarsd1	1	2186	601209	630327	573528	3	19.1975	19.2657	19.1295	19.1975	19.2657	19.1295	0.0682	-0.068	0.0001
sp|P61011|SRP54_HUMAN	P61011	SRP54_HUMAN	SRP54	504	Homo sapiens	1:Experimental evidence at protein level	Signal recognition particle subunit SRP54	1	1095	318482	279322	362656	3	18.2809	18.0916	18.4682	18.2809	18.0916	18.4682	-0.1893	0.1873	-0.001
sp|P19388|RPAB1_HUMAN	P19388	RPAB1_HUMAN	POLR2E	210	Homo sapiens	1:Experimental evidence at protein level	DNA-directed RNA polymerases I, II, and III subunit RPABC1	1	615	234486	314628	174386	3	17.8391	18.2633	17.4119	17.8391	18.2633	17.4119	0.4242	-0.4272	-0.0015
sp|P16615|AT2A2_HUMAN	P16615	AT2A2_HUMAN	ATP2A2	1042	Homo sapiens	1:Experimental evidence at protein level	Sarcoplasmic/endoplasmic reticulum calcium ATPase 2	1	576	630920	618579	641330	3	19.2671	19.2386	19.2907	19.2671	19.2386	19.2907	-0.0285	0.0236	-0.00245
sp|P23921|RIR1_HUMAN	P23921	RIR1_HUMAN	RRM1	792	Homo sapiens	1:Experimental evidence at protein level	Ribonucleoside-diphosphate reductase large subunit	1	670	311082	290366	331751	3	18.2469	18.1475	18.3397	18.2469	18.1475	18.3397	-0.0994	0.0928	-0.0033
sp|P08865|RSSA_HUMAN	P08865	RSSA_HUMAN	RPSA	295	Homo sapiens	1:Experimental evidence at protein level	Small ribosomal subunit protein uS2	1	461	5.15274e+06	4758170	5547764	3	22.2969	22.182	22.4035	22.2969	22.182	22.4035	-0.1149	0.1066	-0.00415
sp|Q9NP79|VTA1_HUMAN	Q9NP79	VTA1_HUMAN	VTA1	307	Homo sapiens	1:Experimental evidence at protein level	Vacuolar protein sorting-associated protein VTA1 homolog	1	2347	606548	573998	636792	3	19.2103	19.1307	19.2805	19.2103	19.1307	19.2805	-0.0796	0.0702	-0.0047
sp|Q06265|EXOS9_HUMAN	Q06265	EXOS9_HUMAN	EXOSC9	439	Homo sapiens	1:Experimental evidence at protein level	Exosome complex component RRP45	1	1323	159354	170590	147699	3	17.2819	17.3802	17.1723	17.2819	17.3802	17.1723	0.0983	-0.1096	-0.00565
sp|Q9P270|SLAI2_HUMAN	Q9P270	SLAI2_HUMAN	SLAIN2	581	Homo sapiens	1:Experimental evidence at protein level	SLAIN motif-containing protein 2	1	2484	173946	204095	146785	3	17.4083	17.6389	17.1633	17.4083	17.6389	17.1633	0.2306	-0.245	-0.0072
sp|O60832|DKC1_HUMAN	O60832	DKC1_HUMAN	DKC1	514	Homo sapiens	1:Experimental evidence at protein level	H/ACA ribonucleoprotein complex subunit DKC1	1	187	465968	500781	428253	3	18.8299	18.9338	18.7081	18.8299	18.9338	18.7081	0.1039	-0.1218	-0.00895
sp|O43290|SNUT1_HUMAN	O43290	SNUT1_HUMAN	SART1	800	Homo sapiens	1:Experimental evidence at protein level	U4/U6.U5 tri-snRNP-associated protein 1	1	118	114099	274611	NaN	2	16.7999	18.067	NaN	16.7999	18.067	15.5147	1.2671	-1.2852	-0.00905
sp|Q9Y5B8|NDK7_HUMAN	Q9Y5B8	NDK7_HUMAN	NME7	376	Homo sapiens	1:Experimental evidence at protein level	Nucleoside diphosphate kinase homolog 7	1	2675	423497	379198	466961	3	18.692	18.5326	18.8329	18.692	18.5326	18.8329	-0.1594	0.1409	-0.00925
sp|Q9Y3A5|SBDS_HUMAN	Q9Y3A5	SBDS_HUMAN	SBDS	250	Homo sapiens	1:Experimental evidence at protein level	Ribosome maturation protein SBDS	1	2640	818217	731025	903861	3	19.6421	19.4796	19.7857	19.6421	19.4796	19.7857	-0.1625	0.1436	-0.00945
sp|Q16629|SRSF7_HUMAN	Q16629	SRSF7_HUMAN	SRSF7	238	Homo sapiens	1:Experimental evidence at protein level	Serine/arginine-rich splicing factor 7	1	1592	567793	549639	577240	3	19.115	19.0681	19.1388	19.115	19.0681	19.1388	-0.0469	0.0238	-0.01155
sp|P50502|F10A1_HUMAN	P50502	F10A1_HUMAN	ST13	369	Homo sapiens	1:Experimental evidence at protein level	Hsc70-interacting protein	1	976	909197	1.01324e+06	802752	3	19.7942	19.9505	19.6146	19.7942	19.9505	19.6146	0.1563	-0.1796	-0.01165
sp|Q92499|DDX1_HUMAN	Q92499	DDX1_HUMAN	DDX1	740	Homo sapiens	1:Experimental evidence at protein level	ATP-dependent RNA helicase DDX1	1	1957	1.54496e+06	1.71293e+06	1.37048e+06	3	20.5591	20.708	20.3863	20.5591	20.708	20.3863	0.1489	-0.1728	-0.01195
sp|Q99615|DNJC7_HUMAN	Q99615	DNJC7_HUMAN	DNAJC7	494	Homo sapiens	1:Experimental evidence at protein level	DnaJ homolog subfamily C member 7	1	2129	385584	411156	353407	3	18.5567	18.6493	18.431	18.5567	18.6493	18.431	0.0926	-0.1257	-0.01655
sp|Q9Y316|MEMO1_HUMAN	Q9Y316	MEMO1_HUMAN	MEMO1	297	Homo sapiens	1:Experimental evidence at protein level	Protein MEMO1	1	2634	250012	270712	225576	3	17.9316	18.0464	17.7833	17.9316	18.0464	17.7833	0.1148	-0.1483	-0.01675
sp|Q86VY4|TSYL5_HUMAN	Q86VY4	TSYL5_HUMAN	TSPYL5	417	Homo sapiens	1:Experimental evidence at protein level	Testis-specific Y-encoded-like protein 5	1	1798	732225	921275	567443	3	19.4819	19.8133	19.1141	19.4819	19.8133	19.1141	0.3314	-0.3678	-0.0182
sp|P24666|PPAC_HUMAN	P24666	PPAC_HUMAN	ACP1	158	Homo sapiens	1:Experimental evidence at protein level	Low molecular weight phosphotyrosine protein phosphatase	1	674	835713	935926	727079	3	19.6726	19.836	19.4718	19.6726	19.836	19.4718	0.1634	-0.2008	-0.0187
sp|P35606|COPB2_HUMAN	P35606	COPB2_HUMAN	COPB2	906	Homo sapiens	1:Experimental evidence at protein level	Coatomer subunit beta'	1	807	506376	548668	455203	3	18.9498	19.0656	18.7961	18.9498	19.0656	18.7961	0.1158	-0.1537	-0.01895
sp|P39656|OST48_HUMAN	P39656	OST48_HUMAN	DDOST	456	Homo sapiens	1:Experimental evidence at protein level	Dolichyl-diphosphooligosaccharide--protein glycosyltransferase 48 kDa subunit	1	842	7.16357e+06	7223077	6919709	3	22.7722	22.7842	22.7223	22.7722	22.7842	22.7223	0.012	-0.0499	-0.01895
sp|P31944|CASPE_HUMAN	P31944	CASPE_HUMAN	CASP14	242	Homo sapiens	1:Experimental evidence at protein level	Caspase-14	1	770	784479	986649	607126	3	19.5814	19.9122	19.2116	19.5814	19.9122	19.2116	0.3308	-0.3698	-0.0195
sp|P19623|SPEE_HUMAN	P19623	SPEE_HUMAN	SRM	302	Homo sapiens	1:Experimental evidence at protein level	Spermidine synthase	1	618	154773	158493	146952	3	17.2398	17.2741	17.165	17.2398	17.2741	17.165	0.0343	-0.0748	-0.02025
sp|O60701|UGDH_HUMAN	O60701	UGDH_HUMAN	UGDH	494	Homo sapiens	1:Experimental evidence at protein level	UDP-glucose 6-dehydrogenase	1	175	495017	546792	435088	3	18.9171	19.0606	18.7309	18.9171	19.0606	18.7309	0.1435	-0.1862	-0.02135
sp|P07355|ANXA2_HUMAN	P07355	ANXA2_HUMAN	ANXA2	339	Homo sapiens	1:Experimental evidence at protein level	Annexin A2	1	426	23267098	25339258	20837160	3	24.4738	24.5926	24.3101	24.4738	24.5926	24.3101	0.1188	-0.1637	-0.02245
sp|Q9NR56|MBNL1_HUMAN	Q9NR56	MBNL1_HUMAN	MBNL1	388	Homo sapiens	1:Experimental evidence at protein level	Muscleblind-like protein 1	1	2374	279379	267777	281187	3	18.0919	18.0307	18.1012	18.0919	18.0307	18.1012	-0.0612	0.0093	-0.02595
sp|Q14157|UBP2L_HUMAN	Q14157	UBP2L_HUMAN	UBAP2L	1087	Homo sapiens	1:Experimental evidence at protein level	Ubiquitin-associated protein 2-like	1	1463	399822	311867	493863	3	18.609	18.2506	18.9138	18.609	18.2506	18.9138	-0.3584	0.3048	-0.0268
sp|Q9UBQ5|EIF3K_HUMAN	Q9UBQ5	EIF3K_HUMAN	EIF3K	218	Homo sapiens	1:Experimental evidence at protein level	Eukaryotic translation initiation factor 3 subunit K	1	2509	1.67365e+06	1.65369e+06	1.63116e+06	3	20.6746	20.6573	20.6375	20.6746	20.6573	20.6375	-0.0173	-0.0371	-0.0272
sp|P00338|LDHA_HUMAN	P00338	LDHA_HUMAN	LDHA	332	Homo sapiens	1:Experimental evidence at protein level	L-lactate dehydrogenase A chain	1	324	11194613	10377075	11642486	3	23.417	23.3101	23.4676	23.417	23.3101	23.4676	-0.1069	0.0506	-0.02815
sp|P54136|SYRC_HUMAN	P54136	SYRC_HUMAN	RARS1	660	Homo sapiens	1:Experimental evidence at protein level	Arginine--tRNA ligase, cytoplasmic	1	1039	2173683	2023111	2.24387e+06	3	21.0517	20.9481	21.0976	21.0517	20.9481	21.0976	-0.1036	0.0459	-0.02885
sp|O76094|SRP72_HUMAN	O76094	SRP72_HUMAN	SRP72	671	Homo sapiens	1:Experimental evidence at protein level	Signal recognition particle subunit SRP72	1	261	278047	248534	298505	3	18.085	17.9231	18.1874	18.085	17.9231	18.1874	-0.1619	0.1024	-0.02975
sp|Q86XP3|DDX42_HUMAN	Q86XP3	DDX42_HUMAN	DDX42	938	Homo sapiens	1:Experimental evidence at protein level	ATP-dependent RNA helicase DDX42	1	1805	268259	305133	225712	3	18.0333	18.2191	17.7841	18.0333	18.2191	17.7841	0.1858	-0.2492	-0.0317
sp|P61956|SUMO2_HUMAN	P61956	SUMO2_HUMAN	SUMO2	95	Homo sapiens	1:Experimental evidence at protein level	Small ubiquitin-related modifier 2	1	1128	5.45499e+06	5.9229e+06	4806626	3	22.3791	22.4979	22.1966	22.3791	22.4979	22.1966	0.1188	-0.1825	-0.03185
sp|Q13435|SF3B2_HUMAN	Q13435	SF3B2_HUMAN	SF3B2	895	Homo sapiens	1:Experimental evidence at protein level	Splicing factor 3B subunit 2	1	1420	297402	334227	251475	3	18.1821	18.3505	17.9401	18.1821	18.3505	17.9401	0.1684	-0.242	-0.0368
sp|P12270|TPR_HUMAN	P12270	TPR_HUMAN	TPR	2363	Homo sapiens	1:Experimental evidence at protein level	Nucleoprotein TPR	1	527	755073	641879	843416	3	19.5263	19.2919	19.6859	19.5263	19.2919	19.6859	-0.2344	0.1596	-0.0374
sp|Q8TAT6|NPL4_HUMAN	Q8TAT6	NPL4_HUMAN	NPLOC4	608	Homo sapiens	1:Experimental evidence at protein level	Nuclear protein localization protein 4 homolog	1	1900	238539	243997	221089	3	17.8639	17.8965	17.7543	17.8639	17.8965	17.7543	0.0326	-0.1096	-0.0385
sp|Q07864|DPOE1_HUMAN	Q07864	DPOE1_HUMAN	POLE	2286	Homo sapiens	1:Experimental evidence at protein level	DNA polymerase epsilon catalytic subunit A	1	1334	138311	135120	134044	3	17.0776	17.0439	17.0323	17.0776	17.0439	17.0323	-0.0337	-0.0453	-0.0395
sp|P48147|PPCE_HUMAN	P48147	PPCE_HUMAN	PREP	710	Homo sapiens	1:Experimental evidence at protein level	Prolyl endopeptidase	0.9999	922	208647	167989	245300	3	17.6707	17.358	17.9042	17.6707	17.358	17.9042	-0.3127	0.2335	-0.0396
sp|Q96P63|SPB12_HUMAN	Q96P63	SPB12_HUMAN	SERPINB12	405	Homo sapiens	1:Experimental evidence at protein level	Serpin B12	1	2085	1.0013e+06	1.28367e+06	739273	3	19.9334	20.2918	19.4957	19.9334	20.2918	19.4957	0.3584	-0.4377	-0.03965
sp|P60228|EIF3E_HUMAN	P60228	EIF3E_HUMAN	EIF3E	445	Homo sapiens	1:Experimental evidence at protein level	Eukaryotic translation initiation factor 3 subunit E	1	1080	1.19013e+06	1.21496e+06	1.10344e+06	3	20.1827	20.2125	20.0736	20.1827	20.2125	20.0736	0.0298	-0.1091	-0.03965
sp|Q15020|SART3_HUMAN	Q15020	SART3_HUMAN	SART3	963	Homo sapiens	1:Experimental evidence at protein level	Spliceosome associated factor 3, U4/U6 recycling protein	1	1520	239935	262287	207623	3	17.8723	18.0008	17.6636	17.8723	18.0008	17.6636	0.1285	-0.2087	-0.0401
sp|Q16630|CPSF6_HUMAN	Q16630	CPSF6_HUMAN	CPSF6	551	Homo sapiens	1:Experimental evidence at protein level	Cleavage and polyadenylation specificity factor subunit 6	1	1593	570165	552789	556099	3	19.121	19.0764	19.085	19.121	19.0764	19.085	-0.0446	-0.036	-0.0403
sp|Q9GZQ3|COMD5_HUMAN	Q9GZQ3	COMD5_HUMAN	COMMD5	224	Homo sapiens	1:Experimental evidence at protein level	COMM domain-containing protein 5	1	2251	212135	166924	254451	3	17.6946	17.3488	17.957	17.6946	17.3488	17.957	-0.3458	0.2624	-0.0417
sp|Q13573|SNW1_HUMAN	Q13573	SNW1_HUMAN	SNW1	536	Homo sapiens	1:Experimental evidence at protein level	SNW domain-containing protein 1	1	1436	152550	114859	190587	3	17.2189	16.8095	17.5401	17.2189	16.8095	17.5401	-0.4094	0.3212	-0.0441
sp|Q13885|TBB2A_HUMAN	Q13885	TBB2A_HUMAN	TUBB2A	445	Homo sapiens	1:Experimental evidence at protein level	Tubulin beta-2A chain	1	1452	1555415	1.14822e+06	1.97802e+06	3	20.5689	20.131	20.9156	20.5689	20.131	20.9156	-0.4379	0.3467	-0.0456
sp|P17980|PRS6A_HUMAN	P17980	PRS6A_HUMAN	PSMC3	439	Homo sapiens	1:Experimental evidence at protein level	26S proteasome regulatory subunit 6A	1	595	604305	491487	697343	3	19.2049	18.9068	19.4115	19.2049	18.9068	19.4115	-0.2981	0.2066	-0.04575
sp|O75131|CPNE3_HUMAN	O75131	CPNE3_HUMAN	CPNE3	537	Homo sapiens	1:Experimental evidence at protein level	Copine-3	1	199	707419	719332	652823	3	19.4322	19.4563	19.3163	19.4322	19.4563	19.3163	0.0241	-0.1159	-0.0459
sp|P53992|SC24C_HUMAN	P53992	SC24C_HUMAN	SEC24C	1094	Homo sapiens	1:Experimental evidence at protein level	Protein transport protein Sec24C	1	1037	478347	511092	419550	3	18.8677	18.9632	18.6785	18.8677	18.9632	18.6785	0.0955	-0.1892	-0.04685
sp|Q9NSD9|SYFB_HUMAN	Q9NSD9	SYFB_HUMAN	FARSB	589	Homo sapiens	1:Experimental evidence at protein level	Phenylalanine--tRNA ligase beta subunit	1	2390	816339	837273	744998	3	19.6388	19.6753	19.5069	19.6388	19.6753	19.5069	0.0365	-0.1319	-0.0477
sp|O60493|SNX3_HUMAN	O60493	SNX3_HUMAN	SNX3	162	Homo sapiens	1:Experimental evidence at protein level	Sorting nexin-3	1	164	179604	166150	181574	3	17.4545	17.3421	17.4702	17.4545	17.3421	17.4702	-0.1124	0.0157	-0.04835
sp|Q2TAY7|SMU1_HUMAN	Q2TAY7	SMU1_HUMAN	SMU1	513	Homo sapiens	1:Experimental evidence at protein level	WD40 repeat-containing protein SMU1	1	1617	348474	399900	283772	3	18.4107	18.6093	18.1144	18.4107	18.6093	18.1144	0.1986	-0.2963	-0.04885
sp|P20073|ANXA7_HUMAN	P20073	ANXA7_HUMAN	ANXA7	488	Homo sapiens	1:Experimental evidence at protein level	Annexin A7	1	622	339232	303621	353811	3	18.3719	18.2119	18.4326	18.3719	18.2119	18.4326	-0.16	0.0607	-0.04965
sp|P60900|PSA6_HUMAN	P60900	PSA6_HUMAN	PSMA6	246	Homo sapiens	1:Experimental evidence at protein level	Proteasome subunit alpha type-6	1	1088	1.51307e+06	1.42866e+06	1.49586e+06	3	20.5291	20.4462	20.5125	20.5291	20.4462	20.5125	-0.0829	-0.0166	-0.04975
sp|P10515|ODP2_HUMAN	P10515	ODP2_HUMAN	DLAT	647	Homo sapiens	1:Experimental evidence at protein level	Dihydrolipoyllysine-residue acetyltransferase component of pyruvate dehydrogenase complex, mitochondrial	1	496	1.16974e+06	1.12057e+06	1.13938e+06	3	20.1578	20.0958	20.1198	20.1578	20.0958	20.1198	-0.062	-0.038	-0.05
sp|P21127|CD11B_HUMAN	P21127	CD11B_HUMAN	CDK11B	795	Homo sapiens	1:Experimental evidence at protein level	Cyclin-dependent kinase 11B	1	634	208245	253870	159312	3	17.6679	17.9537	17.2815	17.6679	17.9537	17.2815	0.2858	-0.3864	-0.0503
sp|P68371|TBB4B_HUMAN	P68371	TBB4B_HUMAN	TUBB4B	445	Homo sapiens	1:Experimental evidence at protein level	Tubulin beta-4B chain	1	1216	8614637	5996408	11505688	3	23.0384	22.5157	23.4551	23.0384	22.5157	23.4551	-0.5227	0.4167	-0.053
sp|P36915|GNL1_HUMAN	P36915	GNL1_HUMAN	GNL1	607	Homo sapiens	1:Experimental evidence at protein level	Guanine nucleotide-binding protein-like 1	1	826	298247	246143	335635	3	18.1861	17.9091	18.3565	18.1861	17.9091	18.3565	-0.277	0.1704	-0.0533
sp|P54886|P5CS_HUMAN	P54886	P5CS_HUMAN	ALDH18A1	795	Homo sapiens	1:Experimental evidence at protein level	Delta-1-pyrroline-5-carboxylate synthase	1	1046	1.15936e+06	969901	1.28697e+06	3	20.1449	19.8875	20.2955	20.1449	19.8875	20.2955	-0.2574	0.1506	-0.0534
sp|Q96FW1|OTUB1_HUMAN	Q96FW1	OTUB1_HUMAN	OTUB1	271	Homo sapiens	1:Experimental evidence at protein level	Ubiquitin thioesterase OTUB1	1	2044	517505	469492	529547	3	18.9812	18.8407	19.0144	18.9812	18.8407	19.0144	-0.1405	0.0332	-0.05365
sp|Q14103|HNRPD_HUMAN	Q14103	HNRPD_HUMAN	HNRNPD	355	Homo sapiens	1:Experimental evidence at protein level	Heterogeneous nuclear ribonucleoprotein D0	1	1458	7.28639e+06	6414269	7.65607e+06	3	22.7968	22.6129	22.8682	22.7968	22.6129	22.8682	-0.1839	0.0714	-0.05625
sp|Q16555|DPYL2_HUMAN	Q16555	DPYL2_HUMAN	DPYSL2	572	Homo sapiens	1:Experimental evidence at protein level	Dihydropyrimidinase-related protein 2	1	1587	1.90528e+06	1.80422e+06	1859627	3	20.8616	20.7829	20.8266	20.8616	20.7829	20.8266	-0.0787	-0.035	-0.05685
sp|Q16401|PSMD5_HUMAN	Q16401	PSMD5_HUMAN	PSMD5	504	Homo sapiens	1:Experimental evidence at protein level	26S proteasome non-ATPase regulatory subunit 5	1	1581	513974	388500	628185	3	18.9713	18.5676	19.2608	18.9713	18.5676	19.2608	-0.4037	0.2895	-0.0571
sp|Q92797|SYMPK_HUMAN	Q92797	SYMPK_HUMAN	SYMPK	1274	Homo sapiens	1:Experimental evidence at protein level	Symplekin	1	1982	297630	314954	259213	3	18.1832	18.2648	17.9838	18.1832	18.2648	17.9838	0.0816	-0.1994	-0.0589
sp|Q9NX24|NHP2_HUMAN	Q9NX24	NHP2_HUMAN	NHP2	153	Homo sapiens	1:Experimental evidence at protein level	H/ACA ribonucleoprotein complex subunit 2	1	2436	565323	636717	462238	3	19.1087	19.2803	18.8183	19.1087	19.2803	18.8183	0.1716	-0.2904	-0.0594
sp|Q14807|KIF22_HUMAN	Q14807	KIF22_HUMAN	KIF22	665	Homo sapiens	1:Experimental evidence at protein level	Kinesin-like protein KIF22	1	1505	142672	141303	132366	3	17.1223	17.1084	17.0142	17.1223	17.1084	17.0142	-0.0139	-0.1081	-0.061
sp|P05109|S10A8_HUMAN	P05109	S10A8_HUMAN	S100A8	93	Homo sapiens	1:Experimental evidence at protein level	Protein S100-A8	1	394	7.02245e+06	7.45552e+06	6074347	3	22.7435	22.8299	22.5343	22.7435	22.8299	22.5343	0.0864	-0.2092	-0.0614
sp|P51570|GALK1_HUMAN	P51570	GALK1_HUMAN	GALK1	392	Homo sapiens	1:Experimental evidence at protein level	Galactokinase	1	998	422785	375955	436637	3	18.6896	18.5202	18.7361	18.6896	18.5202	18.7361	-0.1694	0.0465	-0.06145
sp|P61158|ARP3_HUMAN	P61158	ARP3_HUMAN	ACTR3	418	Homo sapiens	1:Experimental evidence at protein level	Actin-related protein 3	1	1103	593655	483796	668846	3	19.1793	18.884	19.3513	19.1793	18.884	19.3513	-0.2953	0.172	-0.06165
sp|P29508|SPB3_HUMAN	P29508	SPB3_HUMAN	SERPINB3	390	Homo sapiens	1:Experimental evidence at protein level	Serpin B3	1	733	1.39109e+06	1.52452e+06	1.16461e+06	3	20.4078	20.5399	20.1514	20.4078	20.5399	20.1514	0.1321	-0.2564	-0.06215
sp|Q02750|MP2K1_HUMAN	Q02750	MP2K1_HUMAN	MAP2K1	393	Homo sapiens	1:Experimental evidence at protein level	Dual specificity mitogen-activated protein kinase kinase 1	1	1293	492381	455355	487933	3	18.9094	18.7966	18.8963	18.9094	18.7966	18.8963	-0.1128	-0.0131	-0.06295
sp|Q9NP55|BPIA1_HUMAN	Q9NP55	BPIA1_HUMAN	BPIFA1	256	Homo sapiens	1:Experimental evidence at protein level	BPI fold-containing family A member 1	1	2344	260160	254019	244145	3	17.989	17.9546	17.8974	17.989	17.9546	17.8974	-0.0344	-0.0916	-0.063
sp|P12814|ACTN1_HUMAN	P12814	ACTN1_HUMAN	ACTN1	892	Homo sapiens	1:Experimental evidence at protein level	Alpha-actinin-1	1	531	5437916	4.91372e+06	5506428	3	22.3746	22.2284	22.3927	22.3746	22.2284	22.3927	-0.1462	0.0181	-0.06405
sp|P61086|UBE2K_HUMAN	P61086	UBE2K_HUMAN	UBE2K	200	Homo sapiens	1:Experimental evidence at protein level	Ubiquitin-conjugating enzyme E2 K	1	1100	250607	284525	201347	3	17.9351	18.1182	17.6193	17.9351	18.1182	17.6193	0.1831	-0.3158	-0.06635
sp|P11586|C1TC_HUMAN	P11586	C1TC_HUMAN	MTHFD1	935	Homo sapiens	1:Experimental evidence at protein level	C-1-tetrahydrofolate synthase, cytoplasmic	1	519	5881739	5273180	5978240	3	22.4878	22.3302	22.5113	22.4878	22.3302	22.5113	-0.1576	0.0235	-0.06705
sp|Q8NFH3|NUP43_HUMAN	Q8NFH3	NUP43_HUMAN	NUP43	380	Homo sapiens	1:Experimental evidence at protein level	Nucleoporin Nup43	1	1888	596548	500428	647505	3	19.1863	18.9328	19.3045	19.1863	18.9328	19.3045	-0.2535	0.1182	-0.06765
sp|Q9BR76|COR1B_HUMAN	Q9BR76	COR1B_HUMAN	CORO1B	489	Homo sapiens	1:Experimental evidence at protein level	Coronin-1B	1	2164	575174	683284	440764	3	19.1336	19.3821	18.7496	19.1336	19.3821	18.7496	0.2485	-0.384	-0.06775
sp|O94915|FRYL_HUMAN	O94915	FRYL_HUMAN	FRYL	3013	Homo sapiens	1:Experimental evidence at protein level	Protein furry homolog-like	1	273	89082.2	81679.9	88117.1	3	16.4428	16.3177	16.4271	16.4428	16.3177	16.4271	-0.1251	-0.0157	-0.0704
sp|Q9BSJ8|ESYT1_HUMAN	Q9BSJ8	ESYT1_HUMAN	ESYT1	1104	Homo sapiens	1:Experimental evidence at protein level	Extended synaptotagmin-1	1	2180	2.0192e+06	2.05409e+06	1.79917e+06	3	20.9454	20.9701	20.7789	20.9454	20.9701	20.7789	0.0247	-0.1665	-0.0709
sp|P02768|ALBU_HUMAN	P02768	ALBU_HUMAN	ALB	609	Homo sapiens	1:Experimental evidence at protein level	Albumin	1	360	4.80623e+06	5.87911e+06	3.557e+06	3	22.1965	22.4872	21.7622	22.1965	22.4872	21.7622	0.2907	-0.4343	-0.0718
sp|Q9H223|EHD4_HUMAN	Q9H223	EHD4_HUMAN	EHD4	541	Homo sapiens	1:Experimental evidence at protein level	EH domain-containing protein 4	1	2275	543378	542811	491621	3	19.0516	19.0501	18.9072	19.0516	19.0501	18.9072	-0.0015	-0.1444	-0.07295
sp|P33316|DUT_HUMAN	P33316	DUT_HUMAN	DUT	252	Homo sapiens	1:Experimental evidence at protein level	Deoxyuridine 5'-triphosphate nucleotidohydrolase, mitochondrial	1	782	261863	174996	353330	3	17.9985	17.417	18.4307	17.9985	17.417	18.4307	-0.5815	0.4322	-0.07465
sp|P20674|COX5A_HUMAN	P20674	COX5A_HUMAN	COX5A	150	Homo sapiens	1:Experimental evidence at protein level	Cytochrome c oxidase subunit 5A, mitochondrial	1	627	1.03618e+06	910147	1.06307e+06	3	19.9828	19.7957	20.0198	19.9828	19.7957	20.0198	-0.1871	0.037	-0.07505
sp|Q02218|ODO1_HUMAN	Q02218	ODO1_HUMAN	OGDH	1023	Homo sapiens	1:Experimental evidence at protein level	2-oxoglutarate dehydrogenase complex component E1	1	1287	390574	413808	332166	3	18.5752	18.6586	18.3415	18.5752	18.6586	18.3415	0.0834	-0.2337	-0.07515
sp|Q9NR50|EI2BG_HUMAN	Q9NR50	EI2BG_HUMAN	EIF2B3	452	Homo sapiens	1:Experimental evidence at protein level	Translation initiation factor eIF2B subunit gamma	1	2373	NaN	135496	69851	2	NaN	17.0479	16.092	16.6453	17.0479	16.092	0.4026	-0.5533	-0.07535
sp|P41091|IF2G_HUMAN	P41091	IF2G_HUMAN	EIF2S3	472	Homo sapiens	1:Experimental evidence at protein level	Eukaryotic translation initiation factor 2 subunit 3	1	859	1.09315e+06	1.08172e+06	995091	3	20.0601	20.0449	19.9245	20.0601	20.0449	19.9245	-0.0152	-0.1356	-0.0754
sp|O95777|LSM8_HUMAN	O95777	LSM8_HUMAN	LSM8	96	Homo sapiens	1:Experimental evidence at protein level	U6 snRNA-associated Sm-like protein LSm8	1	304	506146	731977	315249	3	18.9492	19.4814	18.2661	18.9492	19.4814	18.2661	0.5322	-0.6831	-0.07545
sp|Q9ULH1|ASAP1_HUMAN	Q9ULH1	ASAP1_HUMAN	ASAP1	1129	Homo sapiens	1:Experimental evidence at protein level	Arf-GAP with SH3 domain, ANK repeat and PH domain-containing protein 1	1	2566	112085	NaN	112736	2	16.7742	NaN	16.7826	16.7742	16.6076	16.7826	-0.1666	0.0084	-0.0791
sp|P49247|RPIA_HUMAN	P49247	RPIA_HUMAN	RPIA	311	Homo sapiens	1:Experimental evidence at protein level	Ribose-5-phosphate isomerase	1	939	916835	879059	856154	3	19.8063	19.7456	19.7075	19.8063	19.7456	19.7075	-0.0607	-0.0988	-0.07975
sp|Q96QE3|ATAD5_HUMAN	Q96QE3	ATAD5_HUMAN	ATAD5	1844	Homo sapiens	1:Experimental evidence at protein level	ATPase family AAA domain-containing protein 5	1	2094	98366.8	NaN	119647	2	16.5859	NaN	16.8684	16.5859	16.1398	16.8684	-0.4461	0.2825	-0.0818
sp|O43681|GET3_HUMAN	O43681	GET3_HUMAN	GET3	348	Homo sapiens	1:Experimental evidence at protein level	ATPase GET3	1	139	185625	NaN	367299	2	17.502	NaN	18.4866	17.502	16.3494	18.4866	-1.1526	0.9846	-0.084
sp|Q9Y678|COPG1_HUMAN	Q9Y678	COPG1_HUMAN	COPG1	874	Homo sapiens	1:Experimental evidence at protein level	Coatomer subunit gamma-1	1	2692	635483	669218	536694	3	19.2775	19.3521	19.0337	19.2775	19.3521	19.0337	0.0746	-0.2438	-0.0846
sp|Q9BTW9|TBCD_HUMAN	Q9BTW9	TBCD_HUMAN	TBCD	1192	Homo sapiens	1:Experimental evidence at protein level	Tubulin-specific chaperone D	1	2190	388597	407193	329535	3	18.5679	18.6354	18.3301	18.5679	18.6354	18.3301	0.0675	-0.2378	-0.08515
sp|P48047|ATPO_HUMAN	P48047	ATPO_HUMAN	ATP5PO	213	Homo sapiens	1:Experimental evidence at protein level	ATP synthase peripheral stalk subunit OSCP, mitochondrial	1	920	3.91247e+06	3999201	3.39677e+06	3	21.8997	21.9313	21.6957	21.8997	21.9313	21.6957	0.0316	-0.204	-0.0862
sp|Q8N1G4|LRC47_HUMAN	Q8N1G4	LRC47_HUMAN	LRRC47	583	Homo sapiens	1:Experimental evidence at protein level	Leucine-rich repeat-containing protein 47	1	1846	312978	246736	351122	3	18.2557	17.9126	18.4216	18.2557	17.9126	18.4216	-0.3431	0.1659	-0.0886
sp|Q86TB9|PATL1_HUMAN	Q86TB9	PATL1_HUMAN	PATL1	770	Homo sapiens	1:Experimental evidence at protein level	Protein PAT1 homolog 1	1	1783	182911	194142	152348	3	17.4808	17.5668	17.217	17.4808	17.5668	17.217	0.086	-0.2638	-0.0889
sp|Q9NQT5|EXOS3_HUMAN	Q9NQT5	EXOS3_HUMAN	EXOSC3	275	Homo sapiens	1:Experimental evidence at protein level	Exosome complex component RRP40	1	2364	422533	339390	464051	3	18.6887	18.3726	18.8239	18.6887	18.3726	18.8239	-0.3161	0.1352	-0.09045
sp|P21399|ACOHC_HUMAN	P21399	ACOHC_HUMAN	ACO1	889	Homo sapiens	1:Experimental evidence at protein level	Cytoplasmic aconitate hydratase	1	640	4743664	5.11967e+06	3875909	3	22.1776	22.2876	21.8861	22.1776	22.2876	21.8861	0.11	-0.2915	-0.09075
sp|Q8TEX9|IPO4_HUMAN	Q8TEX9	IPO4_HUMAN	IPO4	1081	Homo sapiens	1:Experimental evidence at protein level	Importin-4	1	1923	318783	314789	284077	3	18.2822	18.264	18.1159	18.2822	18.264	18.1159	-0.0182	-0.1663	-0.09225
sp|P00387|NB5R3_HUMAN	P00387	NB5R3_HUMAN	CYB5R3	301	Homo sapiens	1:Experimental evidence at protein level	NADH-cytochrome b5 reductase 3	1	326	249700	209341	261390	3	17.9298	17.6755	17.9958	17.9298	17.6755	17.9958	-0.2543	0.066	-0.09415
sp|Q96KB5|TOPK_HUMAN	Q96KB5	TOPK_HUMAN	PBK	322	Homo sapiens	1:Experimental evidence at protein level	Lymphokine-activated killer T-cell-originated protein kinase	1	2069	370107	317957	377253	3	18.4976	18.2785	18.5252	18.4976	18.2785	18.5252	-0.2191	0.0276	-0.09575
sp|Q9Y262|EIF3L_HUMAN	Q9Y262	EIF3L_HUMAN	EIF3L	564	Homo sapiens	1:Experimental evidence at protein level	Eukaryotic translation initiation factor 3 subunit L	1	2602	731281	568368	823623	3	19.4801	19.1165	19.6516	19.4801	19.1165	19.6516	-0.3636	0.1715	-0.09605
sp|P11047|LAMC1_HUMAN	P11047	LAMC1_HUMAN	LAMC1	1609	Homo sapiens	1:Experimental evidence at protein level	Laminin subunit gamma-1	1	505	157691	145402	149412	3	17.2667	17.1497	17.1889	17.2667	17.1497	17.1889	-0.117	-0.0778	-0.0974
sp|P78386|KRT85_HUMAN	P78386	KRT85_HUMAN	KRT85	507	Homo sapiens	1:Experimental evidence at protein level	Keratin, type II cuticular Hb5	1	1230	352299	409629	263874	3	18.4264	18.644	18.0095	18.4264	18.644	18.0095	0.2176	-0.4169	-0.09965
sp|P23193|TCEA1_HUMAN	P23193	TCEA1_HUMAN	TCEA1	301	Homo sapiens	1:Experimental evidence at protein level	Transcription elongation factor A protein 1	1	659	347837	361519	291379	3	18.4081	18.4637	18.1525	18.4081	18.4637	18.1525	0.0556	-0.2556	-0.1
sp|Q96AG4|LRC59_HUMAN	Q96AG4	LRC59_HUMAN	LRRC59	307	Homo sapiens	1:Experimental evidence at protein level	Leucine-rich repeat-containing protein 59	1	2012	949632	864698	907502	3	19.857	19.7218	19.7915	19.857	19.7218	19.7915	-0.1352	-0.0655	-0.10035
sp|Q9NYH9|UTP6_HUMAN	Q9NYH9	UTP6_HUMAN	UTP6	597	Homo sapiens	1:Experimental evidence at protein level	U3 small nucleolar RNA-associated protein 6 homolog	1	2452	158435	106677	204404	3	17.2735	16.7029	17.6411	17.2735	16.7029	17.6411	-0.5706	0.3676	-0.1015
sp|Q9P2N5|RBM27_HUMAN	Q9P2N5	RBM27_HUMAN	RBM27	1060	Homo sapiens	1:Experimental evidence at protein level	RNA-binding protein 27	0.9999	2493	NaN	87891.8	75149.3	2	NaN	16.4234	16.1975	16.4123	16.4234	16.1975	0.0111	-0.2148	-0.10185
sp|Q7Z3K3|POGZ_HUMAN	Q7Z3K3	POGZ_HUMAN	POGZ	1410	Homo sapiens	1:Experimental evidence at protein level	Pogo transposable element with ZNF domain	1	1766	343861	282108	363940	3	18.3915	18.1059	18.4733	18.3915	18.1059	18.4733	-0.2856	0.0818	-0.1019
sp|B5ME19|EIFCL_HUMAN	B5ME19	EIFCL_HUMAN	EIF3CL	914	Homo sapiens	1:Experimental evidence at protein level	Eukaryotic translation initiation factor 3 subunit C-like protein	1	14	761022	626955	800567	3	19.5376	19.258	19.6107	19.5376	19.258	19.6107	-0.2796	0.0731	-0.10325
sp|P35270|SPRE_HUMAN	P35270	SPRE_HUMAN	SPR	261	Homo sapiens	1:Experimental evidence at protein level	Sepiapterin reductase	1	802	818002	691512	838349	3	19.6417	19.3994	19.6772	19.6417	19.3994	19.6772	-0.2423	0.0355	-0.1034
sp|O76003|GLRX3_HUMAN	O76003	GLRX3_HUMAN	GLRX3	335	Homo sapiens	1:Experimental evidence at protein level	Glutaredoxin-3	1	255	363452	261940	436700	3	18.4714	17.9989	18.7363	18.4714	17.9989	18.7363	-0.4725	0.2649	-0.1038
sp|Q9Y285|SYFA_HUMAN	Q9Y285	SYFA_HUMAN	FARSA	508	Homo sapiens	1:Experimental evidence at protein level	Phenylalanine--tRNA ligase alpha subunit	1	2608	1.49682e+06	1.55702e+06	1.24611e+06	3	20.5135	20.5704	20.249	20.5135	20.5704	20.249	0.0569	-0.2645	-0.1038
sp|Q9NQ88|TIGAR_HUMAN	Q9NQ88	TIGAR_HUMAN	TIGAR	270	Homo sapiens	1:Experimental evidence at protein level	Fructose-2,6-bisphosphatase TIGAR	1	2359	302224	343973	229847	3	18.2053	18.3919	17.8103	18.2053	18.3919	17.8103	0.1866	-0.395	-0.1042
sp|P26038|MOES_HUMAN	P26038	MOES_HUMAN	MSN	577	Homo sapiens	1:Experimental evidence at protein level	Moesin	1	690	5229166	4.8196e+06	4907958	3	22.3181	22.2005	22.2267	22.3181	22.2005	22.2267	-0.1176	-0.0914	-0.1045
sp|P56537|IF6_HUMAN	P56537	IF6_HUMAN	EIF6	245	Homo sapiens	1:Experimental evidence at protein level	Eukaryotic translation initiation factor 6	1	1068	523601	514543	460636	3	18.9981	18.9729	18.8133	18.9981	18.9729	18.8133	-0.0252	-0.1848	-0.105
sp|Q9UQ35|SRRM2_HUMAN	Q9UQ35	SRRM2_HUMAN	SRRM2	2752	Homo sapiens	1:Experimental evidence at protein level	Serine/arginine repetitive matrix protein 2	1	2592	1.0141e+06	966228	919989	3	19.9518	19.882	19.8113	19.9518	19.882	19.8113	-0.0698	-0.1405	-0.10515
sp|P62191|PRS4_HUMAN	P62191	PRS4_HUMAN	PSMC1	440	Homo sapiens	1:Experimental evidence at protein level	26S proteasome regulatory subunit 4	1	1139	643257	718159	497491	3	19.295	19.4539	18.9243	19.295	19.4539	18.9243	0.1589	-0.3707	-0.1059
sp|Q13951|PEBB_HUMAN	Q13951	PEBB_HUMAN	CBFB	182	Homo sapiens	1:Experimental evidence at protein level	Core-binding factor subunit beta	1	1455	160303	141221	156888	3	17.2904	17.1076	17.2594	17.2904	17.1076	17.2594	-0.1828	-0.031	-0.1069
sp|Q99460|PSMD1_HUMAN	Q99460	PSMD1_HUMAN	PSMD1	953	Homo sapiens	1:Experimental evidence at protein level	26S proteasome non-ATPase regulatory subunit 1	1	2120	576491	429256	664923	3	19.1369	18.7115	19.3428	19.1369	18.7115	19.3428	-0.4254	0.2059	-0.10975
sp|P23526|SAHH_HUMAN	P23526	SAHH_HUMAN	AHCY	432	Homo sapiens	1:Experimental evidence at protein level	Adenosylhomocysteinase	1	666	8.15339e+06	7.03762e+06	8.11176e+06	3	22.959	22.7467	22.9516	22.959	22.7467	22.9516	-0.2123	-0.0074	-0.10985
sp|P02666|CASB_BOVIN	P02666	CASB_BOVIN	CSN2	224	Bos taurus	1:Experimental evidence at protein level	Beta-casein	1	357	993776	1230988	688913	3	19.9226	20.2314	19.394	19.9226	20.2314	19.394	0.3088	-0.5286	-0.1099
sp|Q9BPX3|CND3_HUMAN	Q9BPX3	CND3_HUMAN	NCAPG	1015	Homo sapiens	1:Experimental evidence at protein level	Condensin complex subunit 3	1	2150	758066	804593	613225	3	19.532	19.6179	19.2261	19.532	19.6179	19.2261	0.0859	-0.3059	-0.11
sp|P07237|PDIA1_HUMAN	P07237	PDIA1_HUMAN	P4HB	508	Homo sapiens	1:Experimental evidence at protein level	Protein disulfide-isomerase	1	423	454476	561100	315979	3	18.7938	19.0979	18.2695	18.7938	19.0979	18.2695	0.3041	-0.5243	-0.1101
sp|P09012|SNRPA_HUMAN	P09012	SNRPA_HUMAN	SNRPA	282	Homo sapiens	1:Experimental evidence at protein level	U1 small nuclear ribonucleoprotein A	1	463	3.63289e+06	3468047	3266124	3	21.7927	21.7257	21.6391	21.7927	21.7257	21.6391	-0.067	-0.1536	-0.1103
sp|Q9BYD6|RM01_HUMAN	Q9BYD6	RM01_HUMAN	MRPL1	325	Homo sapiens	1:Experimental evidence at protein level	Large ribosomal subunit protein uL1m	1	2234	468672	501560	375687	3	18.8382	18.9361	18.5192	18.8382	18.9361	18.5192	0.0979	-0.319	-0.11055
sp|P56377|AP1S2_HUMAN	P56377	AP1S2_HUMAN	AP1S2	157	Homo sapiens	1:Experimental evidence at protein level	AP-1 complex subunit sigma-2	1	1067	371629	365240	324344	3	18.5035	18.4785	18.3072	18.5035	18.4785	18.3072	-0.025	-0.1963	-0.11065
sp|Q9Y295|DRG1_HUMAN	Q9Y295	DRG1_HUMAN	DRG1	367	Homo sapiens	1:Experimental evidence at protein level	Developmentally-regulated GTP-binding protein 1	1	2610	378182	350402	350006	3	18.5287	18.4187	18.417	18.5287	18.4187	18.417	-0.11	-0.1117	-0.11085
sp|P35611|ADDA_HUMAN	P35611	ADDA_HUMAN	ADD1	737	Homo sapiens	1:Experimental evidence at protein level	Alpha-adducin	1	809	375769	397537	301803	3	18.5195	18.6007	18.2032	18.5195	18.6007	18.2032	0.0812	-0.3163	-0.11755
sp|Q6UXN9|WDR82_HUMAN	Q6UXN9	WDR82_HUMAN	WDR82	313	Homo sapiens	1:Experimental evidence at protein level	WD repeat-containing protein 82	1	1731	237525	210753	227423	3	17.8577	17.6852	17.795	17.8577	17.6852	17.795	-0.1725	-0.0627	-0.1176
sp|Q07955|SRSF1_HUMAN	Q07955	SRSF1_HUMAN	SRSF1	248	Homo sapiens	1:Experimental evidence at protein level	Serine/arginine-rich splicing factor 1	1	1336	2.78652e+06	2.43617e+06	2.70277e+06	3	21.41	21.2162	21.366	21.41	21.2162	21.366	-0.1938	-0.044	-0.1189
sp|P52630|STAT2_HUMAN	P52630	STAT2_HUMAN	STAT2	851	Homo sapiens	1:Experimental evidence at protein level	Signal transducer and activator of transcription 2	1	1017	160249	231279	94100.3	3	17.29	17.8193	16.5219	17.29	17.8193	16.5219	0.5293	-0.7681	-0.1194
sp|Q9Y5M8|SRPRB_HUMAN	Q9Y5M8	SRPRB_HUMAN	SRPRB	271	Homo sapiens	1:Experimental evidence at protein level	Signal recognition particle receptor subunit beta	1	2681	780815	630060	819363	3	19.5746	19.2651	19.6441	19.5746	19.2651	19.6441	-0.3095	0.0695	-0.12
sp|P17858|PFKAL_HUMAN	P17858	PFKAL_HUMAN	PFKL	780	Homo sapiens	1:Experimental evidence at protein level	ATP-dependent 6-phosphofructokinase, liver type	1	593	452287	453808	380896	3	18.7869	18.7917	18.539	18.7869	18.7917	18.539	0.0048	-0.2479	-0.12155
sp|Q9Y3F4|STRAP_HUMAN	Q9Y3F4	STRAP_HUMAN	STRAP	350	Homo sapiens	1:Experimental evidence at protein level	Serine-threonine kinase receptor-associated protein	1	2654	1.04706e+06	1.22928e+06	753332	3	19.9979	20.2294	19.5229	19.9979	20.2294	19.5229	0.2315	-0.475	-0.12175
sp|P14550|AK1A1_HUMAN	P14550	AK1A1_HUMAN	AKR1A1	325	Homo sapiens	1:Experimental evidence at protein level	Aldo-keto reductase family 1 member A1	1	555	313907	276563	300687	3	18.26	18.0773	18.1979	18.26	18.0773	18.1979	-0.1827	-0.0621	-0.1224
sp|Q9UJX3|APC7_HUMAN	Q9UJX3	APC7_HUMAN	ANAPC7	565	Homo sapiens	1:Experimental evidence at protein level	Anaphase-promoting complex subunit 7	1	2546	112185	97614.5	108792	3	16.7755	16.5748	16.7312	16.7755	16.5748	16.7312	-0.2007	-0.0443	-0.1225
sp|Q9UBW8|CSN7A_HUMAN	Q9UBW8	CSN7A_HUMAN	COPS7A	275	Homo sapiens	1:Experimental evidence at protein level	COP9 signalosome complex subunit 7a	1	2513	351411	485519	214257	3	18.4228	18.8892	17.709	18.4228	18.8892	17.709	0.4664	-0.7138	-0.1237
sp|Q9UPT5|EXOC7_HUMAN	Q9UPT5	EXOC7_HUMAN	EXOC7	735	Homo sapiens	1:Experimental evidence at protein level	Exocyst complex component 7	1	2589	97119.6	114576	69344.2	3	16.5675	16.8059	16.0815	16.5675	16.8059	16.0815	0.2384	-0.486	-0.1238
sp|P37108|SRP14_HUMAN	P37108	SRP14_HUMAN	SRP14	136	Homo sapiens	1:Experimental evidence at protein level	Signal recognition particle 14 kDa protein	1	829	1.28247e+06	1.20185e+06	1.15195e+06	3	20.2905	20.1968	20.1356	20.2905	20.1968	20.1356	-0.0937	-0.1549	-0.1243
sp|Q9UMS4|PRP19_HUMAN	Q9UMS4	PRP19_HUMAN	PRPF19	504	Homo sapiens	1:Experimental evidence at protein level	Pre-mRNA-processing factor 19	1	2574	1.12617e+06	995101	1.07145e+06	3	20.103	19.9245	20.0311	20.103	19.9245	20.0311	-0.1785	-0.0719	-0.1252
sp|Q9NVP1|DDX18_HUMAN	Q9NVP1	DDX18_HUMAN	DDX18	670	Homo sapiens	1:Experimental evidence at protein level	ATP-dependent RNA helicase DDX18	1	2425	578181	446135	629606	3	19.1412	18.7671	19.2641	19.1412	18.7671	19.2641	-0.3741	0.1229	-0.1256
sp|P22392|NDKB_HUMAN	P22392	NDKB_HUMAN	NME2	152	Homo sapiens	1:Experimental evidence at protein level	Nucleoside diphosphate kinase B	1	652	7022576	5.91137e+06	6.9917e+06	3	22.7436	22.4951	22.7372	22.7436	22.4951	22.7372	-0.2485	-0.0064	-0.12745
sp|Q9H9Q2|CSN7B_HUMAN	Q9H9Q2	CSN7B_HUMAN	COPS7B	264	Homo sapiens	1:Experimental evidence at protein level	COP9 signalosome complex subunit 7b	0.9997	2322	NaN	170534	93174.6	2	NaN	17.3797	16.5076	17.0721	17.3797	16.5076	0.3076	-0.5645	-0.12845
sp|P08559|ODPA_HUMAN	P08559	ODPA_HUMAN	PDHA1	390	Homo sapiens	1:Experimental evidence at protein level	Pyruvate dehydrogenase E1 component subunit alpha, somatic form, mitochondrial	1	449	1.06965e+06	996867	960255	3	20.0287	19.927	19.8731	20.0287	19.927	19.8731	-0.1017	-0.1556	-0.12865
sp|Q15418|KS6A1_HUMAN	Q15418	KS6A1_HUMAN	RPS6KA1	735	Homo sapiens	1:Experimental evidence at protein level	Ribosomal protein S6 kinase alpha-1	0.999	1549	161970	193408	113448	3	17.3054	17.5613	16.7917	17.3054	17.5613	16.7917	0.2559	-0.5137	-0.1289
sp|Q9NSK0|KLC4_HUMAN	Q9NSK0	KLC4_HUMAN	KLC4	619	Homo sapiens	1:Experimental evidence at protein level	Kinesin light chain 4	0.9997	2393	131643	133728	108189	3	17.0063	17.0289	16.7232	17.0063	17.0289	16.7232	0.0226	-0.2831	-0.13025
sp|Q9NR09|BIRC6_HUMAN	Q9NR09	BIRC6_HUMAN	BIRC6	4857	Homo sapiens	1:Experimental evidence at protein level	Dual E2 ubiquitin-conjugating enzyme/E3 ubiquitin-protein ligase BIRC6	1	2367	71508.8	51217.8	83243.1	3	16.1258	15.6444	16.345	16.1258	15.6444	16.345	-0.4814	0.2192	-0.1311
sp|P52272|HNRPM_HUMAN	P52272	HNRPM_HUMAN	HNRNPM	730	Homo sapiens	1:Experimental evidence at protein level	Heterogeneous nuclear ribonucleoprotein M	1	1011	2.73197e+06	2.49636e+06	2.49201e+06	3	21.3815	21.2514	21.2489	21.3815	21.2514	21.2489	-0.1301	-0.1326	-0.13135
sp|P49721|PSB2_HUMAN	P49721	PSB2_HUMAN	PSMB2	201	Homo sapiens	1:Experimental evidence at protein level	Proteasome subunit beta type-2	1	955	1.72625e+06	1.6494e+06	1.50581e+06	3	20.7192	20.6535	20.5221	20.7192	20.6535	20.5221	-0.0657	-0.1971	-0.1314
sp|Q9H3U1|UN45A_HUMAN	Q9H3U1	UN45A_HUMAN	UNC45A	944	Homo sapiens	1:Experimental evidence at protein level	Protein unc-45 homolog A	1	2291	652997	481722	737446	3	19.3167	18.8778	19.4922	19.3167	18.8778	19.4922	-0.4389	0.1755	-0.1317
sp|O15371|EIF3D_HUMAN	O15371	EIF3D_HUMAN	EIF3D	548	Homo sapiens	1:Experimental evidence at protein level	Eukaryotic translation initiation factor 3 subunit D	1	101	954792	755976	999680	3	19.8648	19.528	19.9311	19.8648	19.528	19.9311	-0.3368	0.0663	-0.13525
sp|P11413|G6PD_HUMAN	P11413	G6PD_HUMAN	G6PD	515	Homo sapiens	1:Experimental evidence at protein level	Glucose-6-phosphate 1-dehydrogenase	1	516	704100	603962	679836	3	19.4254	19.2041	19.3748	19.4254	19.2041	19.3748	-0.2213	-0.0506	-0.13595
sp|O75116|ROCK2_HUMAN	O75116	ROCK2_HUMAN	ROCK2	1388	Homo sapiens	1:Experimental evidence at protein level	Rho-associated protein kinase 2	1	196	160722	170937	125074	3	17.2942	17.3831	16.9324	17.2942	17.3831	16.9324	0.0889	-0.3618	-0.13645
sp|Q9UBB4|ATX10_HUMAN	Q9UBB4	ATX10_HUMAN	ATXN10	475	Homo sapiens	1:Experimental evidence at protein level	Ataxin-10	1	2496	212883	170749	219414	3	17.6997	17.3815	17.7433	17.6997	17.3815	17.7433	-0.3182	0.0436	-0.1373
sp|O95372|LYPA2_HUMAN	O95372	LYPA2_HUMAN	LYPLA2	231	Homo sapiens	1:Experimental evidence at protein level	Acyl-protein thioesterase 2	1	291	644489	518319	661812	3	19.2978	18.9835	19.3361	19.2978	18.9835	19.3361	-0.3143	0.0383	-0.138
sp|Q96PU8|QKI_HUMAN	Q96PU8	QKI_HUMAN	QKI	341	Homo sapiens	1:Experimental evidence at protein level	KH domain-containing RNA-binding protein QKI	1	2090	482743	395415	485784	3	18.8809	18.593	18.89	18.8809	18.593	18.89	-0.2879	0.0091	-0.1394
sp|Q00839|HNRPU_HUMAN	Q00839	HNRPU_HUMAN	HNRNPU	825	Homo sapiens	1:Experimental evidence at protein level	Heterogeneous nuclear ribonucleoprotein U	1	1270	6.67459e+06	6.301e+06	5825764	3	22.6702	22.5871	22.474	22.6702	22.5871	22.474	-0.0831	-0.1962	-0.13965
sp|O00429|DNM1L_HUMAN	O00429	DNM1L_HUMAN	DNM1L	736	Homo sapiens	1:Experimental evidence at protein level	Dynamin-1-like protein	1	40	487696	415912	469583	3	18.8956	18.6659	18.841	18.8956	18.6659	18.841	-0.2297	-0.0546	-0.14215
sp|Q8N3D4|EH1L1_HUMAN	Q8N3D4	EH1L1_HUMAN	EHBP1L1	1523	Homo sapiens	1:Experimental evidence at protein level	EH domain-binding protein 1-like protein 1	1	1852	215174	231729	163644	3	17.7151	17.8221	17.3202	17.7151	17.8221	17.3202	0.107	-0.3949	-0.14395
sp|Q96GA7|SDSL_HUMAN	Q96GA7	SDSL_HUMAN	SDSL	329	Homo sapiens	1:Experimental evidence at protein level	Serine dehydratase-like	0.9998	2046	106189	95006.1	97141.3	3	16.6963	16.5357	16.5678	16.6963	16.5357	16.5678	-0.1606	-0.1285	-0.14455
sp|Q96T76|MMS19_HUMAN	Q96T76	MMS19_HUMAN	MMS19	1030	Homo sapiens	1:Experimental evidence at protein level	MMS19 nucleotide excision repair protein homolog	1	2111	1.21043e+06	1.10706e+06	1.08102e+06	3	20.2071	20.0783	20.044	20.2071	20.0783	20.044	-0.1288	-0.1631	-0.14595
sp|P0DPH7|TBA3C_HUMAN	P0DPH7	TBA3C_HUMAN	TUBA3C	450	Homo sapiens	1:Experimental evidence at protein level	Tubulin alpha-3C chain	1	492	51687856	37310536	58543796	3	25.6237	25.1527	25.8019	25.6237	25.1527	25.8019	-0.471	0.1782	-0.1464
sp|Q9UKF6|CPSF3_HUMAN	Q9UKF6	CPSF3_HUMAN	CPSF3	684	Homo sapiens	1:Experimental evidence at protein level	Cleavage and polyadenylation specificity factor subunit 3	1	2554	287817	306189	220620	3	18.1348	18.2241	17.7512	18.1348	18.2241	17.7512	0.0893	-0.3836	-0.14715
sp|P49916|DNLI3_HUMAN	P49916	DNLI3_HUMAN	LIG3	1009	Homo sapiens	1:Experimental evidence at protein level	DNA ligase 3	1	968	300251	325490	225480	3	18.1958	18.3123	17.7826	18.1958	18.3123	17.7826	0.1165	-0.4132	-0.14835
sp|Q13011|ECH1_HUMAN	Q13011	ECH1_HUMAN	ECH1	328	Homo sapiens	1:Experimental evidence at protein level	Delta(3,5)-Delta(2,4)-dienoyl-CoA isomerase, mitochondrial	1	1382	376042	383251	300050	3	18.5205	18.5479	18.1948	18.5205	18.5479	18.1948	0.0274	-0.3257	-0.14915
sp|Q9H2U1|DHX36_HUMAN	Q9H2U1	DHX36_HUMAN	DHX36	1008	Homo sapiens	1:Experimental evidence at protein level	ATP-dependent DNA/RNA helicase DHX36	0.986	2281	75493	71726.2	64603.7	3	16.2041	16.1302	15.9793	16.2041	16.1302	15.9793	-0.0739	-0.2248	-0.14935
sp|Q5VYK3|ECM29_HUMAN	Q5VYK3	ECM29_HUMAN	ECPAS	1845	Homo sapiens	1:Experimental evidence at protein level	Proteasome adapter and scaffold protein ECM29	1	1672	338165	304990	304364	3	18.3674	18.2184	18.2154	18.3674	18.2184	18.2154	-0.149	-0.152	-0.1505
sp|Q15477|SKI2_HUMAN	Q15477	SKI2_HUMAN	SKIC2	1246	Homo sapiens	1:Experimental evidence at protein level	Superkiller complex protein 2	1	1556	158394	157961	128410	3	17.2732	17.2692	16.9704	17.2732	17.2692	16.9704	-0.004	-0.3028	-0.1534
sp|P28838|AMPL_HUMAN	P28838	AMPL_HUMAN	LAP3	519	Homo sapiens	1:Experimental evidence at protein level	Cytosol aminopeptidase	1	724	151326	143086	129362	3	17.2073	17.1265	16.9811	17.2073	17.1265	16.9811	-0.0808	-0.2262	-0.1535
sp|Q9Y6V7|DDX49_HUMAN	Q9Y6V7	DDX49_HUMAN	DDX49	483	Homo sapiens	1:Experimental evidence at protein level	Probable ATP-dependent RNA helicase DDX49	0.9999	2708	105938	NaN	137071	2	16.6929	NaN	17.0646	16.6929	16.0132	17.0646	-0.6797	0.3717	-0.154
sp|Q8IUE6|H2A2B_HUMAN	Q8IUE6	H2A2B_HUMAN	H2AC21	130	Homo sapiens	1:Experimental evidence at protein level	Histone H2A type 2-B	1	1811	9804163	6305858	12300125	3	23.225	22.5883	23.5522	23.225	22.5883	23.5522	-0.6367	0.3272	-0.15475
sp|P01834|IGKC_HUMAN	P01834	IGKC_HUMAN	IGKC	107	Homo sapiens	1:Experimental evidence at protein level	Immunoglobulin kappa constant	1	347	683129	798153	471140	3	19.3818	19.6063	18.8458	19.3818	19.6063	18.8458	0.2245	-0.536	-0.15575
sp|O75534|CSDE1_HUMAN	O75534	CSDE1_HUMAN	CSDE1	798	Homo sapiens	1:Experimental evidence at protein level	Cold shock domain-containing protein E1	1	233	935730	793437	888226	3	19.8357	19.5978	19.7606	19.8357	19.5978	19.7606	-0.2379	-0.0751	-0.1565
sp|P02662|CASA1_BOVIN	P02662	CASA1_BOVIN	CSN1S1	214	Bos taurus	1:Experimental evidence at protein level	Alpha-S1-casein	1	355	458160	551516	306334	3	18.8055	19.073	18.2247	18.8055	19.073	18.2247	0.2675	-0.5808	-0.15665
sp|Q14690|RRP5_HUMAN	Q14690	RRP5_HUMAN	PDCD11	1871	Homo sapiens	1:Experimental evidence at protein level	Protein RRP5 homolog	1	1495	261597	163171	337533	3	17.997	17.316	18.3647	17.997	17.316	18.3647	-0.681	0.3677	-0.15665
sp|P50395|GDIB_HUMAN	P50395	GDIB_HUMAN	GDI2	445	Homo sapiens	1:Experimental evidence at protein level	Rab GDP dissociation inhibitor beta	1	971	959154	828743	893384	3	19.8714	19.6606	19.7689	19.8714	19.6606	19.7689	-0.2108	-0.1025	-0.15665
sp|Q9Y696|CLIC4_HUMAN	Q9Y696	CLIC4_HUMAN	CLIC4	253	Homo sapiens	1:Experimental evidence at protein level	Chloride intracellular channel protein 4	1	2694	2.07739e+06	1.91181e+06	1812693	3	20.9863	20.8665	20.7897	20.9863	20.8665	20.7897	-0.1198	-0.1966	-0.1582
sp|Q9ULV4|COR1C_HUMAN	Q9ULV4	COR1C_HUMAN	CORO1C	474	Homo sapiens	1:Experimental evidence at protein level	Coronin-1C	1	2569	771930	565766	843939	3	19.5581	19.1098	19.6868	19.5581	19.1098	19.6868	-0.4483	0.1287	-0.1598
sp|Q9BRA2|TXD17_HUMAN	Q9BRA2	TXD17_HUMAN	TXNDC17	123	Homo sapiens	1:Experimental evidence at protein level	Thioredoxin domain-containing protein 17	1	2165	1.32121e+06	1.27038e+06	1.10075e+06	3	20.3334	20.2768	20.0701	20.3334	20.2768	20.0701	-0.0566	-0.2633	-0.15995
sp|P15311|EZRI_HUMAN	P15311	EZRI_HUMAN	EZR	586	Homo sapiens	1:Experimental evidence at protein level	Ezrin	1	565	1.47253e+06	1.20428e+06	1.44001e+06	3	20.4899	20.1997	20.4577	20.4899	20.1997	20.4577	-0.2902	-0.0322	-0.1612
sp|Q96AE4|FUBP1_HUMAN	Q96AE4	FUBP1_HUMAN	FUBP1	644	Homo sapiens	1:Experimental evidence at protein level	Far upstream element-binding protein 1	1	2011	2.14147e+06	1.98753e+06	1.84476e+06	3	21.0302	20.9225	20.815	21.0302	20.9225	20.815	-0.1077	-0.2152	-0.16145
sp|Q9Y2D4|EXC6B_HUMAN	Q9Y2D4	EXC6B_HUMAN	EXOC6B	811	Homo sapiens	1:Experimental evidence at protein level	Exocyst complex component 6B	1	2612	164977	149670	145358	3	17.3319	17.1914	17.1493	17.3319	17.1914	17.1493	-0.1405	-0.1826	-0.16155
sp|Q92466|DDB2_HUMAN	Q92466	DDB2_HUMAN	DDB2	427	Homo sapiens	1:Experimental evidence at protein level	DNA damage-binding protein 2	1	1956	397273	475185	265298	3	18.5998	18.8581	18.0173	18.5998	18.8581	18.0173	0.2583	-0.5825	-0.1621
sp|P30711|GSTT1_HUMAN	P30711	GSTT1_HUMAN	GSTT1	240	Homo sapiens	1:Experimental evidence at protein level	Glutathione S-transferase theta-1	1	751	137370	114110	131887	3	17.0677	16.8001	17.0089	17.0677	16.8001	17.0089	-0.2676	-0.0588	-0.1632
sp|O00159|MYO1C_HUMAN	O00159	MYO1C_HUMAN	MYO1C	1063	Homo sapiens	1:Experimental evidence at protein level	Unconventional myosin-Ic	1	22	1.30936e+06	1.07725e+06	1.26514e+06	3	20.3204	20.0389	20.2709	20.3204	20.0389	20.2709	-0.2815	-0.0495	-0.1655
sp|Q3SY84|K2C71_HUMAN	Q3SY84	K2C71_HUMAN	KRT71	523	Homo sapiens	1:Experimental evidence at protein level	Keratin, type II cytoskeletal 71	1	1622	1.51043e+06	2.03767e+06	889876	3	20.5265	20.9585	19.7632	20.5265	20.9585	19.7632	0.432	-0.7633	-0.16565
sp|Q9BQ75|CMS1_HUMAN	Q9BQ75	CMS1_HUMAN	CMSS1	279	Homo sapiens	1:Experimental evidence at protein level	Protein CMSS1	1	2156	170317	105183	218948	3	17.3779	16.6825	17.7402	17.3779	16.6825	17.7402	-0.6954	0.3623	-0.16655
sp|P36873|PP1G_HUMAN	P36873	PP1G_HUMAN	PPP1CC	323	Homo sapiens	1:Experimental evidence at protein level	Serine/threonine-protein phosphatase PP1-gamma catalytic subunit	1	825	875105	691112	877983	3	19.7391	19.3986	19.7438	19.7391	19.3986	19.7438	-0.3405	0.0047	-0.1679
sp|Q9NZN8|CNOT2_HUMAN	Q9NZN8	CNOT2_HUMAN	CNOT2	540	Homo sapiens	1:Experimental evidence at protein level	CCR4-NOT transcription complex subunit 2	1	2468	361996	333870	310758	3	18.4656	18.3489	18.2454	18.4656	18.3489	18.2454	-0.1167	-0.2202	-0.16845
sp|Q16576|RBBP7_HUMAN	Q16576	RBBP7_HUMAN	RBBP7	425	Homo sapiens	1:Experimental evidence at protein level	Histone-binding protein RBBP7	1	1589	235406	204267	214695	3	17.8448	17.6401	17.7119	17.8448	17.6401	17.7119	-0.2047	-0.1329	-0.1688
sp|Q9BT78|CSN4_HUMAN	Q9BT78	CSN4_HUMAN	COPS4	406	Homo sapiens	1:Experimental evidence at protein level	COP9 signalosome complex subunit 4	1	2182	594572	554394	503637	3	19.1815	19.0806	18.942	19.1815	19.0806	18.942	-0.1009	-0.2395	-0.1702
sp|P0C7P4|UCRIL_HUMAN	P0C7P4	UCRIL_HUMAN	UQCRFS1P1	283	Homo sapiens	5:Protein uncertain	Putative cytochrome b-c1 complex subunit Rieske-like protein 1	1	483	446136	462837	339622	3	18.7671	18.8201	18.3736	18.7671	18.8201	18.3736	0.053	-0.3935	-0.17025
sp|Q15003|CND2_HUMAN	Q15003	CND2_HUMAN	NCAPH	741	Homo sapiens	1:Experimental evidence at protein level	Condensin complex subunit 2	1	1514	517760	457529	461555	3	18.9819	18.8035	18.8161	18.9819	18.8035	18.8161	-0.1784	-0.1658	-0.1721
sp|P53618|COPB_HUMAN	P53618	COPB_HUMAN	COPB1	953	Homo sapiens	1:Experimental evidence at protein level	Coatomer subunit beta	1	1032	1.10573e+06	1024322	938755	3	20.0766	19.9662	19.8404	20.0766	19.9662	19.8404	-0.1104	-0.2362	-0.1733
sp|P35579|MYH9_HUMAN	P35579	MYH9_HUMAN	MYH9	1960	Homo sapiens	1:Experimental evidence at protein level	Myosin-9	1	805	11169876	8570885	11547318	3	23.417	23.031	23.4551	23.417	23.031	23.4551	-0.386	0.0381	-0.17395
sp|P55036|PSMD4_HUMAN	P55036	PSMD4_HUMAN	PSMD4	377	Homo sapiens	1:Experimental evidence at protein level	26S proteasome non-ATPase regulatory subunit 4	1	1049	311479	258345	295080	3	18.2488	17.9789	18.1707	18.2488	17.9789	18.1707	-0.2699	-0.0781	-0.174
sp|Q9Y2R4|DDX52_HUMAN	Q9Y2R4	DDX52_HUMAN	DDX52	599	Homo sapiens	1:Experimental evidence at protein level	Probable ATP-dependent RNA helicase DDX52	1	2620	245891	193938	244670	3	17.9077	17.5652	17.9005	17.9077	17.5652	17.9005	-0.3425	-0.0072	-0.17485
sp|Q15785|TOM34_HUMAN	Q15785	TOM34_HUMAN	TOMM34	309	Homo sapiens	1:Experimental evidence at protein level	Mitochondrial import receptor subunit TOM34	1	1572	569222	438691	579198	3	19.1186	18.7428	19.1437	19.1186	18.7428	19.1437	-0.3758	0.0251	-0.17535
sp|O14818|PSA7_HUMAN	O14818	PSA7_HUMAN	PSMA7	248	Homo sapiens	1:Experimental evidence at protein level	Proteasome subunit alpha type-7	1	72	1.94294e+06	1.83182e+06	1.61554e+06	3	20.8898	20.8048	20.6236	20.8898	20.8048	20.6236	-0.085	-0.2662	-0.1756
sp|Q04637|IF4G1_HUMAN	Q04637	IF4G1_HUMAN	EIF4G1	1599	Homo sapiens	1:Experimental evidence at protein level	Eukaryotic translation initiation factor 4 gamma 1	1	1307	1404658	1.36622e+06	1.1294e+06	3	20.4218	20.3818	20.1071	20.4218	20.3818	20.1071	-0.04	-0.3147	-0.17735
sp|Q8NC51|SERB1_HUMAN	Q8NC51	SERB1_HUMAN	SERBP1	408	Homo sapiens	1:Experimental evidence at protein level	SERPINE1 mRNA-binding protein 1	1	1879	2.20038e+06	1.83356e+06	2063374	3	21.0693	20.8062	20.9766	21.0693	20.8062	20.9766	-0.2631	-0.0927	-0.1779
sp|P35609|ACTN2_HUMAN	P35609	ACTN2_HUMAN	ACTN2	894	Homo sapiens	1:Experimental evidence at protein level	Alpha-actinin-2	1	808	NaN	98842.2	68950.1	2	NaN	16.5928	16.0733	16.5112	16.5928	16.0733	0.0816	-0.4379	-0.17815
sp|Q96GC5|RM48_HUMAN	Q96GC5	RM48_HUMAN	MRPL48	212	Homo sapiens	1:Experimental evidence at protein level	Large ribosomal subunit protein mL48	1	2047	145557	148188	111409	3	17.1512	17.1771	16.7655	17.1512	17.1771	16.7655	0.0259	-0.3857	-0.1799
sp|Q6IBS0|TWF2_HUMAN	Q6IBS0	TWF2_HUMAN	TWF2	349	Homo sapiens	1:Experimental evidence at protein level	Twinfilin-2	1	1691	157616	123654	156557	3	17.2661	16.916	17.2563	17.2661	16.916	17.2563	-0.3501	-0.0098	-0.17995
sp|O15305|PMM2_HUMAN	O15305	PMM2_HUMAN	PMM2	246	Homo sapiens	1:Experimental evidence at protein level	Phosphomannomutase 2	0.9977	98	133299	128689	107558	3	17.0243	16.9735	16.7148	17.0243	16.9735	16.7148	-0.0508	-0.3095	-0.18015
sp|P36957|ODO2_HUMAN	P36957	ODO2_HUMAN	DLST	453	Homo sapiens	1:Experimental evidence at protein level	Dihydrolipoyllysine-residue succinyltransferase component of 2-oxoglutarate dehydrogenase complex, mitochondrial	1	827	4853125	4.19379e+06	4366446	3	22.2105	21.9998	22.058	22.2105	21.9998	22.058	-0.2107	-0.1525	-0.1816
sp|Q9NR30|DDX21_HUMAN	Q9NR30	DDX21_HUMAN	DDX21	783	Homo sapiens	1:Experimental evidence at protein level	Nucleolar RNA helicase 2	1	2370	3.40647e+06	2.20549e+06	4.08044e+06	3	21.6998	21.0727	21.9603	21.6998	21.0727	21.9603	-0.6271	0.2605	-0.1833
sp|P32322|P5CR1_HUMAN	P32322	P5CR1_HUMAN	PYCR1	319	Homo sapiens	1:Experimental evidence at protein level	Pyrroline-5-carboxylate reductase 1, mitochondrial	1	777	1.30108e+06	1.1136e+06	1.1756e+06	3	20.3113	20.0868	20.165	20.3113	20.0868	20.165	-0.2245	-0.1463	-0.1854
sp|Q9H074|PAIP1_HUMAN	Q9H074	PAIP1_HUMAN	PAIP1	479	Homo sapiens	1:Experimental evidence at protein level	Polyadenylate-binding protein-interacting protein 1	1	2257	158706	157322	123187	3	17.276	17.2634	16.9105	17.276	17.2634	16.9105	-0.0126	-0.3655	-0.18905
sp|Q9BXW9|FACD2_HUMAN	Q9BXW9	FACD2_HUMAN	FANCD2	1451	Homo sapiens	1:Experimental evidence at protein level	Fanconi anemia group D2 protein	1	2226	247986	182135	259511	3	17.9199	17.4746	17.9854	17.9199	17.4746	17.9854	-0.4453	0.0655	-0.1899
sp|Q08211|DHX9_HUMAN	Q08211	DHX9_HUMAN	DHX9	1270	Homo sapiens	1:Experimental evidence at protein level	ATP-dependent RNA helicase A	1	1340	2648239	2.16277e+06	2491839	3	21.3366	21.0444	21.2488	21.3366	21.0444	21.2488	-0.2922	-0.0878	-0.19
sp|O43809|CPSF5_HUMAN	O43809	CPSF5_HUMAN	NUDT21	227	Homo sapiens	1:Experimental evidence at protein level	Cleavage and polyadenylation specificity factor subunit 5	1	147	4250640	4104378	3380242	3	22.0192	21.9687	21.6887	22.0192	21.9687	21.6887	-0.0505	-0.3305	-0.1905
sp|Q8TCG1|CIP2A_HUMAN	Q8TCG1	CIP2A_HUMAN	CIP2A	905	Homo sapiens	1:Experimental evidence at protein level	Protein CIP2A	1	1907	92003.1	52149.9	124521	3	16.4894	15.6704	16.926	16.4894	15.6704	16.926	-0.819	0.4366	-0.1912
sp|Q13867|BLMH_HUMAN	Q13867	BLMH_HUMAN	BLMH	455	Homo sapiens	1:Experimental evidence at protein level	Bleomycin hydrolase	1	1450	1.01759e+06	1.05101e+06	753069	3	19.9567	20.0033	19.5224	19.9567	20.0033	19.5224	0.0466	-0.4343	-0.19385
sp|P06493|CDK1_HUMAN	P06493	CDK1_HUMAN	CDK1	297	Homo sapiens	1:Experimental evidence at protein level	Cyclin-dependent kinase 1	1	412	1.93977e+06	1.41462e+06	2.03183e+06	3	20.8875	20.432	20.9544	20.8875	20.432	20.9544	-0.4555	0.0669	-0.1943
sp|P61421|VA0D1_HUMAN	P61421	VA0D1_HUMAN	ATP6V0D1	351	Homo sapiens	1:Experimental evidence at protein level	V-type proton ATPase subunit d 1	1	1115	255742	174493	286229	3	17.9643	17.4128	18.1268	17.9643	17.4128	18.1268	-0.5515	0.1625	-0.1945
sp|O43148|MCES_HUMAN	O43148	MCES_HUMAN	RNMT	476	Homo sapiens	1:Experimental evidence at protein level	mRNA cap guanine-N(7) methyltransferase	1	111	361808	392482	254675	3	18.4649	18.5823	17.9583	18.4649	18.5823	17.9583	0.1174	-0.5066	-0.1946
sp|P63220|RS21_HUMAN	P63220	RS21_HUMAN	RPS21	83	Homo sapiens	1:Experimental evidence at protein level	Small ribosomal subunit protein eS21	1	1202	637388	488198	633801	3	19.2818	18.8971	19.2737	19.2818	18.8971	19.2737	-0.3847	-0.0081	-0.1964
sp|P53004|BIEA_HUMAN	P53004	BIEA_HUMAN	BLVRA	296	Homo sapiens	1:Experimental evidence at protein level	Biliverdin reductase A	1	1024	454912	379076	415205	3	18.7952	18.5321	18.6635	18.7952	18.5321	18.6635	-0.2631	-0.1317	-0.1974
sp|Q13423|NNTM_HUMAN	Q13423	NNTM_HUMAN	NNT	1086	Homo sapiens	1:Experimental evidence at protein level	NAD(P) transhydrogenase, mitochondrial	1	1417	944870	854697	792459	3	19.8498	19.7051	19.596	19.8498	19.7051	19.596	-0.1447	-0.2538	-0.19925
sp|Q5QJE6|TDIF2_HUMAN	Q5QJE6	TDIF2_HUMAN	DNTTIP2	756	Homo sapiens	1:Experimental evidence at protein level	Deoxynucleotidyltransferase terminal-interacting protein 2	1	1648	335276	300442	283481	3	18.355	18.1967	18.1129	18.355	18.1967	18.1129	-0.1583	-0.2421	-0.2002
sp|Q9UBB5|MBD2_HUMAN	Q9UBB5	MBD2_HUMAN	MBD2	411	Homo sapiens	1:Experimental evidence at protein level	Methyl-CpG-binding domain protein 2	1	2497	485412	401214	443375	3	18.8888	18.614	18.7582	18.8888	18.614	18.7582	-0.2748	-0.1306	-0.2027
sp|Q8NI27|THOC2_HUMAN	Q8NI27	THOC2_HUMAN	THOC2	1593	Homo sapiens	1:Experimental evidence at protein level	THO complex subunit 2	1	1896	129805	96062.9	132223	3	16.986	16.5517	17.0126	16.986	16.5517	17.0126	-0.4343	0.0266	-0.20385
sp|Q99426|TBCB_HUMAN	Q99426	TBCB_HUMAN	TBCB	244	Homo sapiens	1:Experimental evidence at protein level	Tubulin-folding cofactor B	1	2116	739705	584172	704964	3	19.4966	19.156	19.4272	19.4966	19.156	19.4272	-0.3406	-0.0694	-0.205
sp|Q92900|RENT1_HUMAN	Q92900	RENT1_HUMAN	UPF1	1129	Homo sapiens	1:Experimental evidence at protein level	Regulator of nonsense transcripts 1	1	1991	593148	499656	528484	3	19.178	18.9306	19.0115	19.178	18.9306	19.0115	-0.2474	-0.1665	-0.20695
sp|Q9NU22|MDN1_HUMAN	Q9NU22	MDN1_HUMAN	MDN1	5596	Homo sapiens	1:Experimental evidence at protein level	Midasin	1	2402	215878	251192	139094	3	17.7199	17.9384	17.0857	17.7199	17.9384	17.0857	0.2185	-0.6342	-0.20785
sp|Q96GK7|FAH2A_HUMAN	Q96GK7	FAH2A_HUMAN	FAHD2A	314	Homo sapiens	1:Experimental evidence at protein level	Oxaloacetate tautomerase FAHD2A, mitochondrial	1	2048	216945	201418	175073	3	17.727	17.6198	17.4176	17.727	17.6198	17.4176	-0.1072	-0.3094	-0.2083
sp|P07339|CATD_HUMAN	P07339	CATD_HUMAN	CTSD	412	Homo sapiens	1:Experimental evidence at protein level	Cathepsin D	1	425	1.33319e+06	1509872	880881	3	20.3465	20.526	19.7486	20.3465	20.526	19.7486	0.1795	-0.5979	-0.2092
sp|P33176|KINH_HUMAN	P33176	KINH_HUMAN	KIF5B	963	Homo sapiens	1:Experimental evidence at protein level	Kinesin-1 heavy chain	1	780	470594	389060	425715	3	18.8441	18.5696	18.6995	18.8441	18.5696	18.6995	-0.2745	-0.1446	-0.20955
sp|O75223|GGCT_HUMAN	O75223	GGCT_HUMAN	GGCT	188	Homo sapiens	1:Experimental evidence at protein level	Gamma-glutamylcyclotransferase	1	207	462688	474204	337377	3	18.8197	18.8551	18.364	18.8197	18.8551	18.364	0.0354	-0.4557	-0.21015
sp|P62333|PRS10_HUMAN	P62333	PRS10_HUMAN	PSMC6	389	Homo sapiens	1:Experimental evidence at protein level	26S proteasome regulatory subunit 10B	1	1160	705533	666033	557670	3	19.4284	19.3452	19.0891	19.4284	19.3452	19.0891	-0.0832	-0.3393	-0.21125
sp|Q9Y6G9|DC1L1_HUMAN	Q9Y6G9	DC1L1_HUMAN	DYNC1LI1	523	Homo sapiens	1:Experimental evidence at protein level	Cytoplasmic dynein 1 light intermediate chain 1	1	2702	663023	621278	527885	3	19.3387	19.2449	19.0099	19.3387	19.2449	19.0099	-0.0938	-0.3288	-0.2113
sp|Q9H444|CHM4B_HUMAN	Q9H444	CHM4B_HUMAN	CHMP4B	224	Homo sapiens	1:Experimental evidence at protein level	Charged multivesicular body protein 4b	0.9999	2292	300070	268250	250012	3	18.1949	18.0332	17.9316	18.1949	18.0332	17.9316	-0.1617	-0.2633	-0.2125
sp|P78347|GTF2I_HUMAN	P78347	GTF2I_HUMAN	GTF2I	998	Homo sapiens	1:Experimental evidence at protein level	General transcription factor II-I	1	1227	369369	314698	322773	3	18.4947	18.2636	18.3002	18.4947	18.2636	18.3002	-0.2311	-0.1945	-0.2128
sp|Q7KZ85|SPT6H_HUMAN	Q7KZ85	SPT6H_HUMAN	SUPT6H	1726	Homo sapiens	1:Experimental evidence at protein level	Transcription elongation factor SPT6	1	1742	195856	143683	198680	3	17.5794	17.1325	17.6001	17.5794	17.1325	17.6001	-0.4469	0.0207	-0.2131
sp|P23381|SYWC_HUMAN	P23381	SYWC_HUMAN	WARS1	471	Homo sapiens	1:Experimental evidence at protein level	Tryptophan--tRNA ligase, cytoplasmic	1	663	317458	298716	250949	3	18.2762	18.1884	17.937	18.2762	18.1884	17.937	-0.0878	-0.3392	-0.2135
sp|P22087|FBRL_HUMAN	P22087	FBRL_HUMAN	FBL	321	Homo sapiens	1:Experimental evidence at protein level	rRNA 2'-O-methyltransferase fibrillarin	1	647	967703	743512	936372	3	19.8842	19.504	19.8367	19.8842	19.504	19.8367	-0.3802	-0.0475	-0.21385
sp|P55039|DRG2_HUMAN	P55039	DRG2_HUMAN	DRG2	364	Homo sapiens	1:Experimental evidence at protein level	Developmentally-regulated GTP-binding protein 2	1	1050	137820	135592	103978	3	17.0724	17.0489	16.6659	17.0724	17.0489	16.6659	-0.0235	-0.4065	-0.215
sp|P20618|PSB1_HUMAN	P20618	PSB1_HUMAN	PSMB1	241	Homo sapiens	1:Experimental evidence at protein level	Proteasome subunit beta type-1	1	626	1.06694e+06	995393	848745	3	20.025	19.9249	19.695	20.025	19.9249	19.695	-0.1001	-0.33	-0.21505
sp|Q16513|PKN2_HUMAN	Q16513	PKN2_HUMAN	PKN2	984	Homo sapiens	1:Experimental evidence at protein level	Serine/threonine-protein kinase N2	1	1582	153087	291230	59715.2	3	17.224	18.1518	15.8658	17.224	18.1518	15.8658	0.9278	-1.3582	-0.2152
sp|P36551|HEM6_HUMAN	P36551	HEM6_HUMAN	CPOX	454	Homo sapiens	1:Experimental evidence at protein level	Oxygen-dependent coproporphyrinogen-III oxidase, mitochondrial	1	822	249311	213613	215870	3	17.9276	17.7046	17.7198	17.9276	17.7046	17.7198	-0.223	-0.2078	-0.2154
sp|Q9UHD8|SEPT9_HUMAN	Q9UHD8	SEPT9_HUMAN	SEPTIN9	586	Homo sapiens	1:Experimental evidence at protein level	Septin-9	1	2528	1.40365e+06	1.25562e+06	1.16313e+06	3	20.4207	20.26	20.1496	20.4207	20.26	20.1496	-0.1607	-0.2711	-0.2159
sp|Q9HBM1|SPC25_HUMAN	Q9HBM1	SPC25_HUMAN	SPC25	224	Homo sapiens	1:Experimental evidence at protein level	Kinetochore protein Spc25	1	2331	286498	177459	342536	3	18.1282	17.4371	18.3859	18.1282	17.4371	18.3859	-0.6911	0.2577	-0.2167
sp|Q9BZE4|GTPB4_HUMAN	Q9BZE4	GTPB4_HUMAN	GTPBP4	634	Homo sapiens	1:Experimental evidence at protein level	GTP-binding protein 4	1	2242	287270	304749	200505	3	18.132	18.2173	17.6133	18.132	18.2173	17.6133	0.0853	-0.5187	-0.2167
sp|P61026|RAB10_HUMAN	P61026	RAB10_HUMAN	RAB10	200	Homo sapiens	1:Experimental evidence at protein level	Ras-related protein Rab-10	1	1097	2.89199e+06	2.58471e+06	2.39491e+06	3	21.4636	21.3016	21.1915	21.4636	21.3016	21.1915	-0.162	-0.2721	-0.21705
sp|Q14694|UBP10_HUMAN	Q14694	UBP10_HUMAN	USP10	798	Homo sapiens	1:Experimental evidence at protein level	Ubiquitin carboxyl-terminal hydrolase 10	1	1498	335933	260400	320642	3	18.3578	17.9904	18.2906	18.3578	17.9904	18.2906	-0.3674	-0.0672	-0.2173
sp|Q96ME1|FXL18_HUMAN	Q96ME1	FXL18_HUMAN	FBXL18	718	Homo sapiens	1:Experimental evidence at protein level	F-box/LRR-repeat protein 18	1	2077	94927.1	NaN	108478	2	16.5345	NaN	16.727	16.5345	15.9043	16.727	-0.6302	0.1925	-0.21885
sp|Q96JM3|CHAP1_HUMAN	Q96JM3	CHAP1_HUMAN	CHAMP1	812	Homo sapiens	1:Experimental evidence at protein level	Chromosome alignment-maintaining phosphoprotein 1	1	2064	181406	162394	149344	3	17.4689	17.3091	17.1883	17.4689	17.3091	17.1883	-0.1598	-0.2806	-0.2202
sp|Q8WVM8|SCFD1_HUMAN	Q8WVM8	SCFD1_HUMAN	SCFD1	642	Homo sapiens	1:Experimental evidence at protein level	Sec1 family domain-containing protein 1	1	1936	252460	195860	239290	3	17.9457	17.5795	17.8684	17.9457	17.5795	17.8684	-0.3662	-0.0773	-0.22175
sp|Q99719|SEPT5_HUMAN	Q99719	SEPT5_HUMAN	SEPTIN5	369	Homo sapiens	1:Experimental evidence at protein level	Septin-5	1	2136	235907	193261	211545	3	17.8479	17.5602	17.6906	17.8479	17.5602	17.6906	-0.2877	-0.1573	-0.2225
sp|P46013|KI67_HUMAN	P46013	KI67_HUMAN	MKI67	3256	Homo sapiens	1:Experimental evidence at protein level	Proliferation marker protein Ki-67	1	896	452518	281715	533468	3	18.7876	18.1039	19.025	18.7876	18.1039	19.025	-0.6837	0.2374	-0.22315
sp|Q6NUQ4|TM214_HUMAN	Q6NUQ4	TM214_HUMAN	TMEM214	689	Homo sapiens	1:Experimental evidence at protein level	Transmembrane protein 214	1	1699	165207	132878	150155	3	17.3339	17.0197	17.1961	17.3339	17.0197	17.1961	-0.3142	-0.1378	-0.226
sp|Q9UNF1|MAGD2_HUMAN	Q9UNF1	MAGD2_HUMAN	MAGED2	606	Homo sapiens	1:Experimental evidence at protein level	Melanoma-associated antigen D2	1	2577	798541	700632	664942	3	19.607	19.4183	19.3429	19.607	19.4183	19.3429	-0.1887	-0.2641	-0.2264
sp|O75821|EIF3G_HUMAN	O75821	EIF3G_HUMAN	EIF3G	320	Homo sapiens	1:Experimental evidence at protein level	Eukaryotic translation initiation factor 3 subunit G	1	244	1.31605e+06	1.05774e+06	1.19171e+06	3	20.3278	20.0126	20.1846	20.3278	20.0126	20.1846	-0.3152	-0.1432	-0.2292
sp|O43670|ZN207_HUMAN	O43670	ZN207_HUMAN	ZNF207	478	Homo sapiens	1:Experimental evidence at protein level	BUB3-interacting and GLEBS motif-containing protein ZNF207	1	136	214886	178492	187818	3	17.7132	17.4455	17.519	17.7132	17.4455	17.519	-0.2677	-0.1942	-0.23095
sp|P55060|XPO2_HUMAN	P55060	XPO2_HUMAN	CSE1L	971	Homo sapiens	1:Experimental evidence at protein level	Exportin-2	1	1051	3170813	3.04401e+06	2.39551e+06	3	21.5964	21.5375	21.1919	21.5964	21.5375	21.1919	-0.0589	-0.4045	-0.2317
sp|P35244|RFA3_HUMAN	P35244	RFA3_HUMAN	RPA3	121	Homo sapiens	1:Experimental evidence at protein level	Replication protein A 14 kDa subunit	1	796	281010	344781	166041	3	18.1003	18.3953	17.3412	18.1003	18.3953	17.3412	0.295	-0.7591	-0.23205
sp|O15347|HMGB3_HUMAN	O15347	HMGB3_HUMAN	HMGB3	200	Homo sapiens	1:Experimental evidence at protein level	High mobility group protein B3	1	99	1.19714e+06	963978	1.0774e+06	3	20.1912	19.8786	20.0391	20.1912	19.8786	20.0391	-0.3126	-0.1521	-0.23235
sp|P25311|ZA2G_HUMAN	P25311	ZA2G_HUMAN	AZGP1	298	Homo sapiens	1:Experimental evidence at protein level	Zinc-alpha-2-glycoprotein	1	680	1.30162e+06	1.3798e+06	888980	3	20.3119	20.396	19.7618	20.3119	20.396	19.7618	0.0841	-0.5501	-0.233
sp|Q9H3S7|PTN23_HUMAN	Q9H3S7	PTN23_HUMAN	PTPN23	1636	Homo sapiens	1:Experimental evidence at protein level	Tyrosine-protein phosphatase non-receptor type 23	1	2290	336475	324705	251680	3	18.3601	18.3088	17.9412	18.3601	18.3088	17.9412	-0.0513	-0.4189	-0.2351
sp|P50454|SERPH_HUMAN	P50454	SERPH_HUMAN	SERPINH1	418	Homo sapiens	1:Experimental evidence at protein level	Serpin H1	1	974	923906	817390	753385	3	19.8174	19.6407	19.523	19.8174	19.6407	19.523	-0.1767	-0.2944	-0.23555
sp|Q96TA2|YMEL1_HUMAN	Q96TA2	YMEL1_HUMAN	YME1L1	773	Homo sapiens	1:Experimental evidence at protein level	ATP-dependent zinc metalloprotease YME1L1	1	2114	228745	168593	223773	3	17.8034	17.3632	17.7717	17.8034	17.3632	17.7717	-0.4402	-0.0317	-0.23595
sp|P31949|S10AB_HUMAN	P31949	S10AB_HUMAN	S100A11	105	Homo sapiens	1:Experimental evidence at protein level	Protein S100-A11	1	774	1.50367e+06	1.25343e+06	1.29886e+06	3	20.5201	20.2574	20.3088	20.5201	20.2574	20.3088	-0.2627	-0.2113	-0.237
sp|Q9UI10|EI2BD_HUMAN	Q9UI10	EI2BD_HUMAN	EIF2B4	523	Homo sapiens	1:Experimental evidence at protein level	Translation initiation factor eIF2B subunit delta	1	2534	265718	202832	250439	3	18.0195	17.6299	17.9341	18.0195	17.6299	17.9341	-0.3896	-0.0854	-0.2375
sp|Q07666|KHDR1_HUMAN	Q07666	KHDR1_HUMAN	KHDRBS1	443	Homo sapiens	1:Experimental evidence at protein level	KH domain-containing, RNA-binding, signal transduction-associated protein 1	1	1332	1.50306e+06	1.18203e+06	1.37368e+06	3	20.5195	20.1728	20.3896	20.5195	20.1728	20.3896	-0.3467	-0.1299	-0.2383
sp|Q99436|PSB7_HUMAN	Q99436	PSB7_HUMAN	PSMB7	277	Homo sapiens	1:Experimental evidence at protein level	Proteasome subunit beta type-7	1	2117	1.39816e+06	1.08786e+06	1.291e+06	3	20.4151	20.0531	20.3001	20.4151	20.0531	20.3001	-0.362	-0.115	-0.2385
sp|Q5JTZ9|SYAM_HUMAN	Q5JTZ9	SYAM_HUMAN	AARS2	985	Homo sapiens	1:Experimental evidence at protein level	Alanine--tRNA ligase, mitochondrial	1	1644	136068	126966	104580	3	17.054	16.9541	16.6743	17.054	16.9541	16.6743	-0.0999	-0.3797	-0.2398
sp|Q8N1F7|NUP93_HUMAN	Q8N1F7	NUP93_HUMAN	NUP93	819	Homo sapiens	1:Experimental evidence at protein level	Nuclear pore complex protein Nup93	1	1843	226664	180576	204005	3	17.7902	17.4622	17.6382	17.7902	17.4622	17.6382	-0.328	-0.152	-0.24
sp|Q12904|AIMP1_HUMAN	Q12904	AIMP1_HUMAN	AIMP1	312	Homo sapiens	1:Experimental evidence at protein level	Aminoacyl tRNA synthase complex-interacting multifunctional protein 1	1	1373	1.07009e+06	892561	919271	3	20.0293	19.7676	19.8101	20.0293	19.7676	19.8101	-0.2617	-0.2192	-0.24045
sp|Q9UJY1|HSPB8_HUMAN	Q9UJY1	HSPB8_HUMAN	HSPB8	196	Homo sapiens	1:Experimental evidence at protein level	Heat shock protein beta-8	0.9994	2547	294532	254038	244625	3	18.1681	17.9547	17.9002	18.1681	17.9547	17.9002	-0.2134	-0.2679	-0.24065
sp|Q08J23|NSUN2_HUMAN	Q08J23	NSUN2_HUMAN	NSUN2	767	Homo sapiens	1:Experimental evidence at protein level	RNA cytosine C(5)-methyltransferase NSUN2	1	1348	1.59456e+06	1.71667e+06	1.06095e+06	3	20.6047	20.7112	20.0169	20.6047	20.7112	20.0169	0.1065	-0.5878	-0.24065
sp|P23246|SFPQ_HUMAN	P23246	SFPQ_HUMAN	SFPQ	707	Homo sapiens	1:Experimental evidence at protein level	Splicing factor, proline- and glutamine-rich	1	660	2.64559e+06	2159022	2322349	3	21.3352	21.0419	21.1472	21.3352	21.0419	21.1472	-0.2933	-0.188	-0.24065
sp|Q15029|U5S1_HUMAN	Q15029	U5S1_HUMAN	EFTUD2	972	Homo sapiens	1:Experimental evidence at protein level	116 kDa U5 small nuclear ribonucleoprotein component	1	1524	712990	652159	558178	3	19.4435	19.3149	19.0904	19.4435	19.3149	19.0904	-0.1286	-0.3531	-0.24085
sp|Q9UHB9|SRP68_HUMAN	Q9UHB9	SRP68_HUMAN	SRP68	627	Homo sapiens	1:Experimental evidence at protein level	Signal recognition particle subunit SRP68	1	2526	607766	465275	568179	3	19.2132	18.8277	19.116	19.2132	18.8277	19.116	-0.3855	-0.0972	-0.24135
sp|P49959|MRE11_HUMAN	P49959	MRE11_HUMAN	MRE11	708	Homo sapiens	1:Experimental evidence at protein level	Double-strand break repair protein MRE11	1	969	183690	146353	164842	3	17.4869	17.1591	17.3307	17.4869	17.1591	17.3307	-0.3278	-0.1562	-0.242
sp|P02786|TFR1_HUMAN	P02786	TFR1_HUMAN	TFRC	760	Homo sapiens	1:Experimental evidence at protein level	Transferrin receptor protein 1	1	362	562559	573111	394390	3	19.1016	19.1285	18.5893	19.1016	19.1285	18.5893	0.0269	-0.5123	-0.2427
sp|Q8WVB6|CTF18_HUMAN	Q8WVB6	CTF18_HUMAN	CHTF18	975	Homo sapiens	1:Experimental evidence at protein level	Chromosome transmission fidelity protein 18 homolog	1	1934	184317	175261	138029	3	17.4918	17.4191	17.0746	17.4918	17.4191	17.0746	-0.0727	-0.4172	-0.24495
sp|Q9BZD4|NUF2_HUMAN	Q9BZD4	NUF2_HUMAN	NUF2	464	Homo sapiens	1:Experimental evidence at protein level	Kinetochore protein Nuf2	1	2240	153611	79635.8	210246	3	17.2289	16.2811	17.6817	17.2289	16.2811	17.6817	-0.9478	0.4528	-0.2475
sp|Q13232|NDK3_HUMAN	Q13232	NDK3_HUMAN	NME3	169	Homo sapiens	1:Experimental evidence at protein level	Nucleoside diphosphate kinase 3	1	1401	327393	329750	230498	3	18.3207	18.331	17.8144	18.3207	18.331	17.8144	0.0103	-0.5063	-0.248
sp|Q9BRJ7|TIRR_HUMAN	Q9BRJ7	TIRR_HUMAN	NUDT16L1	211	Homo sapiens	1:Experimental evidence at protein level	Tudor-interacting repair regulator protein	1	2168	232200	172713	220880	3	17.825	17.398	17.7529	17.825	17.398	17.7529	-0.427	-0.0721	-0.24955
sp|A8K2U0|A2ML1_HUMAN	A8K2U0	A2ML1_HUMAN	A2ML1	1454	Homo sapiens	1:Experimental evidence at protein level	Alpha-2-macroglobulin-like protein 1	1	13	293104	309965	196010	3	18.1611	18.2417	17.5806	18.1611	18.2417	17.5806	0.0806	-0.5805	-0.24995
sp|P27361|MK03_HUMAN	P27361	MK03_HUMAN	MAPK3	379	Homo sapiens	1:Experimental evidence at protein level	Mitogen-activated protein kinase 3	1	704	254972	262531	174585	3	17.96	18.0021	17.4136	17.96	18.0021	17.4136	0.0421	-0.5464	-0.25215
sp|P62269|RS18_HUMAN	P62269	RS18_HUMAN	RPS18	152	Homo sapiens	1:Experimental evidence at protein level	Small ribosomal subunit protein uS13	1	1147	1.58601e+06	1.2426e+06	1.42347e+06	3	20.597	20.2449	20.441	20.597	20.2449	20.441	-0.3521	-0.156	-0.25405
sp|P22314|UBA1_HUMAN	P22314	UBA1_HUMAN	UBA1	1058	Homo sapiens	1:Experimental evidence at protein level	Ubiquitin-like modifier-activating enzyme 1	1	651	903911	711617	807113	3	19.7858	19.4407	19.6224	19.7858	19.4407	19.6224	-0.3451	-0.1634	-0.25425
sp|Q8WU90|ZC3HF_HUMAN	Q8WU90	ZC3HF_HUMAN	ZC3H15	426	Homo sapiens	1:Experimental evidence at protein level	Zinc finger CCCH domain-containing protein 15	1	1927	125350	NaN	136749	2	16.9356	NaN	17.0612	16.9356	16.3006	17.0612	-0.635	0.1256	-0.2547
sp|P17844|DDX5_HUMAN	P17844	DDX5_HUMAN	DDX5	614	Homo sapiens	1:Experimental evidence at protein level	Probable ATP-dependent RNA helicase DDX5	1	592	4987436	3.95919e+06	4.41114e+06	3	22.2499	21.9168	22.0727	22.2499	21.9168	22.0727	-0.3331	-0.1772	-0.25515
sp|P28482|MK01_HUMAN	P28482	MK01_HUMAN	MAPK1	360	Homo sapiens	1:Experimental evidence at protein level	Mitogen-activated protein kinase 1	1	721	745053	562591	692527	3	19.507	19.1017	19.4015	19.507	19.1017	19.4015	-0.4053	-0.1055	-0.2554
sp|Q13488|VPP3_HUMAN	Q13488	VPP3_HUMAN	TCIRG1	830	Homo sapiens	1:Experimental evidence at protein level	V-type proton ATPase 116 kDa subunit a 3	1	1424	NaN	32681.2	72237.5	2	NaN	14.9962	16.1405	15.8242	14.9962	16.1405	-0.828	0.3163	-0.25585
sp|Q96A72|MGN2_HUMAN	Q96A72	MGN2_HUMAN	MAGOHB	148	Homo sapiens	1:Experimental evidence at protein level	Protein mago nashi homolog 2	1	2009	1.90947e+06	1.58869e+06	1.60053e+06	3	20.8647	20.5994	20.6101	20.8647	20.5994	20.6101	-0.2653	-0.2546	-0.25995
sp|Q5UIP0|RIF1_HUMAN	Q5UIP0	RIF1_HUMAN	RIF1	2472	Homo sapiens	1:Experimental evidence at protein level	Telomere-associated protein RIF1	1	1665	458378	466225	314003	3	18.8062	18.8307	18.2604	18.8062	18.8307	18.2604	0.0245	-0.5458	-0.26065
sp|Q9H3P7|GCP60_HUMAN	Q9H3P7	GCP60_HUMAN	ACBD3	528	Homo sapiens	1:Experimental evidence at protein level	Golgi resident protein GCP60	1	2288	155423	146695	114708	3	17.2458	17.1625	16.8076	17.2458	17.1625	16.8076	-0.0833	-0.4382	-0.26075
sp|Q92890|UFD1_HUMAN	Q92890	UFD1_HUMAN	UFD1	307	Homo sapiens	1:Experimental evidence at protein level	Ubiquitin recognition factor in ER-associated degradation protein 1	1	1990	851524	697314	724262	3	19.6997	19.4114	19.4662	19.6997	19.4114	19.4662	-0.2883	-0.2335	-0.2609
sp|P15531|NDKA_HUMAN	P15531	NDKA_HUMAN	NME1	152	Homo sapiens	1:Experimental evidence at protein level	Nucleoside diphosphate kinase A	1	566	22642584	19717640	17953722	3	24.4298	24.2317	24.1015	24.4298	24.2317	24.1015	-0.1981	-0.3283	-0.2632
sp|Q8TDD1|DDX54_HUMAN	Q8TDD1	DDX54_HUMAN	DDX54	881	Homo sapiens	1:Experimental evidence at protein level	ATP-dependent RNA helicase DDX54	1	1912	256610	143597	317922	3	17.9692	17.1317	18.2783	17.9692	17.1317	18.2783	-0.8375	0.3091	-0.2642
sp|O00541|PESC_HUMAN	O00541	PESC_HUMAN	PES1	588	Homo sapiens	1:Experimental evidence at protein level	Pescadillo homolog	1	48	436313	366557	359066	3	18.735	18.4837	18.4539	18.735	18.4837	18.4539	-0.2513	-0.2811	-0.2662
sp|P51398|RT29_HUMAN	P51398	RT29_HUMAN	DAP3	398	Homo sapiens	1:Experimental evidence at protein level	Small ribosomal subunit protein mS29	1	994	362518	296995	305872	3	18.4677	18.1801	18.2226	18.4677	18.1801	18.2226	-0.2876	-0.2451	-0.26635
sp|P25788|PSA3_HUMAN	P25788	PSA3_HUMAN	PSMA3	255	Homo sapiens	1:Experimental evidence at protein level	Proteasome subunit alpha type-3	1	687	1.16844e+06	1.00103e+06	941673	3	20.1561	19.9331	19.8449	20.1561	19.9331	19.8449	-0.223	-0.3112	-0.2671
sp|P30520|PURA2_HUMAN	P30520	PURA2_HUMAN	ADSS2	456	Homo sapiens	1:Experimental evidence at protein level	Adenylosuccinate synthetase isozyme 2	1	748	245321	182752	226716	3	17.9043	17.4795	17.7905	17.9043	17.4795	17.7905	-0.4248	-0.1138	-0.2693
sp|P18084|ITB5_HUMAN	P18084	ITB5_HUMAN	ITGB5	799	Homo sapiens	1:Experimental evidence at protein level	Integrin beta-5	1	599	NaN	87036.3	97765	2	NaN	16.4093	16.577	16.763	16.4093	16.577	-0.3537	-0.186	-0.26985
sp|Q13283|G3BP1_HUMAN	Q13283	G3BP1_HUMAN	G3BP1	466	Homo sapiens	1:Experimental evidence at protein level	Ras GTPase-activating protein-binding protein 1	1	1408	714834	516581	679390	3	19.4472	18.9786	19.3739	19.4472	18.9786	19.3739	-0.4686	-0.0733	-0.27095
sp|P18887|XRCC1_HUMAN	P18887	XRCC1_HUMAN	XRCC1	633	Homo sapiens	1:Experimental evidence at protein level	DNA repair protein XRCC1	1	610	269027	187922	264405	3	18.0374	17.5198	18.0124	18.0374	17.5198	18.0124	-0.5176	-0.025	-0.2713
sp|O15294|OGT1_HUMAN	O15294	OGT1_HUMAN	OGT	1046	Homo sapiens	1:Experimental evidence at protein level	UDP-N-acetylglucosamine--peptide N-acetylglucosaminyltransferase 110 kDa subunit	1	97	292131	239168	244865	3	18.1563	17.8677	17.9016	18.1563	17.8677	17.9016	-0.2886	-0.2547	-0.27165
sp|Q53H96|P5CR3_HUMAN	Q53H96	P5CR3_HUMAN	PYCR3	274	Homo sapiens	1:Experimental evidence at protein level	Pyrroline-5-carboxylate reductase 3	1	1636	365714	191124	479981	3	18.4804	17.5442	18.8726	18.4804	17.5442	18.8726	-0.9362	0.3922	-0.272
sp|Q9NZJ7|MTCH1_HUMAN	Q9NZJ7	MTCH1_HUMAN	MTCH1	389	Homo sapiens	1:Experimental evidence at protein level	Mitochondrial carrier homolog 1	1	2462	156764	NaN	311296	2	17.2582	NaN	18.2479	17.2582	15.7242	18.2479	-1.534	0.9897	-0.27215
sp|Q13868|EXOS2_HUMAN	Q13868	EXOS2_HUMAN	EXOSC2	293	Homo sapiens	1:Experimental evidence at protein level	Exosome complex component RRP4	1	1451	270947	175430	286560	3	18.0476	17.4205	18.1285	18.0476	17.4205	18.1285	-0.6271	0.0809	-0.2731
sp|O43390|HNRPR_HUMAN	O43390	HNRPR_HUMAN	HNRNPR	633	Homo sapiens	1:Experimental evidence at protein level	Heterogeneous nuclear ribonucleoprotein R	1	121	6343557	5.17338e+06	5.32021e+06	3	22.5969	22.3027	22.3431	22.5969	22.3027	22.3431	-0.2942	-0.2538	-0.274
sp|Q6L8Q7|PDE12_HUMAN	Q6L8Q7	PDE12_HUMAN	PDE12	609	Homo sapiens	1:Experimental evidence at protein level	2',5'-phosphodiesterase 12	1	1697	158523	123794	138808	3	17.2743	16.9176	17.0827	17.2743	16.9176	17.0827	-0.3567	-0.1916	-0.27415
sp|Q9Y6I4|UBP3_HUMAN	Q9Y6I4	UBP3_HUMAN	USP3	520	Homo sapiens	1:Experimental evidence at protein level	Ubiquitin carboxyl-terminal hydrolase 3	0.9999	2703	155571	NaN	319726	2	17.2472	NaN	18.2865	17.2472	15.657	18.2865	-1.5902	1.0393	-0.27545
sp|O43491|E41L2_HUMAN	O43491	E41L2_HUMAN	EPB41L2	1005	Homo sapiens	1:Experimental evidence at protein level	Band 4.1-like protein 2	1	128	513575	511126	352165	3	18.9702	18.9633	18.4259	18.9702	18.9633	18.4259	-0.0069	-0.5443	-0.2756
sp|Q9HCS7|SYF1_HUMAN	Q9HCS7	SYF1_HUMAN	XAB2	855	Homo sapiens	1:Experimental evidence at protein level	Pre-mRNA-splicing factor SYF1	1	2337	164966	144364	128638	3	17.3318	17.1393	16.973	17.3318	17.1393	16.973	-0.1925	-0.3588	-0.27565
sp|P30086|PEBP1_HUMAN	P30086	PEBP1_HUMAN	PEBP1	187	Homo sapiens	1:Experimental evidence at protein level	Phosphatidylethanolamine-binding protein 1	0.9999	743	863718	885618	574674	3	19.7202	19.7563	19.1324	19.7202	19.7563	19.1324	0.0361	-0.5878	-0.27585
sp|Q0VDF9|HSP7E_HUMAN	Q0VDF9	HSP7E_HUMAN	HSPA14	509	Homo sapiens	1:Experimental evidence at protein level	Heat shock 70 kDa protein 14	1	1353	329145	255113	289675	3	18.3284	17.9608	18.1441	18.3284	17.9608	18.1441	-0.3676	-0.1843	-0.27595
sp|Q969V3|NCLN_HUMAN	Q969V3	NCLN_HUMAN	NCLN	563	Homo sapiens	1:Experimental evidence at protein level	BOS complex subunit NCLN	1	2003	139430	109595	120817	3	17.0892	16.7418	16.8825	17.0892	16.7418	16.8825	-0.3474	-0.2067	-0.27705
sp|P23368|MAOM_HUMAN	P23368	MAOM_HUMAN	ME2	584	Homo sapiens	1:Experimental evidence at protein level	NAD-dependent malic enzyme, mitochondrial	1	662	474330	412987	370935	3	18.8555	18.6557	18.5008	18.8555	18.6557	18.5008	-0.1998	-0.3547	-0.27725
sp|Q15067|ACOX1_HUMAN	Q15067	ACOX1_HUMAN	ACOX1	660	Homo sapiens	1:Experimental evidence at protein level	Peroxisomal acyl-coenzyme A oxidase 1	1	1529	295973	231266	257590	3	18.1751	17.8192	17.9747	18.1751	17.8192	17.9747	-0.3559	-0.2004	-0.27815
sp|Q15054|DPOD3_HUMAN	Q15054	DPOD3_HUMAN	POLD3	466	Homo sapiens	1:Experimental evidence at protein level	DNA polymerase delta subunit 3	1	1526	607238	582533	430332	3	19.2119	19.152	18.7151	19.2119	19.152	18.7151	-0.0599	-0.4968	-0.27835
sp|Q15365|PCBP1_HUMAN	Q15365	PCBP1_HUMAN	PCBP1	356	Homo sapiens	1:Experimental evidence at protein level	Poly(rC)-binding protein 1	1	1542	19168468	12489286	20018618	3	24.1946	23.5754	24.2535	24.1946	23.5754	24.2535	-0.6192	0.0589	-0.28015
sp|P38919|IF4A3_HUMAN	P38919	IF4A3_HUMAN	EIF4A3	411	Homo sapiens	1:Experimental evidence at protein level	Eukaryotic initiation factor 4A-III	1	839	1.52016e+06	1.38211e+06	1.12993e+06	3	20.5358	20.3984	20.1078	20.5358	20.3984	20.1078	-0.1374	-0.428	-0.2827
sp|Q6P1L8|RM14_HUMAN	Q6P1L8	RM14_HUMAN	MRPL14	145	Homo sapiens	1:Experimental evidence at protein level	Large ribosomal subunit protein uL14m	1	1706	177133	128427	164538	3	17.4345	16.9706	17.3281	17.4345	16.9706	17.3281	-0.4639	-0.1064	-0.28515
sp|O75694|NU155_HUMAN	O75694	NU155_HUMAN	NUP155	1391	Homo sapiens	1:Experimental evidence at protein level	Nuclear pore complex protein Nup155	1	241	387268	345921	291546	3	18.563	18.4001	18.1534	18.563	18.4001	18.1534	-0.1629	-0.4096	-0.28625
sp|P46939|UTRN_HUMAN	P46939	UTRN_HUMAN	UTRN	3433	Homo sapiens	1:Experimental evidence at protein level	Utrophin	1	913	440850	435524	299529	3	18.7499	18.7324	18.1923	18.7499	18.7324	18.1923	-0.0175	-0.5576	-0.28755
sp|Q96GQ7|DDX27_HUMAN	Q96GQ7	DDX27_HUMAN	DDX27	765	Homo sapiens	1:Experimental evidence at protein level	Probable ATP-dependent RNA helicase DDX27	1	2052	831715	584890	793613	3	19.6657	19.1578	19.5981	19.6657	19.1578	19.5981	-0.5079	-0.0676	-0.28775
sp|O43813|LANC1_HUMAN	O43813	LANC1_HUMAN	LANCL1	399	Homo sapiens	1:Experimental evidence at protein level	Glutathione S-transferase LANCL1	1	148	287642	206152	269317	3	18.1339	17.6533	18.0389	18.1339	17.6533	18.0389	-0.4806	-0.095	-0.2878
sp|P36578|RL4_HUMAN	P36578	RL4_HUMAN	RPL4	427	Homo sapiens	1:Experimental evidence at protein level	Large ribosomal subunit protein uL4	1	823	3.28024e+06	2.21383e+06	3.25743e+06	3	21.6454	21.0781	21.6353	21.6454	21.0781	21.6353	-0.5673	-0.0101	-0.2887
sp|P05090|APOD_HUMAN	P05090	APOD_HUMAN	APOD	189	Homo sapiens	1:Experimental evidence at protein level	Apolipoprotein D	1	392	2.85693e+06	2874023	1.90002e+06	3	21.446	21.4546	20.8576	21.446	21.4546	20.8576	0.0086	-0.5884	-0.2899
sp|P30626|SORCN_HUMAN	P30626	SORCN_HUMAN	SRI	198	Homo sapiens	1:Experimental evidence at protein level	Sorcin	1	750	1.32608e+06	1.03362e+06	1.13632e+06	3	20.3387	19.9793	20.1159	20.3387	19.9793	20.1159	-0.3594	-0.2228	-0.2911
sp|O75533|SF3B1_HUMAN	O75533	SF3B1_HUMAN	SF3B1	1304	Homo sapiens	1:Experimental evidence at protein level	Splicing factor 3B subunit 1	1	232	403471	339010	320656	3	18.6221	18.371	18.2907	18.6221	18.371	18.2907	-0.2511	-0.3314	-0.29125
sp|O75717|WDHD1_HUMAN	O75717	WDHD1_HUMAN	WDHD1	1129	Homo sapiens	1:Experimental evidence at protein level	WD repeat and HMG-box DNA-binding protein 1	1	242	321243	242448	284110	3	18.2933	17.8873	18.1161	18.2933	17.8873	18.1161	-0.406	-0.1772	-0.2916
sp|P39019|RS19_HUMAN	P39019	RS19_HUMAN	RPS19	145	Homo sapiens	1:Experimental evidence at protein level	Small ribosomal subunit protein eS19	1	840	1.2611e+06	958772	1106484	3	20.2662	19.8708	20.0776	20.2662	19.8708	20.0776	-0.3954	-0.1886	-0.292
sp|Q8WWM7|ATX2L_HUMAN	Q8WWM7	ATX2L_HUMAN	ATXN2L	1075	Homo sapiens	1:Experimental evidence at protein level	Ataxin-2-like protein	1	1941	449618	403965	332852	3	18.7783	18.6239	18.3445	18.7783	18.6239	18.3445	-0.1544	-0.4338	-0.2941
sp|P04181|OAT_HUMAN	P04181	OAT_HUMAN	OAT	439	Homo sapiens	1:Experimental evidence at protein level	Ornithine aminotransferase, mitochondrial	1	375	147535	119367	121284	3	17.1707	16.865	16.888	17.1707	16.865	16.888	-0.3057	-0.2827	-0.2942
sp|P07737|PROF1_HUMAN	P07737	PROF1_HUMAN	PFN1	140	Homo sapiens	1:Experimental evidence at protein level	Profilin-1	1	430	9061871	7.52009e+06	7.25055e+06	3	23.1114	22.8423	22.7897	23.1114	22.8423	22.7897	-0.2691	-0.3217	-0.2954
sp|Q9Y623|MYH4_HUMAN	Q9Y623	MYH4_HUMAN	MYH4	1939	Homo sapiens	1:Experimental evidence at protein level	Myosin-4	1	2690	690547	690577	458387	3	19.3974	19.3974	18.8062	19.3974	19.3974	18.8062	0	-0.5912	-0.2956
sp|Q96A35|RM24_HUMAN	Q96A35	RM24_HUMAN	MRPL24	216	Homo sapiens	1:Experimental evidence at protein level	Large ribosomal subunit protein uL24m	1	2007	438923	298144	428781	3	18.7436	18.1857	18.7099	18.7436	18.1857	18.7099	-0.5579	-0.0337	-0.2958
sp|P30405|PPIF_HUMAN	P30405	PPIF_HUMAN	PPIF	207	Homo sapiens	1:Experimental evidence at protein level	Peptidyl-prolyl cis-trans isomerase F, mitochondrial	1	746	320834	306017	223113	3	18.2915	18.2233	17.7674	18.2915	18.2233	17.7674	-0.0682	-0.5241	-0.29615
sp|Q9HCE1|MOV10_HUMAN	Q9HCE1	MOV10_HUMAN	MOV10	1003	Homo sapiens	1:Experimental evidence at protein level	Helicase MOV-10	1	2334	401089	300058	355318	3	18.6136	18.1949	18.4388	18.6136	18.1949	18.4388	-0.4187	-0.1748	-0.29675
sp|Q9H0B6|KLC2_HUMAN	Q9H0B6	KLC2_HUMAN	KLC2	622	Homo sapiens	1:Experimental evidence at protein level	Kinesin light chain 2	1	2261	141292	122630	107805	3	17.1083	16.9039	16.7181	17.1083	16.9039	16.7181	-0.2044	-0.3902	-0.2973
sp|P12081|HARS1_HUMAN	P12081	HARS1_HUMAN	HARS1	509	Homo sapiens	1:Experimental evidence at protein level	Histidine--tRNA ligase, cytoplasmic	1	524	198768	130030	200927	3	17.6007	16.9885	17.6163	17.6007	16.9885	17.6163	-0.6122	0.0156	-0.2983
sp|Q13200|PSMD2_HUMAN	Q13200	PSMD2_HUMAN	PSMD2	908	Homo sapiens	1:Experimental evidence at protein level	26S proteasome non-ATPase regulatory subunit 2	1	1400	1.58869e+06	1.25886e+06	1.32493e+06	3	20.5994	20.2637	20.3375	20.5994	20.2637	20.3375	-0.3357	-0.2619	-0.2988
sp|P00761|TRYP_PIG	P00761	TRYP_PIG	N/A	231	Sus scrofa	1:Experimental evidence at protein level	Trypsin	1	335	1305963520	952116670	1187282820	3	30.2869	29.8264	30.1483	30.2869	29.8264	30.1483	-0.4605	-0.1386	-0.29955
sp|P60842|IF4A1_HUMAN	P60842	IF4A1_HUMAN	EIF4A1	406	Homo sapiens	1:Experimental evidence at protein level	Eukaryotic initiation factor 4A-I	1	1086	11442879	9712797	8791929	3	23.4425	23.2115	23.0677	23.4425	23.2115	23.0677	-0.231	-0.3748	-0.3029
sp|O00148|DX39A_HUMAN	O00148	DX39A_HUMAN	DDX39A	427	Homo sapiens	1:Experimental evidence at protein level	ATP-dependent RNA helicase DDX39A	1	20	3761482	2.84321e+06	3.26986e+06	3	21.8429	21.4391	21.6408	21.8429	21.4391	21.6408	-0.4038	-0.2021	-0.30295
sp|Q96SB4|SRPK1_HUMAN	Q96SB4	SRPK1_HUMAN	SRPK1	655	Homo sapiens	1:Experimental evidence at protein level	SRSF protein kinase 1	1	2104	812507	705142	614317	3	19.632	19.4276	19.2286	19.632	19.4276	19.2286	-0.2044	-0.4034	-0.3039
sp|P02769|ALBU_BOVIN	P02769	ALBU_BOVIN	ALB	607	Bos taurus	1:Experimental evidence at protein level	Albumin	1	361	47870944	39070636	38514680	3	25.5135	25.2207	25.1984	25.5135	25.2207	25.1984	-0.2928	-0.3151	-0.30395
sp|Q99567|NUP88_HUMAN	Q99567	NUP88_HUMAN	NUP88	741	Homo sapiens	1:Experimental evidence at protein level	Nuclear pore complex protein Nup88	1	2126	253920	208143	203004	3	17.954	17.6672	17.6311	17.954	17.6672	17.6311	-0.2868	-0.3229	-0.30485
sp|O43865|SAHH2_HUMAN	O43865	SAHH2_HUMAN	AHCYL1	530	Homo sapiens	1:Experimental evidence at protein level	S-adenosylhomocysteine hydrolase-like protein 1	1	153	316654	285811	229651	3	18.2725	18.1247	17.8091	18.2725	18.1247	17.8091	-0.1478	-0.4634	-0.3056
sp|Q8NBQ5|DHB11_HUMAN	Q8NBQ5	DHB11_HUMAN	HSD17B11	300	Homo sapiens	1:Experimental evidence at protein level	Estradiol 17-beta-dehydrogenase 11	0.9974	1875	123071	96650.9	102382	3	16.9091	16.5605	16.6436	16.9091	16.5605	16.6436	-0.3486	-0.2655	-0.30705
sp|Q00341|VIGLN_HUMAN	Q00341	VIGLN_HUMAN	HDLBP	1268	Homo sapiens	1:Experimental evidence at protein level	Vigilin	1	1263	1.07069e+06	779097	960926	3	20.0301	19.5714	19.8741	20.0301	19.5714	19.8741	-0.4587	-0.156	-0.30735
sp|P61758|PFD3_HUMAN	P61758	PFD3_HUMAN	VBP1	197	Homo sapiens	1:Experimental evidence at protein level	Prefoldin subunit 3	1	1123	863734	700784	694950	3	19.7202	19.4186	19.4066	19.7202	19.4186	19.4066	-0.3016	-0.3136	-0.3076
sp|P04259|K2C6B_HUMAN	P04259	K2C6B_HUMAN	KRT6B	564	Homo sapiens	1:Experimental evidence at protein level	Keratin, type II cytoskeletal 6B	1	377	1.76203e+06	1.76029e+06	1.15066e+06	3	20.7488	20.7474	20.134	20.7488	20.7474	20.134	-0.0014	-0.6148	-0.3081
sp|Q9UH62|ARMX3_HUMAN	Q9UH62	ARMX3_HUMAN	ARMCX3	379	Homo sapiens	1:Experimental evidence at protein level	Armadillo repeat-containing X-linked protein 3	1	2524	227644	138138	244242	3	17.7964	17.0757	17.8979	17.7964	17.0757	17.8979	-0.7207	0.1015	-0.3096
sp|O00567|NOP56_HUMAN	O00567	NOP56_HUMAN	NOP56	594	Homo sapiens	1:Experimental evidence at protein level	Nucleolar protein 56	1	51	1.25558e+06	1.03863e+06	984414	3	20.2599	19.9862	19.9089	20.2599	19.9862	19.9089	-0.2737	-0.351	-0.31235
sp|Q96DV4|RM38_HUMAN	Q96DV4	RM38_HUMAN	MRPL38	380	Homo sapiens	1:Experimental evidence at protein level	Large ribosomal subunit protein mL38	1	2029	819146	670332	649177	3	19.6438	19.3545	19.3083	19.6438	19.3545	19.3083	-0.2893	-0.3355	-0.3124
sp|Q8NCA5|FA98A_HUMAN	Q8NCA5	FA98A_HUMAN	FAM98A	518	Homo sapiens	1:Experimental evidence at protein level	Protein FAM98A	1	1880	1110046	1.01071e+06	788818	3	20.0822	19.9469	19.5893	20.0822	19.9469	19.5893	-0.1353	-0.4929	-0.3141
sp|Q49A26|GLYR1_HUMAN	Q49A26	GLYR1_HUMAN	GLYR1	553	Homo sapiens	1:Experimental evidence at protein level	Cytokine-like nuclear factor N-PAC	1	1624	135215	95926.3	123265	3	17.0449	16.5496	16.9114	17.0449	16.5496	16.9114	-0.4953	-0.1335	-0.3144
sp|Q96I24|FUBP3_HUMAN	Q96I24	FUBP3_HUMAN	FUBP3	572	Homo sapiens	1:Experimental evidence at protein level	Far upstream element-binding protein 3	1	2058	423762	317966	365106	3	18.6929	18.2785	18.478	18.6929	18.2785	18.478	-0.4144	-0.2149	-0.31465
sp|Q8WXF1|PSPC1_HUMAN	Q8WXF1	PSPC1_HUMAN	PSPC1	523	Homo sapiens	1:Experimental evidence at protein level	Paraspeckle component 1	1	1949	282775	234632	220296	3	18.1093	17.84	17.7491	18.1093	17.84	17.7491	-0.2693	-0.3602	-0.31475
sp|P01012|OVAL_CHICK	P01012	OVAL_CHICK	SERPINB14	386	Gallus gallus	1:Experimental evidence at protein level	Ovalbumin	1	341	767149	671506	566421	3	19.5491	19.357	19.1115	19.5491	19.357	19.1115	-0.1921	-0.4376	-0.31485
sp|Q99729|ROAA_HUMAN	Q99729	ROAA_HUMAN	HNRNPAB	332	Homo sapiens	1:Experimental evidence at protein level	Heterogeneous nuclear ribonucleoprotein A/B	1	2138	1.19171e+06	770005	1.19155e+06	3	20.1846	19.5545	20.1844	20.1846	19.5545	20.1844	-0.6301	-0.0002	-0.31515
sp|P04844|RPN2_HUMAN	P04844	RPN2_HUMAN	RPN2	631	Homo sapiens	1:Experimental evidence at protein level	Dolichyl-diphosphooligosaccharide--protein glycosyltransferase subunit 2	1	387	141758	117630	109751	3	17.1131	16.8439	16.7439	17.1131	16.8439	16.7439	-0.2692	-0.3692	-0.3192
sp|P13797|PLST_HUMAN	P13797	PLST_HUMAN	PLS3	630	Homo sapiens	1:Experimental evidence at protein level	Plastin-3	1	546	163903	175737	98205.4	3	17.3225	17.4231	16.5835	17.3225	17.4231	16.5835	0.1006	-0.739	-0.3192
sp|Q9Y3B4|SF3B6_HUMAN	Q9Y3B4	SF3B6_HUMAN	SF3B6	125	Homo sapiens	1:Experimental evidence at protein level	Splicing factor 3B subunit 6	1	2642	677390	553577	531955	3	19.3696	19.0784	19.0209	19.3696	19.0784	19.0209	-0.2912	-0.3487	-0.31995
sp|O60784|TOM1_HUMAN	O60784	TOM1_HUMAN	TOM1	492	Homo sapiens	1:Experimental evidence at protein level	Target of Myb1 membrane trafficking protein	1	182	532614	544710	334077	3	19.0227	19.0551	18.3498	19.0227	19.0551	18.3498	0.0324	-0.6729	-0.32025
sp|Q9UBI6|GBG12_HUMAN	Q9UBI6	GBG12_HUMAN	GNG12	72	Homo sapiens	1:Experimental evidence at protein level	Guanine nucleotide-binding protein G(I)/G(S)/G(O) subunit gamma-12	1	2504	1058640	742540	965852	3	20.0138	19.5021	19.8814	20.0138	19.5021	19.8814	-0.5117	-0.1324	-0.32205
sp|Q71SY5|MED25_HUMAN	Q71SY5	MED25_HUMAN	MED25	747	Homo sapiens	1:Experimental evidence at protein level	Mediator of RNA polymerase II transcription subunit 25	0.9998	1741	220624	262109	118807	3	17.7512	17.9998	16.8583	17.7512	17.9998	16.8583	0.2486	-0.8929	-0.32215
sp|Q9Y3E1|HDGR3_HUMAN	Q9Y3E1	HDGR3_HUMAN	HDGFL3	203	Homo sapiens	1:Experimental evidence at protein level	Hepatoma-derived growth factor-related protein 3	1	2652	425170	268039	431291	3	18.6977	18.0321	18.7183	18.6977	18.0321	18.7183	-0.6656	0.0206	-0.3225
sp|P46783|RS10_HUMAN	P46783	RS10_HUMAN	RPS10	165	Homo sapiens	1:Experimental evidence at protein level	Small ribosomal subunit protein eS10	1	910	1.58834e+06	1.11526e+06	1.44273e+06	3	20.5991	20.0889	20.4604	20.5991	20.0889	20.4604	-0.5102	-0.1387	-0.32445
sp|Q13601|KRR1_HUMAN	Q13601	KRR1_HUMAN	KRR1	381	Homo sapiens	1:Experimental evidence at protein level	KRR1 small subunit processome component homolog	1	1439	139247	121609	101562	3	17.0873	16.8919	16.632	17.0873	16.8919	16.632	-0.1954	-0.4553	-0.32535
sp|P07437|TBB5_HUMAN	P07437	TBB5_HUMAN	TUBB	444	Homo sapiens	1:Experimental evidence at protein level	Tubulin beta chain	1	429	50984060	34590232	47796536	3	25.604	25.0443	25.5105	25.604	25.0443	25.5105	-0.5597	-0.0935	-0.3266
sp|Q10567|AP1B1_HUMAN	Q10567	AP1B1_HUMAN	AP1B1	949	Homo sapiens	1:Experimental evidence at protein level	AP-1 complex subunit beta-1	1	1356	929334	916502	597875	3	19.8258	19.8058	19.1895	19.8258	19.8058	19.1895	-0.02	-0.6363	-0.32815
sp|P62277|RS13_HUMAN	P62277	RS13_HUMAN	RPS13	151	Homo sapiens	1:Experimental evidence at protein level	Small ribosomal subunit protein uS15	1	1149	2799643	1.94289e+06	2.55793e+06	3	21.4168	20.8898	21.2865	21.4168	20.8898	21.2865	-0.527	-0.1303	-0.32865
sp|P57740|NU107_HUMAN	P57740	NU107_HUMAN	NUP107	925	Homo sapiens	1:Experimental evidence at protein level	Nuclear pore complex protein Nup107	1	1074	469211	392644	354692	3	18.8399	18.5829	18.4362	18.8399	18.5829	18.4362	-0.257	-0.4037	-0.33035
sp|P51991|ROA3_HUMAN	P51991	ROA3_HUMAN	HNRNPA3	378	Homo sapiens	1:Experimental evidence at protein level	Heterogeneous nuclear ribonucleoprotein A3	1	1009	1.06888e+06	690982	1.04011e+06	3	20.0277	19.3983	19.9883	20.0277	19.3983	19.9883	-0.6294	-0.0394	-0.3344
sp|Q07157|ZO1_HUMAN	Q07157	ZO1_HUMAN	TJP1	1748	Homo sapiens	1:Experimental evidence at protein level	Tight junction protein 1	1	1331	205191	176244	149918	3	17.6466	17.4272	17.1938	17.6466	17.4272	17.1938	-0.2194	-0.4528	-0.3361
sp|Q14498|RBM39_HUMAN	Q14498	RBM39_HUMAN	RBM39	530	Homo sapiens	1:Experimental evidence at protein level	RNA-binding protein 39	1	1483	1.06254e+06	724445	975978	3	20.0191	19.4665	19.8965	20.0191	19.4665	19.8965	-0.5526	-0.1226	-0.3376
sp|P29373|RABP2_HUMAN	P29373	RABP2_HUMAN	CRABP2	138	Homo sapiens	1:Experimental evidence at protein level	Cellular retinoic acid-binding protein 2	0.9998	730	166999	87559	199073	3	17.3495	16.418	17.6029	17.3495	16.418	17.6029	-0.9315	0.2534	-0.33905
sp|O75390|CISY_HUMAN	O75390	CISY_HUMAN	CS	466	Homo sapiens	1:Experimental evidence at protein level	Citrate synthase, mitochondrial	1	220	3170522	2.96539e+06	2.11712e+06	3	21.5963	21.4998	21.0137	21.5963	21.4998	21.0137	-0.0965	-0.5826	-0.33955
sp|O95816|BAG2_HUMAN	O95816	BAG2_HUMAN	BAG2	211	Homo sapiens	1:Experimental evidence at protein level	BAG family molecular chaperone regulator 2	1	310	1.49847e+06	1.13227e+06	1.23847e+06	3	20.5151	20.1108	20.2401	20.5151	20.1108	20.2401	-0.4043	-0.275	-0.33965
sp|Q9BQ52|RNZ2_HUMAN	Q9BQ52	RNZ2_HUMAN	ELAC2	826	Homo sapiens	1:Experimental evidence at protein level	Zinc phosphodiesterase ELAC protein 2	1	2154	207969	205159	131637	3	17.666	17.6464	17.0062	17.666	17.6464	17.0062	-0.0196	-0.6598	-0.3397
sp|Q9BYD1|RM13_HUMAN	Q9BYD1	RM13_HUMAN	MRPL13	178	Homo sapiens	1:Experimental evidence at protein level	Large ribosomal subunit protein uL13m	1	2231	462637	405304	329276	3	18.8195	18.6286	18.3289	18.8195	18.6286	18.3289	-0.1909	-0.4906	-0.34075
sp|P55265|DSRAD_HUMAN	P55265	DSRAD_HUMAN	ADAR	1226	Homo sapiens	1:Experimental evidence at protein level	Double-stranded RNA-specific adenosine deaminase	1	1057	358665	322698	248342	3	18.4523	18.2998	17.922	18.4523	18.2998	17.922	-0.1525	-0.5303	-0.3414
sp|P05141|ADT2_HUMAN	P05141	ADT2_HUMAN	SLC25A5	298	Homo sapiens	1:Experimental evidence at protein level	ADP/ATP translocase 2	1	395	16817996	12977122	13475271	3	24.002	23.632	23.6865	24.002	23.632	23.6865	-0.37	-0.3155	-0.34275
sp|Q9UJ70|NAGK_HUMAN	Q9UJ70	NAGK_HUMAN	NAGK	344	Homo sapiens	1:Experimental evidence at protein level	N-acetyl-D-glucosamine kinase	1	2542	539824	395343	458104	3	19.0421	18.5927	18.8053	19.0421	18.5927	18.8053	-0.4494	-0.2368	-0.3431
sp|Q15185|TEBP_HUMAN	Q15185	TEBP_HUMAN	PTGES3	160	Homo sapiens	1:Experimental evidence at protein level	Prostaglandin E synthase 3	0.9998	1535	512193	278047	585720	3	18.9663	18.085	19.1599	18.9663	18.085	19.1599	-0.8813	0.1936	-0.34385
sp|A5YKK6|CNOT1_HUMAN	A5YKK6	CNOT1_HUMAN	CNOT1	2376	Homo sapiens	1:Experimental evidence at protein level	CCR4-NOT transcription complex subunit 1	1	8	738941	648090	522771	3	19.4951	19.3058	18.9958	19.4951	19.3058	18.9958	-0.1893	-0.4993	-0.3443
sp|P04899|GNAI2_HUMAN	P04899	GNAI2_HUMAN	GNAI2	355	Homo sapiens	1:Experimental evidence at protein level	Guanine nucleotide-binding protein G(i) subunit alpha-2	1	388	528943	367260	471500	3	19.0128	18.4864	18.8469	19.0128	18.4864	18.8469	-0.5264	-0.1659	-0.34615
sp|O94979|SC31A_HUMAN	O94979	SC31A_HUMAN	SEC31A	1220	Homo sapiens	1:Experimental evidence at protein level	Protein transport protein Sec31A	1	276	654338	504304	524500	3	19.3197	18.9439	19.0006	19.3197	18.9439	19.0006	-0.3758	-0.3191	-0.34745
sp|Q9UHI6|DDX20_HUMAN	Q9UHI6	DDX20_HUMAN	DDX20	824	Homo sapiens	1:Experimental evidence at protein level	Probable ATP-dependent RNA helicase DDX20	1	2529	147837	129076	104560	3	17.1736	16.9779	16.674	17.1736	16.9779	16.674	-0.1957	-0.4996	-0.34765
sp|P62906|RL10A_HUMAN	P62906	RL10A_HUMAN	RPL10A	217	Homo sapiens	1:Experimental evidence at protein level	Large ribosomal subunit protein uL1	1	1184	14025974	11093731	10932348	3	23.7389	23.4041	23.3778	23.7389	23.4041	23.3778	-0.3348	-0.3611	-0.34795
sp|P0C0S5|H2AZ_HUMAN	P0C0S5	H2AZ_HUMAN	H2AZ1	128	Homo sapiens	1:Experimental evidence at protein level	Histone H2A.Z	1	481	1.98774e+06	1.79538e+06	1.35756e+06	3	20.9227	20.7759	20.3726	20.9227	20.7759	20.3726	-0.1468	-0.5501	-0.34845
sp|Q96P70|IPO9_HUMAN	Q96P70	IPO9_HUMAN	IPO9	1041	Homo sapiens	1:Experimental evidence at protein level	Importin-9	1	2086	411148	271460	384160	3	18.6493	18.0504	18.5513	18.6493	18.0504	18.5513	-0.5989	-0.098	-0.34845
sp|P47897|SYQ_HUMAN	P47897	SYQ_HUMAN	QARS1	775	Homo sapiens	1:Experimental evidence at protein level	Glutamine--tRNA ligase	1	917	1.80302e+06	1.20014e+06	1.66982e+06	3	20.782	20.1948	20.6713	20.782	20.1948	20.6713	-0.5872	-0.1107	-0.34895
sp|Q13557|KCC2D_HUMAN	Q13557	KCC2D_HUMAN	CAMK2D	499	Homo sapiens	1:Experimental evidence at protein level	Calcium/calmodulin-dependent protein kinase type II subunit delta	1	1434	297633	207419	263253	3	18.1832	17.6622	18.0061	18.1832	17.6622	18.0061	-0.521	-0.1771	-0.34905
sp|P16435|NCPR_HUMAN	P16435	NCPR_HUMAN	POR	677	Homo sapiens	1:Experimental evidence at protein level	NADPH--cytochrome P450 reductase	1	575	135988	114653	98913.3	3	17.0531	16.8069	16.5939	17.0531	16.8069	16.5939	-0.2462	-0.4592	-0.3527
sp|Q92572|AP3S1_HUMAN	Q92572	AP3S1_HUMAN	AP3S1	193	Homo sapiens	1:Experimental evidence at protein level	AP-3 complex subunit sigma-1	1	1966	171603	109184	165102	3	17.3887	16.7364	17.333	17.3887	16.7364	17.333	-0.6523	-0.0557	-0.354
sp|Q86TX2|ACOT1_HUMAN	Q86TX2	ACOT1_HUMAN	ACOT1	421	Homo sapiens	1:Experimental evidence at protein level	Acyl-coenzyme A thioesterase 1	1	1785	223884	159548	192277	3	17.7724	17.2836	17.5528	17.7724	17.2836	17.5528	-0.4888	-0.2196	-0.3542
sp|Q13404|UB2V1_HUMAN	Q13404	UB2V1_HUMAN	UBE2V1	147	Homo sapiens	1:Experimental evidence at protein level	Ubiquitin-conjugating enzyme E2 variant 1	1	1413	400507	347901	282140	3	18.6115	18.4083	18.1061	18.6115	18.4083	18.1061	-0.2032	-0.5054	-0.3543
sp|O00592|PODXL_HUMAN	O00592	PODXL_HUMAN	PODXL	558	Homo sapiens	1:Experimental evidence at protein level	Podocalyxin	1	53	1.11494e+06	1.07737e+06	701265	3	20.0885	20.0391	19.4196	20.0885	20.0391	19.4196	-0.0494	-0.6689	-0.35915
sp|P30419|NMT1_HUMAN	P30419	NMT1_HUMAN	NMT1	496	Homo sapiens	1:Experimental evidence at protein level	Glycylpeptide N-tetradecanoyltransferase 1	1	747	376311	294601	290502	3	18.5216	18.1684	18.1482	18.5216	18.1684	18.1482	-0.3532	-0.3734	-0.3633
sp|Q10713|MPPA_HUMAN	Q10713	MPPA_HUMAN	PMPCA	525	Homo sapiens	1:Experimental evidence at protein level	Mitochondrial-processing peptidase subunit alpha	1	1358	373527	333301	252769	3	18.5109	18.3465	17.9475	18.5109	18.3465	17.9475	-0.1644	-0.5634	-0.3639
sp|Q8N766|EMC1_HUMAN	Q8N766	EMC1_HUMAN	EMC1	993	Homo sapiens	1:Experimental evidence at protein level	ER membrane protein complex subunit 1	1	1867	178983	NaN	250843	2	17.4495	NaN	17.9364	17.4495	16.2304	17.9364	-1.2191	0.4869	-0.3661
sp|P07900|HS90A_HUMAN	P07900	HS90A_HUMAN	HSP90AA1	732	Homo sapiens	1:Experimental evidence at protein level	Heat shock protein HSP 90-alpha	1	435	5845420	4.0074e+06	5.12898e+06	3	22.4789	21.9342	22.2902	22.4789	21.9342	22.2902	-0.5447	-0.1887	-0.3667
sp|O43747|AP1G1_HUMAN	O43747	AP1G1_HUMAN	AP1G1	822	Homo sapiens	1:Experimental evidence at protein level	AP-1 complex subunit gamma-1	1	143	445744	370871	322090	3	18.7659	18.5006	18.2971	18.7659	18.5006	18.2971	-0.2653	-0.4688	-0.36705
sp|Q53GS9|UBP39_HUMAN	Q53GS9	UBP39_HUMAN	USP39	565	Homo sapiens	1:Experimental evidence at protein level	Ubiquitin carboxyl-terminal hydrolase 39	1	1635	687941	546172	520785	3	19.3919	19.059	18.9903	19.3919	19.059	18.9903	-0.3329	-0.4016	-0.36725
sp|Q12906|ILF3_HUMAN	Q12906	ILF3_HUMAN	ILF3	894	Homo sapiens	1:Experimental evidence at protein level	Interleukin enhancer-binding factor 3	1	1375	2.1348e+06	1.6216e+06	1.68506e+06	3	21.0257	20.629	20.6844	21.0257	20.629	20.6844	-0.3967	-0.3413	-0.369
sp|P13984|T2FB_HUMAN	P13984	T2FB_HUMAN	GTF2F2	249	Homo sapiens	1:Experimental evidence at protein level	General transcription factor IIF subunit 2	1	552	324923	318694	198414	3	18.3097	18.2818	17.5982	18.3097	18.2818	17.5982	-0.0279	-0.7115	-0.3697
sp|P49792|RBP2_HUMAN	P49792	RBP2_HUMAN	RANBP2	3224	Homo sapiens	1:Experimental evidence at protein level	E3 SUMO-protein ligase RanBP2	1	962	558363	494210	377838	3	19.0908	18.9148	18.5274	19.0908	18.9148	18.5274	-0.176	-0.5634	-0.3697
sp|Q05086|UBE3A_HUMAN	Q05086	UBE3A_HUMAN	UBE3A	875	Homo sapiens	1:Experimental evidence at protein level	Ubiquitin-protein ligase E3A	1	1313	348626	297502	244614	3	18.4113	18.1825	17.9001	18.4113	18.1825	17.9001	-0.2288	-0.5112	-0.37
sp|P09001|RM03_HUMAN	P09001	RM03_HUMAN	MRPL3	348	Homo sapiens	1:Experimental evidence at protein level	Large ribosomal subunit protein uL3m	1	462	1.76584e+06	1.20963e+06	1.54047e+06	3	20.7519	20.2061	20.5549	20.7519	20.2061	20.5549	-0.5458	-0.197	-0.3714
sp|O15372|EIF3H_HUMAN	O15372	EIF3H_HUMAN	EIF3H	352	Homo sapiens	1:Experimental evidence at protein level	Eukaryotic translation initiation factor 3 subunit H	1	102	886533	661085	706286	3	19.7578	19.3345	19.4299	19.7578	19.3345	19.4299	-0.4233	-0.3279	-0.3756
sp|P46060|RAGP1_HUMAN	P46060	RAGP1_HUMAN	RANGAP1	587	Homo sapiens	1:Experimental evidence at protein level	Ran GTPase-activating protein 1	1	897	2.25782e+06	1.97432e+06	1.52802e+06	3	21.1065	20.9129	20.5432	21.1065	20.9129	20.5432	-0.1936	-0.5633	-0.37845
sp|Q06587|RING1_HUMAN	Q06587	RING1_HUMAN	RING1	406	Homo sapiens	1:Experimental evidence at protein level	E3 ubiquitin-protein ligase RING1	1	1325	281123	217955	214436	3	18.1008	17.7337	17.7102	18.1008	17.7337	17.7102	-0.3671	-0.3906	-0.37885
sp|P68133|ACTS_HUMAN	P68133	ACTS_HUMAN	ACTA1	377	Homo sapiens	1:Experimental evidence at protein level	Actin, alpha skeletal muscle	1	1214	6660074	5.6913e+06	4606016	3	22.6671	22.4403	22.1351	22.6671	22.4403	22.1351	-0.2268	-0.532	-0.3794
sp|Q15814|TBCC_HUMAN	Q15814	TBCC_HUMAN	TBCC	346	Homo sapiens	1:Experimental evidence at protein level	Tubulin-specific chaperone C	1	1573	326054	248793	252457	3	18.3148	17.9246	17.9457	18.3148	17.9246	17.9457	-0.3902	-0.3691	-0.37965
sp|Q7Z3B4|NUP54_HUMAN	Q7Z3B4	NUP54_HUMAN	NUP54	507	Homo sapiens	1:Experimental evidence at protein level	Nucleoporin p54	1	1764	141475	101450	116249	3	17.1102	16.6304	16.8269	17.1102	16.6304	16.8269	-0.4798	-0.2833	-0.38155
sp|Q13418|ILK_HUMAN	Q13418	ILK_HUMAN	ILK	452	Homo sapiens	1:Experimental evidence at protein level	Scaffold protein ILK	1	1416	284653	218223	218690	3	18.1188	17.7354	17.7385	18.1188	17.7354	17.7385	-0.3834	-0.3803	-0.38185
sp|O75569|PRKRA_HUMAN	O75569	PRKRA_HUMAN	PRKRA	313	Homo sapiens	1:Experimental evidence at protein level	Interferon-inducible double-stranded RNA-dependent protein kinase activator A	0.9987	234	345938	257922	271921	3	18.4002	17.9766	18.0528	18.4002	17.9766	18.0528	-0.4236	-0.3474	-0.3855
sp|Q7Z2W9|RM21_HUMAN	Q7Z2W9	RM21_HUMAN	MRPL21	205	Homo sapiens	1:Experimental evidence at protein level	Large ribosomal subunit protein bL21m	1	1760	2.99996e+06	2.31565e+06	2.26585e+06	3	21.5165	21.143	21.1116	21.5165	21.143	21.1116	-0.3735	-0.4049	-0.3892
sp|Q9BQA1|MEP50_HUMAN	Q9BQA1	MEP50_HUMAN	WDR77	342	Homo sapiens	1:Experimental evidence at protein level	Methylosome protein WDR77	1	2157	253516	181519	205980	3	17.9517	17.4698	17.6521	17.9517	17.4698	17.6521	-0.4819	-0.2996	-0.39075
sp|O00303|EIF3F_HUMAN	O00303	EIF3F_HUMAN	EIF3F	357	Homo sapiens	1:Experimental evidence at protein level	Eukaryotic translation initiation factor 3 subunit F	1	36	1.85369e+06	1.26105e+06	1.58267e+06	3	20.822	20.2662	20.5939	20.822	20.2662	20.5939	-0.5558	-0.2281	-0.39195
sp|P10768|ESTD_HUMAN	P10768	ESTD_HUMAN	ESD	282	Homo sapiens	1:Experimental evidence at protein level	S-formylglutathione hydrolase	1	501	746648	660993	489848	3	19.5101	19.3343	18.902	19.5101	19.3343	18.902	-0.1758	-0.6081	-0.39195
sp|P67936|TPM4_HUMAN	P67936	TPM4_HUMAN	TPM4	248	Homo sapiens	1:Experimental evidence at protein level	Tropomyosin alpha-4 chain	1	1211	1.04394e+06	861715	733154	3	19.9936	19.7169	19.4838	19.9936	19.7169	19.4838	-0.2767	-0.5098	-0.39325
sp|Q15393|SF3B3_HUMAN	Q15393	SF3B3_HUMAN	SF3B3	1217	Homo sapiens	1:Experimental evidence at protein level	Splicing factor 3B subunit 3	1	1547	5367258	4.03535e+06	4.13494e+06	3	22.3558	21.9443	21.9794	22.3558	21.9443	21.9794	-0.4115	-0.3764	-0.39395
sp|P01011|AACT_HUMAN	P01011	AACT_HUMAN	SERPINA3	423	Homo sapiens	1:Experimental evidence at protein level	Alpha-1-antichymotrypsin	1	340	172344	119959	143217	3	17.3949	16.8722	17.1278	17.3949	16.8722	17.1278	-0.5227	-0.2671	-0.3949
sp|Q9NQT4|EXOS5_HUMAN	Q9NQT4	EXOS5_HUMAN	EXOSC5	235	Homo sapiens	1:Experimental evidence at protein level	Exosome complex component RRP46	1	2363	395930	263909	342995	3	18.5949	18.0097	18.3878	18.5949	18.0097	18.3878	-0.5852	-0.2071	-0.39615
sp|P05388|RLA0_HUMAN	P05388	RLA0_HUMAN	RPLP0	317	Homo sapiens	1:Experimental evidence at protein level	Large ribosomal subunit protein uL10	1	403	9306532	7594432	6.56578e+06	3	23.1498	22.8565	22.6465	23.1498	22.8565	22.6465	-0.2933	-0.5033	-0.3983
sp|Q12789|TF3C1_HUMAN	Q12789	TF3C1_HUMAN	GTF3C1	2109	Homo sapiens	1:Experimental evidence at protein level	General transcription factor 3C polypeptide 1	1	1363	282527	234632	195521	3	18.108	17.84	17.577	18.108	17.84	17.577	-0.268	-0.531	-0.3995
sp|Q9UKV3|ACINU_HUMAN	Q9UKV3	ACINU_HUMAN	ACIN1	1341	Homo sapiens	1:Experimental evidence at protein level	Apoptotic chromatin condensation inducer in the nucleus	1	2560	247354	210730	166189	3	17.9162	17.685	17.3425	17.9162	17.685	17.3425	-0.2312	-0.5737	-0.40245
sp|Q96PK6|RBM14_HUMAN	Q96PK6	RBM14_HUMAN	RBM14	669	Homo sapiens	1:Experimental evidence at protein level	RNA-binding protein 14	1	2088	685760	409405	656076	3	19.3873	18.6432	19.3235	19.3873	18.6432	19.3235	-0.7441	-0.0638	-0.40395
sp|P09211|GSTP1_HUMAN	P09211	GSTP1_HUMAN	GSTP1	210	Homo sapiens	1:Experimental evidence at protein level	Glutathione S-transferase P	1	465	23802618	16950242	19027884	3	24.5045	24.019	24.1795	24.5045	24.019	24.1795	-0.4855	-0.325	-0.40525
sp|O95793|STAU1_HUMAN	O95793	STAU1_HUMAN	STAU1	577	Homo sapiens	1:Experimental evidence at protein level	Double-stranded RNA-binding protein Staufen homolog 1	1	307	479480	311503	420530	3	18.8711	18.2489	18.6819	18.8711	18.2489	18.6819	-0.6222	-0.1892	-0.4057
sp|Q6P2Q9|PRP8_HUMAN	Q6P2Q9	PRP8_HUMAN	PRPF8	2335	Homo sapiens	1:Experimental evidence at protein level	Pre-mRNA-processing-splicing factor 8	1	1710	360339	346357	213242	3	18.459	18.4019	17.7021	18.459	18.4019	17.7021	-0.0571	-0.7569	-0.407
sp|P51572|BAP31_HUMAN	P51572	BAP31_HUMAN	BCAP31	246	Homo sapiens	1:Experimental evidence at protein level	B-cell receptor-associated protein 31	1	1000	281434	246362	182858	3	18.1024	17.9104	17.4804	18.1024	17.9104	17.4804	-0.192	-0.622	-0.407
sp|Q96QA5|GSDMA_HUMAN	Q96QA5	GSDMA_HUMAN	GSDMA	445	Homo sapiens	1:Experimental evidence at protein level	Gasdermin-A	1	2093	288349	303206	155463	3	18.1375	18.2099	17.2462	18.1375	18.2099	17.2462	0.0724	-0.8913	-0.40945
sp|P82933|RT09_HUMAN	P82933	RT09_HUMAN	MRPS9	396	Homo sapiens	1:Experimental evidence at protein level	Small ribosomal subunit protein uS9m	1	1244	327493	211386	286160	3	18.3211	17.6895	18.1265	18.3211	17.6895	18.1265	-0.6316	-0.1946	-0.4131
sp|Q8IY81|SPB1_HUMAN	Q8IY81	SPB1_HUMAN	FTSJ3	847	Homo sapiens	1:Experimental evidence at protein level	pre-rRNA 2'-O-ribose RNA methyltransferase FTSJ3	1	1833	249813	173736	202520	3	17.9305	17.4065	17.6277	17.9305	17.4065	17.6277	-0.524	-0.3028	-0.4134
sp|P31942|HNRH3_HUMAN	P31942	HNRH3_HUMAN	HNRNPH3	346	Homo sapiens	1:Experimental evidence at protein level	Heterogeneous nuclear ribonucleoprotein H3	1	768	4.74819e+06	3561862	3.56678e+06	3	22.1789	21.7642	21.7662	22.1789	21.7642	21.7662	-0.4147	-0.4127	-0.4137
sp|P62316|SMD2_HUMAN	P62316	SMD2_HUMAN	SNRPD2	118	Homo sapiens	1:Experimental evidence at protein level	Small nuclear ribonucleoprotein Sm D2	1	1157	1344161	1.00379e+06	1.01382e+06	3	20.3583	19.937	19.9514	20.3583	19.937	19.9514	-0.4213	-0.4069	-0.4141
sp|O43818|U3IP2_HUMAN	O43818	U3IP2_HUMAN	RRP9	475	Homo sapiens	1:Experimental evidence at protein level	U3 small nucleolar RNA-interacting protein 2	1	150	348388	235423	290144	3	18.4103	17.8449	18.1464	18.4103	17.8449	18.1464	-0.5654	-0.2639	-0.41465
sp|P85037|FOXK1_HUMAN	P85037	FOXK1_HUMAN	FOXK1	733	Homo sapiens	1:Experimental evidence at protein level	Forkhead box protein K1	1	1257	315241	200878	277215	3	18.2661	17.616	18.0806	18.2661	17.616	18.0806	-0.6501	-0.1855	-0.4178
sp|Q99798|ACON_HUMAN	Q99798	ACON_HUMAN	ACO2	780	Homo sapiens	1:Experimental evidence at protein level	Aconitate hydratase, mitochondrial	1	2141	572672	459391	399478	3	19.1274	18.8094	18.6078	19.1274	18.8094	18.6078	-0.318	-0.5196	-0.4188
sp|Q9H1B7|I2BPL_HUMAN	Q9H1B7	I2BPL_HUMAN	IRF2BPL	796	Homo sapiens	1:Experimental evidence at protein level	Probable E3 ubiquitin-protein ligase IRF2BPL	1	2270	254653	150640	240432	3	17.9582	17.2007	17.8753	17.9582	17.2007	17.8753	-0.7575	-0.0829	-0.4202
sp|O75935|DCTN3_HUMAN	O75935	DCTN3_HUMAN	DCTN3	186	Homo sapiens	1:Experimental evidence at protein level	Dynactin subunit 3	1	249	2.60176e+06	1.75689e+06	2149285	3	21.3111	20.7446	21.0354	21.3111	20.7446	21.0354	-0.5665	-0.2757	-0.4211
sp|Q7Z460|CLAP1_HUMAN	Q7Z460	CLAP1_HUMAN	CLASP1	1538	Homo sapiens	1:Experimental evidence at protein level	CLIP-associating protein 1	1	1771	271173	190662	215045	3	18.0489	17.5407	17.7143	18.0489	17.5407	17.7143	-0.5082	-0.3346	-0.4214
sp|P63244|RACK1_HUMAN	P63244	RACK1_HUMAN	RACK1	317	Homo sapiens	1:Experimental evidence at protein level	Small ribosomal subunit protein RACK1	1	1204	4430502	3311921	3.29427e+06	3	22.079	21.6592	21.6515	22.079	21.6592	21.6515	-0.4198	-0.4275	-0.42365
sp|P23919|KTHY_HUMAN	P23919	KTHY_HUMAN	DTYMK	212	Homo sapiens	1:Experimental evidence at protein level	Thymidylate kinase	1	669	362165	278462	260269	3	18.4663	18.0871	17.9896	18.4663	18.0871	17.9896	-0.3792	-0.4767	-0.42795
sp|Q9P2J5|SYLC_HUMAN	Q9P2J5	SYLC_HUMAN	LARS1	1176	Homo sapiens	1:Experimental evidence at protein level	Leucine--tRNA ligase, cytoplasmic	1	2491	826012	598134	629762	3	19.6558	19.1901	19.2644	19.6558	19.1901	19.2644	-0.4657	-0.3914	-0.42855
sp|Q9NYL2|M3K20_HUMAN	Q9NYL2	M3K20_HUMAN	MAP3K20	800	Homo sapiens	1:Experimental evidence at protein level	Mitogen-activated protein kinase kinase kinase 20	0.9999	2454	83719.6	118544	NaN	2	16.3533	16.8551	NaN	16.3533	16.8551	14.9924	0.5018	-1.3609	-0.42955
sp|Q14160|SCRIB_HUMAN	Q14160	SCRIB_HUMAN	SCRIB	1655	Homo sapiens	1:Experimental evidence at protein level	Protein scribble homolog	1	1464	285455	218986	205085	3	18.1229	17.7405	17.6459	18.1229	17.7405	17.6459	-0.3824	-0.477	-0.4297
sp|O43447|PPIH_HUMAN	O43447	PPIH_HUMAN	PPIH	177	Homo sapiens	1:Experimental evidence at protein level	Peptidyl-prolyl cis-trans isomerase H	1	125	949523	720716	688359	3	19.8568	19.4591	19.3928	19.8568	19.4591	19.3928	-0.3977	-0.464	-0.43085
sp|P05787|K2C8_HUMAN	P05787	K2C8_HUMAN	KRT8	483	Homo sapiens	1:Experimental evidence at protein level	Keratin, type II cytoskeletal 8	1	408	11330373	7.22145e+06	9705773	3	23.4298	22.7839	23.2104	23.4298	22.7839	23.2104	-0.6459	-0.2194	-0.43265
sp|P12273|PIP_HUMAN	P12273	PIP_HUMAN	PIP	146	Homo sapiens	1:Experimental evidence at protein level	Prolactin-inducible protein	1	528	8969023	8780064	5024008	3	23.0965	23.0658	22.2604	23.0965	23.0658	22.2604	-0.0307	-0.8361	-0.4334
sp|O15145|ARPC3_HUMAN	O15145	ARPC3_HUMAN	ARPC3	178	Homo sapiens	1:Experimental evidence at protein level	Actin-related protein 2/3 complex subunit 3	1	89	568118	341854	517073	3	19.1158	18.383	18.98	19.1158	18.383	18.98	-0.7328	-0.1358	-0.4343
sp|P08133|ANXA6_HUMAN	P08133	ANXA6_HUMAN	ANXA6	673	Homo sapiens	1:Experimental evidence at protein level	Annexin A6	1	441	440563	255871	414596	3	18.749	17.9651	18.6613	18.749	17.9651	18.6613	-0.7839	-0.0877	-0.4358
sp|P05386|RLA1_HUMAN	P05386	RLA1_HUMAN	RPLP1	114	Homo sapiens	1:Experimental evidence at protein level	Large ribosomal subunit protein P1	1	401	2291602	1.68727e+06	1.69761e+06	3	21.1279	20.6863	20.6951	21.1279	20.6863	20.6951	-0.4416	-0.4328	-0.4372
sp|P36404|ARL2_HUMAN	P36404	ARL2_HUMAN	ARL2	184	Homo sapiens	1:Experimental evidence at protein level	ADP-ribosylation factor-like protein 2	1	818	308933	227115	229154	3	18.2369	17.7931	17.806	18.2369	17.7931	17.806	-0.4438	-0.4309	-0.43735
sp|Q96C36|P5CR2_HUMAN	Q96C36	P5CR2_HUMAN	PYCR2	320	Homo sapiens	1:Experimental evidence at protein level	Pyrroline-5-carboxylate reductase 2	1	2019	161507	97469.2	145857	3	17.3012	16.5727	17.1542	17.3012	16.5727	17.1542	-0.7285	-0.147	-0.43775
sp|Q9NY93|DDX56_HUMAN	Q9NY93	DDX56_HUMAN	DDX56	547	Homo sapiens	1:Experimental evidence at protein level	Probable ATP-dependent RNA helicase DDX56	1	2450	326381	201354	288198	3	18.3162	17.6194	18.1367	18.3162	17.6194	18.1367	-0.6968	-0.1795	-0.43815
sp|P17655|CAN2_HUMAN	P17655	CAN2_HUMAN	CAPN2	700	Homo sapiens	1:Experimental evidence at protein level	Calpain-2 catalytic subunit	1	589	413832	309332	301015	3	18.6587	18.2388	18.1995	18.6587	18.2388	18.1995	-0.4199	-0.4592	-0.43955
sp|P31350|RIR2_HUMAN	P31350	RIR2_HUMAN	RRM2	389	Homo sapiens	1:Experimental evidence at protein level	Ribonucleoside-diphosphate reductase subunit M2	1	761	425568	340778	287668	3	18.699	18.3785	18.134	18.699	18.3785	18.134	-0.3205	-0.565	-0.44275
sp|P04279|SEMG1_HUMAN	P04279	SEMG1_HUMAN	SEMG1	462	Homo sapiens	1:Experimental evidence at protein level	Semenogelin-1	1	379	1216202	1.13622e+06	704460	3	20.214	20.1158	19.4262	20.214	20.1158	19.4262	-0.0982	-0.7878	-0.443
sp|Q9H3P2|NELFA_HUMAN	Q9H3P2	NELFA_HUMAN	NELFA	528	Homo sapiens	1:Experimental evidence at protein level	Negative elongation factor A	1	2287	252036	195960	175287	3	17.9433	17.5802	17.4194	17.9433	17.5802	17.4194	-0.3631	-0.5239	-0.4435
sp|O95059|RPP14_HUMAN	O95059	RPP14_HUMAN	RPP14	124	Homo sapiens	1:Experimental evidence at protein level	Ribonuclease P protein subunit p14	0.9999	277	NaN	52133.3	77726.2	2	NaN	15.6699	16.2461	16.4028	15.6699	16.2461	-0.7329	-0.1567	-0.4448
sp|P51149|RAB7A_HUMAN	P51149	RAB7A_HUMAN	RAB7A	207	Homo sapiens	1:Experimental evidence at protein level	Ras-related protein Rab-7a	1	990	2.87618e+06	2.07867e+06	2145469	3	21.4557	20.9872	21.0329	21.4557	20.9872	21.0329	-0.4685	-0.4228	-0.44565
sp|Q9H2P0|ADNP_HUMAN	Q9H2P0	ADNP_HUMAN	ADNP	1102	Homo sapiens	1:Experimental evidence at protein level	Activity-dependent neuroprotector homeobox protein	1	2280	678690	467474	530650	3	19.3724	18.8345	19.0174	19.3724	18.8345	19.0174	-0.5379	-0.355	-0.44645
sp|P37268|FDFT_HUMAN	P37268	FDFT_HUMAN	FDFT1	417	Homo sapiens	1:Experimental evidence at protein level	Squalene synthase	1	831	181555	144723	122609	3	17.47	17.1429	16.9037	17.47	17.1429	16.9037	-0.3271	-0.5663	-0.4467
sp|P31943|HNRH1_HUMAN	P31943	HNRH1_HUMAN	HNRNPH1	449	Homo sapiens	1:Experimental evidence at protein level	Heterogeneous nuclear ribonucleoprotein H	1	769	6089863	3.58572e+06	5551434	3	22.538	21.7738	22.4044	22.538	21.7738	22.4044	-0.7642	-0.1336	-0.4489
sp|Q16186|ADRM1_HUMAN	Q16186	ADRM1_HUMAN	ADRM1	407	Homo sapiens	1:Experimental evidence at protein level	Proteasomal ubiquitin receptor ADRM1	1	1578	618752	396110	518705	3	19.239	18.5955	18.9846	19.239	18.5955	18.9846	-0.6435	-0.2544	-0.44895
sp|P62851|RS25_HUMAN	P62851	RS25_HUMAN	RPS25	125	Homo sapiens	1:Experimental evidence at protein level	Small ribosomal subunit protein eS25	1	1175	11000438	7.40098e+06	8739654	3	23.391	22.8193	23.0591	23.391	22.8193	23.0591	-0.5717	-0.3319	-0.4518
sp|P62266|RS23_HUMAN	P62266	RS23_HUMAN	RPS23	143	Homo sapiens	1:Experimental evidence at protein level	Small ribosomal subunit protein uS12	1	1146	2.05989e+06	1168625	1.93883e+06	3	20.9741	20.1564	20.8868	20.9741	20.1564	20.8868	-0.8177	-0.0873	-0.4525
sp|P36543|VATE1_HUMAN	P36543	VATE1_HUMAN	ATP6V1E1	226	Homo sapiens	1:Experimental evidence at protein level	V-type proton ATPase subunit E 1	1	821	534922	376649	404809	3	19.029	18.5229	18.6269	19.029	18.5229	18.6269	-0.5061	-0.4021	-0.4541
sp|Q6P2E9|EDC4_HUMAN	Q6P2E9	EDC4_HUMAN	EDC4	1401	Homo sapiens	1:Experimental evidence at protein level	Enhancer of mRNA-decapping protein 4	1	1709	222094	132951	197596	3	17.7608	17.0205	17.5922	17.7608	17.0205	17.5922	-0.7403	-0.1686	-0.45445
sp|Q7L2E3|DHX30_HUMAN	Q7L2E3	DHX30_HUMAN	DHX30	1194	Homo sapiens	1:Experimental evidence at protein level	ATP-dependent RNA helicase DHX30	1	1747	325911	176822	319020	3	18.3141	17.4319	18.2833	18.3141	17.4319	18.2833	-0.8822	-0.0308	-0.4565
sp|P60953|CDC42_HUMAN	P60953	CDC42_HUMAN	CDC42	191	Homo sapiens	1:Experimental evidence at protein level	Cell division control protein 42 homolog	1	1090	528304	402018	367674	3	19.011	18.6169	18.4881	19.011	18.6169	18.4881	-0.3941	-0.5229	-0.4585
sp|Q9P0L0|VAPA_HUMAN	Q9P0L0	VAPA_HUMAN	VAPA	249	Homo sapiens	1:Experimental evidence at protein level	Vesicle-associated membrane protein-associated protein A	1	2478	1.33289e+06	886336	1.05914e+06	3	20.3461	19.7575	20.0145	20.3461	19.7575	20.0145	-0.5886	-0.3316	-0.4601
sp|O00571|DDX3X_HUMAN	O00571	DDX3X_HUMAN	DDX3X	662	Homo sapiens	1:Experimental evidence at protein level	ATP-dependent RNA helicase DDX3X	1	52	3.30668e+06	2.16724e+06	2.6622e+06	3	21.657	21.0474	21.3442	21.657	21.0474	21.3442	-0.6096	-0.3128	-0.4612
sp|Q9UBX3|DIC_HUMAN	Q9UBX3	DIC_HUMAN	SLC25A10	287	Homo sapiens	1:Experimental evidence at protein level	Mitochondrial dicarboxylate carrier	1	2514	516039	480356	292491	3	18.9771	18.8737	18.158	18.9771	18.8737	18.158	-0.1034	-0.8191	-0.46125
sp|Q9BX40|LS14B_HUMAN	Q9BX40	LS14B_HUMAN	LSM14B	385	Homo sapiens	1:Experimental evidence at protein level	Protein LSM14 homolog B	1	2219	346097	208760	302317	3	18.4008	17.6715	18.2057	18.4008	17.6715	18.2057	-0.7293	-0.1951	-0.4622
sp|O14744|ANM5_HUMAN	O14744	ANM5_HUMAN	PRMT5	637	Homo sapiens	1:Experimental evidence at protein level	Protein arginine N-methyltransferase 5	1	66	511334	360805	381570	3	18.9639	18.4609	18.5416	18.9639	18.4609	18.5416	-0.503	-0.4223	-0.46265
sp|Q9Y520|PRC2C_HUMAN	Q9Y520	PRC2C_HUMAN	PRRC2C	2896	Homo sapiens	1:Experimental evidence at protein level	Protein PRRC2C	1	2669	520882	383965	372087	3	18.9906	18.5506	18.5053	18.9906	18.5506	18.5053	-0.44	-0.4853	-0.46265
sp|O76021|RL1D1_HUMAN	O76021	RL1D1_HUMAN	RSL1D1	490	Homo sapiens	1:Experimental evidence at protein level	Ribosomal L1 domain-containing protein 1	1	259	1607776	953173	1423199	3	20.6166	19.8624	20.4407	20.6166	19.8624	20.4407	-0.7542	-0.1759	-0.46505
sp|Q9H7B2|RPF2_HUMAN	Q9H7B2	RPF2_HUMAN	RPF2	306	Homo sapiens	1:Experimental evidence at protein level	Ribosome production factor 2 homolog	1	2306	249450	147207	221377	3	17.9284	17.1675	17.7561	17.9284	17.1675	17.7561	-0.7609	-0.1723	-0.4666
sp|O75643|U520_HUMAN	O75643	U520_HUMAN	SNRNP200	2136	Homo sapiens	1:Experimental evidence at protein level	U5 small nuclear ribonucleoprotein 200 kDa helicase	1	239	315184	262748	197873	3	18.2658	18.0033	17.5942	18.2658	18.0033	17.5942	-0.2625	-0.6716	-0.46705
sp|Q7L2H7|EIF3M_HUMAN	Q7L2H7	EIF3M_HUMAN	EIF3M	374	Homo sapiens	1:Experimental evidence at protein level	Eukaryotic translation initiation factor 3 subunit M	1	1748	1.52759e+06	1095117	1114469	3	20.5428	20.0627	20.0879	20.5428	20.0627	20.0879	-0.4801	-0.4549	-0.4675
sp|O00139|KIF2A_HUMAN	O00139	KIF2A_HUMAN	KIF2A	706	Homo sapiens	1:Experimental evidence at protein level	Kinesin-like protein KIF2A	1	19	337308	273512	217201	3	18.3637	18.0612	17.7287	18.3637	18.0612	17.7287	-0.3025	-0.635	-0.46875
sp|Q9H2G2|SLK_HUMAN	Q9H2G2	SLK_HUMAN	SLK	1235	Homo sapiens	1:Experimental evidence at protein level	STE20-like serine/threonine-protein kinase	1	2277	278560	201640	200907	3	18.0876	17.6214	17.6162	18.0876	17.6214	17.6162	-0.4662	-0.4714	-0.4688
sp|P61254|RL26_HUMAN	P61254	RL26_HUMAN	RPL26	145	Homo sapiens	1:Experimental evidence at protein level	Large ribosomal subunit protein uL24	1	1111	356933	232367	286245	3	18.4453	17.826	18.1269	18.4453	17.826	18.1269	-0.6193	-0.3184	-0.46885
sp|P43243|MATR3_HUMAN	P43243	MATR3_HUMAN	MATR3	847	Homo sapiens	1:Experimental evidence at protein level	Matrin-3	1	882	670017	487018	479869	3	19.3538	18.8936	18.8723	19.3538	18.8936	18.8723	-0.4602	-0.4815	-0.47085
sp|O00267|SPT5H_HUMAN	O00267	SPT5H_HUMAN	SUPT5H	1087	Homo sapiens	1:Experimental evidence at protein level	Transcription elongation factor SPT5	1	33	163428	133104	104408	3	17.3183	17.0222	16.6719	17.3183	17.0222	16.6719	-0.2961	-0.6464	-0.47125
sp|Q9Y3I0|RTCB_HUMAN	Q9Y3I0	RTCB_HUMAN	RTCB	505	Homo sapiens	1:Experimental evidence at protein level	RNA-splicing ligase RtcB homolog	1	2655	2634795	1.77843e+06	2.03088e+06	3	21.3293	20.7622	20.9537	21.3293	20.7622	20.9537	-0.5671	-0.3756	-0.47135
sp|Q9UHB6|LIMA1_HUMAN	Q9UHB6	LIMA1_HUMAN	LIMA1	759	Homo sapiens	1:Experimental evidence at protein level	LIM domain and actin-binding protein 1	1	2525	520269	378540	371866	3	18.9889	18.5301	18.5044	18.9889	18.5301	18.5044	-0.4588	-0.4845	-0.47165
sp|Q6P587|FAHD1_HUMAN	Q6P587	FAHD1_HUMAN	FAHD1	221	Homo sapiens	1:Experimental evidence at protein level	Oxaloacetate tautomerase FAHD1, mitochondrial	1	1713	189262	183706	101339	3	17.53	17.487	16.6288	17.53	17.487	16.6288	-0.043	-0.9012	-0.4721
sp|Q9P289|STK26_HUMAN	Q9P289	STK26_HUMAN	STK26	416	Homo sapiens	1:Experimental evidence at protein level	Serine/threonine-protein kinase 26	1	2486	629197	430166	478041	3	19.2632	18.7145	18.8668	19.2632	18.7145	18.8668	-0.5487	-0.3964	-0.47255
sp|Q8N6T3|ARFG1_HUMAN	Q8N6T3	ARFG1_HUMAN	ARFGAP1	406	Homo sapiens	1:Experimental evidence at protein level	ADP-ribosylation factor GTPase-activating protein 1	1	1866	467916	424909	267090	3	18.8359	18.6968	18.027	18.8359	18.6968	18.027	-0.1391	-0.8089	-0.474
sp|O60716|CTND1_HUMAN	O60716	CTND1_HUMAN	CTNND1	968	Homo sapiens	1:Experimental evidence at protein level	Catenin delta-1	1	176	342511	212630	285822	3	18.3858	17.698	18.1248	18.3858	17.698	18.1248	-0.6878	-0.261	-0.4744
sp|Q9Y2R9|RT07_HUMAN	Q9Y2R9	RT07_HUMAN	MRPS7	242	Homo sapiens	1:Experimental evidence at protein level	Small ribosomal subunit protein uS7m	1	2622	316344	263280	196800	3	18.2711	18.0062	17.5864	18.2711	18.0062	17.5864	-0.2649	-0.6847	-0.4748
sp|P61599|NAA20_HUMAN	P61599	NAA20_HUMAN	NAA20	178	Homo sapiens	1:Experimental evidence at protein level	N-alpha-acetyltransferase 20	0.9997	1119	148163	108911	104356	3	17.1768	16.7328	16.6712	17.1768	16.7328	16.6712	-0.444	-0.5056	-0.4748
sp|P35221|CTNA1_HUMAN	P35221	CTNA1_HUMAN	CTNNA1	906	Homo sapiens	1:Experimental evidence at protein level	Catenin alpha-1	1	790	476841	330648	355913	3	18.8631	18.3349	18.4412	18.8631	18.3349	18.4412	-0.5282	-0.4219	-0.47505
sp|P83731|RL24_HUMAN	P83731	RL24_HUMAN	RPL24	157	Homo sapiens	1:Experimental evidence at protein level	Large ribosomal subunit protein eL24	1	1248	1.1469e+06	594823	1.14254e+06	3	20.1293	19.1821	20.1238	20.1293	19.1821	20.1238	-0.9472	-0.0055	-0.47635
sp|Q9UQ80|PA2G4_HUMAN	Q9UQ80	PA2G4_HUMAN	PA2G4	394	Homo sapiens	1:Experimental evidence at protein level	Proliferation-associated protein 2G4	1	2593	3.10214e+06	2.36238e+06	2.08796e+06	3	21.5648	21.1718	20.9937	21.5648	21.1718	20.9937	-0.393	-0.5711	-0.48205
sp|Q5VZE5|NAA35_HUMAN	Q5VZE5	NAA35_HUMAN	NAA35	725	Homo sapiens	1:Experimental evidence at protein level	N-alpha-acetyltransferase 35, NatC auxiliary subunit	0.9997	1673	NaN	74137.7	42579.1	2	NaN	16.1779	15.3779	16.2607	16.1779	15.3779	-0.0828	-0.8828	-0.4828
sp|O15027|SC16A_HUMAN	O15027	SC16A_HUMAN	SEC16A	2357	Homo sapiens	1:Experimental evidence at protein level	Protein transport protein Sec16A	1	84	323709	363868	147216	3	18.3043	18.4731	17.1676	18.3043	18.4731	17.1676	0.1688	-1.1367	-0.48395
sp|Q96DI7|SNR40_HUMAN	Q96DI7	SNR40_HUMAN	SNRNP40	357	Homo sapiens	1:Experimental evidence at protein level	U5 small nuclear ribonucleoprotein 40 kDa protein	1	2027	338160	229584	254510	3	18.3673	17.8087	17.9574	18.3673	17.8087	17.9574	-0.5586	-0.4099	-0.48425
sp|O43175|SERA_HUMAN	O43175	SERA_HUMAN	PHGDH	533	Homo sapiens	1:Experimental evidence at protein level	D-3-phosphoglycerate dehydrogenase	1	115	4.16944e+06	2229974	3.96065e+06	3	21.9914	21.0886	21.9173	21.9914	21.0886	21.9173	-0.9028	-0.0741	-0.48845
sp|Q96HC4|PDLI5_HUMAN	Q96HC4	PDLI5_HUMAN	PDLIM5	596	Homo sapiens	1:Experimental evidence at protein level	PDZ and LIM domain protein 5	1	2053	289971	224226	189533	3	18.1455	17.7746	17.5321	18.1455	17.7746	17.5321	-0.3709	-0.6134	-0.49215
sp|P49189|AL9A1_HUMAN	P49189	AL9A1_HUMAN	ALDH9A1	494	Homo sapiens	1:Experimental evidence at protein level	4-trimethylaminobutyraldehyde dehydrogenase	1	937	217820	123626	193578	3	17.7328	16.9156	17.5626	17.7328	16.9156	17.5626	-0.8172	-0.1702	-0.4937
sp|Q15942|ZYX_HUMAN	Q15942	ZYX_HUMAN	ZYX	572	Homo sapiens	1:Experimental evidence at protein level	Zyxin	1	1576	757607	479239	603400	3	19.5311	18.8704	19.2028	19.5311	18.8704	19.2028	-0.6607	-0.3283	-0.4945
sp|Q01780|EXOSX_HUMAN	Q01780	EXOSX_HUMAN	EXOSC10	885	Homo sapiens	1:Experimental evidence at protein level	Exosome complex component 10	1	1281	317335	203997	248543	3	18.2756	17.6382	17.9231	18.2756	17.6382	17.9231	-0.6374	-0.3525	-0.49495
sp|Q8IZP0|ABI1_HUMAN	Q8IZP0	ABI1_HUMAN	ABI1	508	Homo sapiens	1:Experimental evidence at protein level	Abl interactor 1	1	1840	282138	259002	154183	3	18.106	17.9826	17.2343	18.106	17.9826	17.2343	-0.1234	-0.8717	-0.49755
sp|Q9BYG3|MK67I_HUMAN	Q9BYG3	MK67I_HUMAN	NIFK	293	Homo sapiens	1:Experimental evidence at protein level	MKI67 FHA domain-interacting nucleolar phosphoprotein	1	2235	263516	195135	177779	3	18.0075	17.5741	17.4397	18.0075	17.5741	17.4397	-0.4334	-0.5678	-0.5006
sp|Q5T4S7|UBR4_HUMAN	Q5T4S7	UBR4_HUMAN	UBR4	5183	Homo sapiens	1:Experimental evidence at protein level	E3 ubiquitin-protein ligase UBR4	1	1655	386223	280490	264992	3	18.5591	18.0976	18.0156	18.5591	18.0976	18.0156	-0.4615	-0.5435	-0.5025
sp|P61313|RL15_HUMAN	P61313	RL15_HUMAN	RPL15	204	Homo sapiens	1:Experimental evidence at protein level	Large ribosomal subunit protein eL15	1	1113	1.15034e+06	738873	892348	3	20.1336	19.495	19.7672	20.1336	19.495	19.7672	-0.6386	-0.3664	-0.5025
sp|P08243|ASNS_HUMAN	P08243	ASNS_HUMAN	ASNS	561	Homo sapiens	1:Experimental evidence at protein level	Asparagine synthetase [glutamine-hydrolyzing]	1	447	722485	449613	577177	3	19.4626	18.7783	19.1387	19.4626	18.7783	19.1387	-0.6843	-0.3239	-0.5041
sp|Q9NQG5|RPR1B_HUMAN	Q9NQG5	RPR1B_HUMAN	RPRD1B	326	Homo sapiens	1:Experimental evidence at protein level	Regulation of nuclear pre-mRNA domain-containing protein 1B	1	2361	259393	156090	214302	3	17.9848	17.252	17.7093	17.9848	17.252	17.7093	-0.7328	-0.2755	-0.50415
sp|Q96T23|RSF1_HUMAN	Q96T23	RSF1_HUMAN	RSF1	1441	Homo sapiens	1:Experimental evidence at protein level	Remodeling and spacing factor 1	1	2108	157431	120065	102287	3	17.2644	16.8735	16.6423	17.2644	16.8735	16.6423	-0.3909	-0.6221	-0.5065
sp|P53621|COPA_HUMAN	P53621	COPA_HUMAN	COPA	1224	Homo sapiens	1:Experimental evidence at protein level	Coatomer subunit alpha	1	1033	1.87484e+06	1.26138e+06	1.37751e+06	3	20.8383	20.2666	20.3936	20.8383	20.2666	20.3936	-0.5717	-0.4447	-0.5082
sp|P48444|COPD_HUMAN	P48444	COPD_HUMAN	ARCN1	511	Homo sapiens	1:Experimental evidence at protein level	Coatomer subunit delta	1	924	629604	455097	427114	3	19.2641	18.7958	18.7043	19.2641	18.7958	18.7043	-0.4683	-0.5598	-0.51405
sp|P46777|RL5_HUMAN	P46777	RL5_HUMAN	RPL5	297	Homo sapiens	1:Experimental evidence at protein level	Large ribosomal subunit protein uL18	1	905	2.01822e+06	1.56681e+06	1.2739e+06	3	20.9447	20.5794	20.2808	20.9447	20.5794	20.2808	-0.3653	-0.6639	-0.5146
sp|Q5TDH0|DDI2_HUMAN	Q5TDH0	DDI2_HUMAN	DDI2	399	Homo sapiens	1:Experimental evidence at protein level	Protein DDI1 homolog 2	0.9999	1661	152942	NaN	183462	2	17.2226	NaN	17.4851	17.2226	15.9308	17.4851	-1.2918	0.2625	-0.51465
sp|O14925|TIM23_HUMAN	O14925	TIM23_HUMAN	TIMM23	209	Homo sapiens	1:Experimental evidence at protein level	Mitochondrial import inner membrane translocase subunit Tim23	0.9998	76	307994	333720	139120	3	18.2325	18.3483	17.086	18.2325	18.3483	17.086	0.1158	-1.1465	-0.51535
sp|P61247|RS3A_HUMAN	P61247	RS3A_HUMAN	RPS3A	264	Homo sapiens	1:Experimental evidence at protein level	Small ribosomal subunit protein eS1	1	1110	4.41267e+06	3.22905e+06	2.9463e+06	3	22.0732	21.6227	21.4905	22.0732	21.6227	21.4905	-0.4505	-0.5827	-0.5166
sp|O00410|IPO5_HUMAN	O00410	IPO5_HUMAN	IPO5	1097	Homo sapiens	1:Experimental evidence at protein level	Importin-5	1	38	561745	411313	372625	3	19.0996	18.6499	18.5074	19.0996	18.6499	18.5074	-0.4497	-0.5922	-0.52095
sp|O75607|NPM3_HUMAN	O75607	NPM3_HUMAN	NPM3	178	Homo sapiens	1:Experimental evidence at protein level	Nucleoplasmin-3	1	235	4.02329e+06	2.54998e+06	3.07711e+06	3	21.9399	21.2821	21.5531	21.9399	21.2821	21.5531	-0.6578	-0.3868	-0.5223
sp|Q4G0J3|LARP7_HUMAN	Q4G0J3	LARP7_HUMAN	LARP7	582	Homo sapiens	1:Experimental evidence at protein level	La-related protein 7	1	1625	447446	285058	339475	3	18.7714	18.1209	18.3729	18.7714	18.1209	18.3729	-0.6505	-0.3985	-0.5245
sp|Q9UKS6|PACN3_HUMAN	Q9UKS6	PACN3_HUMAN	PACSIN3	424	Homo sapiens	1:Experimental evidence at protein level	Protein kinase C and casein kinase substrate in neurons protein 3	1	2559	293808	208709	199812	3	18.1645	17.6711	17.6083	18.1645	17.6711	17.6083	-0.4934	-0.5562	-0.5248
sp|Q01085|TIAR_HUMAN	Q01085	TIAR_HUMAN	TIAL1	375	Homo sapiens	1:Experimental evidence at protein level	Nucleolysin TIAR	1	1273	188947	132599	129943	3	17.5276	17.0167	16.9875	17.5276	17.0167	16.9875	-0.5109	-0.5401	-0.5255
sp|O75251|NDUS7_HUMAN	O75251	NDUS7_HUMAN	NDUFS7	213	Homo sapiens	1:Experimental evidence at protein level	NADH dehydrogenase [ubiquinone] iron-sulfur protein 7, mitochondrial	1	208	109307	105765	54380	3	16.738	16.6905	15.7308	16.738	16.6905	15.7308	-0.0475	-1.0072	-0.52735
sp|P61160|ARP2_HUMAN	P61160	ARP2_HUMAN	ACTR2	394	Homo sapiens	1:Experimental evidence at protein level	Actin-related protein 2	1	1104	1.33286e+06	705396	1.19104e+06	3	20.3461	19.4281	20.1838	20.3461	19.4281	20.1838	-0.918	-0.1623	-0.54015
sp|P69849|NOMO3_HUMAN	P69849	NOMO3_HUMAN	NOMO3	1222	Homo sapiens	1:Experimental evidence at protein level	BOS complex subunit NOMO3	1	1221	664588	556160	375540	3	19.3421	19.0851	18.5186	19.3421	19.0851	18.5186	-0.257	-0.8235	-0.54025
sp|Q9P0M6|H2AW_HUMAN	Q9P0M6	H2AW_HUMAN	MACROH2A2	372	Homo sapiens	1:Experimental evidence at protein level	Core histone macro-H2A.2	1	2479	393546	217964	334542	3	18.5862	17.7337	18.3518	18.5862	17.7337	18.3518	-0.8525	-0.2344	-0.54345
sp|Q9NRX1|PNO1_HUMAN	Q9NRX1	PNO1_HUMAN	PNO1	252	Homo sapiens	1:Experimental evidence at protein level	RNA-binding protein PNO1	1	2385	156188	85971.6	133301	3	17.2529	16.3916	17.0243	17.2529	16.3916	17.0243	-0.8613	-0.2286	-0.54495
sp|P46109|CRKL_HUMAN	P46109	CRKL_HUMAN	CRKL	303	Homo sapiens	1:Experimental evidence at protein level	Crk-like protein	1	900	304444	194980	223164	3	18.2158	17.573	17.7677	18.2158	17.573	17.7677	-0.6428	-0.4481	-0.54545
sp|P60866|RS20_HUMAN	P60866	RS20_HUMAN	RPS20	119	Homo sapiens	1:Experimental evidence at protein level	Small ribosomal subunit protein uS10	1	1087	8230259	5.71252e+06	5.55784e+06	3	22.9725	22.4457	22.4061	22.9725	22.4457	22.4061	-0.5268	-0.5664	-0.5466
sp|Q14254|FLOT2_HUMAN	Q14254	FLOT2_HUMAN	FLOT2	428	Homo sapiens	1:Experimental evidence at protein level	Flotillin-2	1	1476	179261	107129	140500	3	17.4517	16.709	17.1002	17.4517	16.709	17.1002	-0.7427	-0.3515	-0.5471
sp|P52565|GDIR1_HUMAN	P52565	GDIR1_HUMAN	ARHGDIA	204	Homo sapiens	1:Experimental evidence at protein level	Rho GDP-dissociation inhibitor 1	1	1015	622762	381775	474278	3	19.2483	18.5424	18.8554	19.2483	18.5424	18.8554	-0.7059	-0.3929	-0.5494
sp|Q9NTZ6|RBM12_HUMAN	Q9NTZ6	RBM12_HUMAN	RBM12	932	Homo sapiens	1:Experimental evidence at protein level	RNA-binding protein 12	1	2401	321176	261176	184358	3	18.293	17.9947	17.4922	18.293	17.9947	17.4922	-0.2983	-0.8008	-0.54955
sp|Q96DR8|MUCL1_HUMAN	Q96DR8	MUCL1_HUMAN	MUCL1	90	Homo sapiens	1:Experimental evidence at protein level	Mucin-like protein 1	0.9942	2028	496288	569017	201762	3	18.9208	19.1181	17.6223	18.9208	19.1181	17.6223	0.1973	-1.2985	-0.5506
sp|P37802|TAGL2_HUMAN	P37802	TAGL2_HUMAN	TAGLN2	199	Homo sapiens	1:Experimental evidence at protein level	Transgelin-2	1	832	1.76803e+06	1.02293e+06	1.4196e+06	3	20.7537	19.9643	20.437	20.7537	19.9643	20.437	-0.7894	-0.3167	-0.55305
sp|Q7Z2W4|ZCCHV_HUMAN	Q7Z2W4	ZCCHV_HUMAN	ZC3HAV1	902	Homo sapiens	1:Experimental evidence at protein level	Zinc finger CCCH-type antiviral protein 1	1	1759	302270	207888	203984	3	18.2055	17.6654	17.6381	18.2055	17.6654	17.6381	-0.5401	-0.5674	-0.55375
sp|O43660|PLRG1_HUMAN	O43660	PLRG1_HUMAN	PLRG1	514	Homo sapiens	1:Experimental evidence at protein level	Pleiotropic regulator 1	1	135	198833	127938	143234	3	17.6012	16.9651	17.128	17.6012	16.9651	17.128	-0.6361	-0.4732	-0.55465
sp|Q9BQG0|MBB1A_HUMAN	Q9BQG0	MBB1A_HUMAN	MYBBP1A	1328	Homo sapiens	1:Experimental evidence at protein level	Myb-binding protein 1A	1	2161	538046	344017	388458	3	19.0374	18.3921	18.5674	19.0374	18.3921	18.5674	-0.6453	-0.47	-0.55765
sp|O14776|TCRG1_HUMAN	O14776	TCRG1_HUMAN	TCERG1	1098	Homo sapiens	1:Experimental evidence at protein level	Transcription elongation regulator 1	1	69	382350	444885	151406	3	18.5445	18.7631	17.2081	18.5445	18.7631	17.2081	0.2186	-1.3364	-0.5589
sp|P43487|RANG_HUMAN	P43487	RANG_HUMAN	RANBP1	201	Homo sapiens	1:Experimental evidence at protein level	Ran-specific GTPase-activating protein	1	889	1.28565e+06	981660	771930	3	20.2941	19.9049	19.5581	20.2941	19.9049	19.5581	-0.3892	-0.736	-0.5626
sp|P39023|RL3_HUMAN	P39023	RL3_HUMAN	RPL3	403	Homo sapiens	1:Experimental evidence at protein level	Large ribosomal subunit protein uL3	1	841	4.42272e+06	2.60661e+06	3.4265e+06	3	22.0765	21.3137	21.7083	22.0765	21.3137	21.7083	-0.7628	-0.3682	-0.5655
sp|P23528|COF1_HUMAN	P23528	COF1_HUMAN	CFL1	166	Homo sapiens	1:Experimental evidence at protein level	Cofilin-1	1	667	17536330	10502547	13287235	3	24.0609	23.3239	23.6649	24.0609	23.3239	23.6649	-0.737	-0.396	-0.5665
sp|P18206|VINC_HUMAN	P18206	VINC_HUMAN	VCL	1134	Homo sapiens	1:Experimental evidence at protein level	Vinculin	1	602	1.46737e+06	991913	989507	3	20.4848	19.9199	19.9164	20.4848	19.9199	19.9164	-0.5649	-0.5684	-0.56665
sp|O75521|ECI2_HUMAN	O75521	ECI2_HUMAN	ECI2	394	Homo sapiens	1:Experimental evidence at protein level	Enoyl-CoA delta isomerase 2	1	230	286947	214002	175217	3	18.1304	17.7073	17.4188	18.1304	17.7073	17.4188	-0.4231	-0.7116	-0.56735
sp|P61077|UB2D3_HUMAN	P61077	UB2D3_HUMAN	UBE2D3	147	Homo sapiens	1:Experimental evidence at protein level	Ubiquitin-conjugating enzyme E2 D3	1	1098	330184	230555	214691	3	18.3329	17.8147	17.7119	18.3329	17.8147	17.7119	-0.5182	-0.621	-0.5696
sp|Q14847|LASP1_HUMAN	Q14847	LASP1_HUMAN	LASP1	261	Homo sapiens	1:Experimental evidence at protein level	LIM and SH3 domain protein 1	1	1507	2.87572e+06	1.57526e+06	2.37985e+06	3	21.4555	20.5872	21.1824	21.4555	20.5872	21.1824	-0.8683	-0.2731	-0.5707
sp|Q15417|CNN3_HUMAN	Q15417	CNN3_HUMAN	CNN3	329	Homo sapiens	1:Experimental evidence at protein level	Calponin-3	1	1548	1.07867e+06	666813	789066	3	20.0408	19.3469	19.5898	20.0408	19.3469	19.5898	-0.6939	-0.451	-0.57245
sp|Q9BW27|NUP85_HUMAN	Q9BW27	NUP85_HUMAN	NUP85	656	Homo sapiens	1:Experimental evidence at protein level	Nuclear pore complex protein Nup85	1	2211	179090	127522	113279	3	17.4503	16.9604	16.7895	17.4503	16.9604	16.7895	-0.4899	-0.6608	-0.57535
sp|Q8WVJ2|NUDC2_HUMAN	Q8WVJ2	NUDC2_HUMAN	NUDCD2	157	Homo sapiens	1:Experimental evidence at protein level	NudC domain-containing protein 2	1	1935	333671	228503	219422	3	18.3481	17.8019	17.7434	18.3481	17.8019	17.7434	-0.5462	-0.6047	-0.57545
sp|P26368|U2AF2_HUMAN	P26368	U2AF2_HUMAN	U2AF2	475	Homo sapiens	1:Experimental evidence at protein level	Splicing factor U2AF 65 kDa subunit	1	694	531594	347130	366584	3	19.02	18.4051	18.4838	19.02	18.4051	18.4838	-0.6149	-0.5362	-0.57555
sp|Q9UFW8|CGBP1_HUMAN	Q9UFW8	CGBP1_HUMAN	CGGBP1	167	Homo sapiens	1:Experimental evidence at protein level	CGG triplet repeat-binding protein 1	0.9999	2519	257615	153430	194545	3	17.9749	17.2272	17.5697	17.9749	17.2272	17.5697	-0.7477	-0.4052	-0.57645
sp|Q92621|NU205_HUMAN	Q92621	NU205_HUMAN	NUP205	2012	Homo sapiens	1:Experimental evidence at protein level	Nuclear pore complex protein Nup205	1	1974	483339	345120	303397	3	18.8827	18.3967	18.2108	18.8827	18.3967	18.2108	-0.486	-0.6719	-0.57895
sp|P42345|MTOR_HUMAN	P42345	MTOR_HUMAN	MTOR	2549	Homo sapiens	1:Experimental evidence at protein level	Serine/threonine-protein kinase mTOR	1	873	112042	108347	NaN	2	16.7737	16.7253	NaN	16.7737	16.7253	15.6642	-0.0484	-1.1095	-0.57895
sp|O15042|SR140_HUMAN	O15042	SR140_HUMAN	U2SURP	1029	Homo sapiens	1:Experimental evidence at protein level	U2 snRNP-associated SURP motif-containing protein	1	85	353730	237126	236137	3	18.4323	17.8553	17.8493	18.4323	17.8553	17.8493	-0.577	-0.583	-0.58
sp|P50570|DYN2_HUMAN	P50570	DYN2_HUMAN	DNM2	870	Homo sapiens	1:Experimental evidence at protein level	Dynamin-2	1	978	1.21309e+06	873809	752320	3	20.2103	19.737	19.521	20.2103	19.737	19.521	-0.4733	-0.6893	-0.5813
sp|Q6PJG6|BRAT1_HUMAN	Q6PJG6	BRAT1_HUMAN	BRAT1	821	Homo sapiens	1:Experimental evidence at protein level	Integrator complex assembly factor BRAT1	1	1719	232609	107722	222874	3	17.8276	16.7169	17.7659	17.8276	16.7169	17.7659	-1.1107	-0.0617	-0.5862
sp|P14866|HNRPL_HUMAN	P14866	HNRPL_HUMAN	HNRNPL	589	Homo sapiens	1:Experimental evidence at protein level	Heterogeneous nuclear ribonucleoprotein L	1	559	3.40041e+06	2.31991e+06	2.20542e+06	3	21.6973	21.1456	21.0726	21.6973	21.1456	21.0726	-0.5517	-0.6247	-0.5882
sp|P54727|RD23B_HUMAN	P54727	RD23B_HUMAN	RAD23B	409	Homo sapiens	1:Experimental evidence at protein level	UV excision repair protein RAD23 homolog B	1	1044	119376	235193	NaN	2	16.8651	17.8435	NaN	16.8651	17.8435	14.7041	0.9784	-2.161	-0.5913
sp|Q15269|PWP2_HUMAN	Q15269	PWP2_HUMAN	PWP2	919	Homo sapiens	1:Experimental evidence at protein level	Periodic tryptophan protein 2 homolog	1	1537	513037	266282	432260	3	18.9687	18.0226	18.7215	18.9687	18.0226	18.7215	-0.9461	-0.2472	-0.59665
sp|Q99439|CNN2_HUMAN	Q99439	CNN2_HUMAN	CNN2	309	Homo sapiens	1:Experimental evidence at protein level	Calponin-2	1	2118	988955	557271	766760	3	19.9155	19.088	19.5484	19.9155	19.088	19.5484	-0.8275	-0.3671	-0.5973
sp|O75822|EIF3J_HUMAN	O75822	EIF3J_HUMAN	EIF3J	258	Homo sapiens	1:Experimental evidence at protein level	Eukaryotic translation initiation factor 3 subunit J	0.9999	245	136475	NaN	193643	2	17.0583	NaN	17.563	17.0583	15.3586	17.563	-1.6997	0.5047	-0.5975
sp|Q03701|CEBPZ_HUMAN	Q03701	CEBPZ_HUMAN	CEBPZ	1054	Homo sapiens	1:Experimental evidence at protein level	CCAAT/enhancer-binding protein zeta	1	1303	140071	74526.8	114439	3	17.0958	16.1855	16.8042	17.0958	16.1855	16.8042	-0.9103	-0.2916	-0.60095
sp|Q9Y2Z4|SYYM_HUMAN	Q9Y2Z4	SYYM_HUMAN	YARS2	477	Homo sapiens	1:Experimental evidence at protein level	Tyrosine--tRNA ligase, mitochondrial	1	2631	298384	183354	210945	3	18.1868	17.4843	17.6865	18.1868	17.4843	17.6865	-0.7025	-0.5003	-0.6014
sp|P04080|CYTB_HUMAN	P04080	CYTB_HUMAN	CSTB	98	Homo sapiens	1:Experimental evidence at protein level	Cystatin-B	1	372	171363	NaN	182404	2	17.3867	NaN	17.4768	17.3867	16.0921	17.4768	-1.2946	0.0901	-0.60225
sp|O94973|AP2A2_HUMAN	O94973	AP2A2_HUMAN	AP2A2	939	Homo sapiens	1:Experimental evidence at protein level	AP-2 complex subunit alpha-2	1	275	130944	87860	84592.4	3	16.9986	16.4229	16.3682	16.9986	16.4229	16.3682	-0.5757	-0.6304	-0.60305
sp|P63208|SKP1_HUMAN	P63208	SKP1_HUMAN	SKP1	163	Homo sapiens	1:Experimental evidence at protein level	S-phase kinase-associated protein 1	1	1201	463702	307650	302642	3	18.8228	18.2309	18.2073	18.8228	18.2309	18.2073	-0.5919	-0.6155	-0.6037
sp|Q13247|SRSF6_HUMAN	Q13247	SRSF6_HUMAN	SRSF6	344	Homo sapiens	1:Experimental evidence at protein level	Serine/arginine-rich splicing factor 6	1	1404	2.13497e+06	1453246	1.35821e+06	3	21.0258	20.4708	20.3733	21.0258	20.4708	20.3733	-0.555	-0.6525	-0.60375
sp|Q92945|FUBP2_HUMAN	Q92945	FUBP2_HUMAN	KHSRP	711	Homo sapiens	1:Experimental evidence at protein level	Far upstream element-binding protein 2	1	1996	1.33116e+06	932508	822367	3	20.3443	19.8308	19.6494	20.3443	19.8308	19.6494	-0.5135	-0.6949	-0.6042
sp|Q12996|CSTF3_HUMAN	Q12996	CSTF3_HUMAN	CSTF3	717	Homo sapiens	1:Experimental evidence at protein level	Cleavage stimulation factor subunit 3	1	1381	347137	244102	213516	3	18.4051	17.8971	17.704	18.4051	17.8971	17.704	-0.508	-0.7011	-0.60455
sp|P63010|AP2B1_HUMAN	P63010	AP2B1_HUMAN	AP2B1	937	Homo sapiens	1:Experimental evidence at protein level	AP-2 complex subunit beta	1	1193	1.70883e+06	1159503	1.08902e+06	3	20.7046	20.1451	20.0546	20.7046	20.1451	20.0546	-0.5595	-0.65	-0.60475
sp|O75165|DJC13_HUMAN	O75165	DJC13_HUMAN	DNAJC13	2243	Homo sapiens	1:Experimental evidence at protein level	DnaJ homolog subfamily C member 13	1	204	146469	89598.1	103412	3	17.1602	16.4512	16.658	17.1602	16.4512	16.658	-0.709	-0.5022	-0.6056
sp|P52292|IMA1_HUMAN	P52292	IMA1_HUMAN	KPNA2	529	Homo sapiens	1:Experimental evidence at protein level	Importin subunit alpha-1	1	1012	2.47425e+06	1.5268e+06	1.73105e+06	3	21.2386	20.5421	20.7232	21.2386	20.5421	20.7232	-0.6965	-0.5154	-0.60595
sp|P84022|SMAD3_HUMAN	P84022	SMAD3_HUMAN	SMAD3	425	Homo sapiens	1:Experimental evidence at protein level	Mothers against decapentaplegic homolog 3	1	1251	229422	146040	155557	3	17.8076	17.156	17.2471	17.8076	17.156	17.2471	-0.6516	-0.5605	-0.60605
sp|P42677|RS27_HUMAN	P42677	RS27_HUMAN	RPS27	84	Homo sapiens	1:Experimental evidence at protein level	Small ribosomal subunit protein eS27	1	876	1.15131e+06	596605	957641	3	20.1348	19.1864	19.8691	20.1348	19.1864	19.8691	-0.9484	-0.2657	-0.60705
sp|Q9H8H0|NOL11_HUMAN	Q9H8H0	NOL11_HUMAN	NOL11	719	Homo sapiens	1:Experimental evidence at protein level	Nucleolar protein 11	1	2311	290033	189719	190827	3	18.1459	17.5335	17.5419	18.1459	17.5335	17.5419	-0.6124	-0.604	-0.6082
sp|P09651|ROA1_HUMAN	P09651	ROA1_HUMAN	HNRNPA1	372	Homo sapiens	1:Experimental evidence at protein level	Heterogeneous nuclear ribonucleoprotein A1	1	474	4213261	2813337	2.7125e+06	3	22.0065	21.4239	21.3712	22.0065	21.4239	21.3712	-0.5826	-0.6353	-0.60895
sp|P60983|GMFB_HUMAN	P60983	GMFB_HUMAN	GMFB	142	Homo sapiens	1:Experimental evidence at protein level	Glia maturation factor beta	1	1092	263216	195077	152649	3	18.0059	17.5737	17.2199	18.0059	17.5737	17.2199	-0.4322	-0.786	-0.6091
sp|P50213|IDH3A_HUMAN	P50213	IDH3A_HUMAN	IDH3A	366	Homo sapiens	1:Experimental evidence at protein level	Isocitrate dehydrogenase [NAD] subunit alpha, mitochondrial	1	970	179502	125383	110229	3	17.4536	16.936	16.7501	17.4536	16.936	16.7501	-0.5176	-0.7035	-0.61055
sp|Q15517|CDSN_HUMAN	Q15517	CDSN_HUMAN	CDSN	529	Homo sapiens	1:Experimental evidence at protein level	Corneodesmosin	1	1557	1.18162e+06	754652	793385	3	20.1723	19.5255	19.5977	20.1723	19.5255	19.5977	-0.6468	-0.5746	-0.6107
sp|P19387|RPB3_HUMAN	P19387	RPB3_HUMAN	POLR2C	275	Homo sapiens	1:Experimental evidence at protein level	DNA-directed RNA polymerase II subunit RPB3	1	614	662724	433301	434438	3	19.338	18.725	18.7288	19.338	18.725	18.7288	-0.613	-0.6092	-0.6111
sp|P14174|MIF_HUMAN	P14174	MIF_HUMAN	MIF	115	Homo sapiens	1:Experimental evidence at protein level	Macrophage migration inhibitory factor	1	554	12832761	7963489	8815061	3	23.6096	22.925	23.0715	23.6096	22.925	23.0715	-0.6846	-0.5381	-0.61135
sp|P0DOY2|IGLC2_HUMAN	P0DOY2	IGLC2_HUMAN	IGLC2	106	Homo sapiens	1:Experimental evidence at protein level	Immunoglobulin lambda constant 2	1	488	203018	196511	89806.7	3	17.6312	17.5843	16.4545	17.6312	17.5843	16.4545	-0.0469	-1.1767	-0.6118
sp|Q99471|PFD5_HUMAN	Q99471	PFD5_HUMAN	PFDN5	154	Homo sapiens	1:Experimental evidence at protein level	Prefoldin subunit 5	1	2121	2704499	1.85339e+06	1.68738e+06	3	21.3669	20.8217	20.6864	21.3669	20.8217	20.6864	-0.5452	-0.6805	-0.61285
sp|O95295|SNAPN_HUMAN	O95295	SNAPN_HUMAN	SNAPIN	136	Homo sapiens	1:Experimental evidence at protein level	SNARE-associated protein Snapin	1	288	399030	244976	277321	3	18.6061	17.9023	18.0812	18.6061	17.9023	18.0812	-0.7038	-0.5249	-0.61435
sp|P59998|ARPC4_HUMAN	P59998	ARPC4_HUMAN	ARPC4	168	Homo sapiens	1:Experimental evidence at protein level	Actin-related protein 2/3 complex subunit 4	1	1077	2.49982e+06	1.18603e+06	2.24456e+06	3	21.2534	20.1777	21.098	21.2534	20.1777	21.098	-1.0757	-0.1554	-0.61555
sp|Q9NZN3|EHD3_HUMAN	Q9NZN3	EHD3_HUMAN	EHD3	535	Homo sapiens	1:Experimental evidence at protein level	EH domain-containing protein 3	0.999	2466	641298	577925	302339	3	19.2906	19.1405	18.2058	19.2906	19.1405	18.2058	-0.1501	-1.0848	-0.61745
sp|P62826|RAN_HUMAN	P62826	RAN_HUMAN	RAN	216	Homo sapiens	1:Experimental evidence at protein level	GTP-binding nuclear protein Ran	1	1171	8674936	5325417	5.98148e+06	3	23.0484	22.3445	22.5121	23.0484	22.3445	22.5121	-0.7039	-0.5363	-0.6201
sp|Q9H0D6|XRN2_HUMAN	Q9H0D6	XRN2_HUMAN	XRN2	950	Homo sapiens	1:Experimental evidence at protein level	5'-3' exoribonuclease 2	1	2263	759520	419871	581572	3	19.5347	18.6796	19.1496	19.5347	18.6796	19.1496	-0.8551	-0.3851	-0.6201
sp|P24941|CDK2_HUMAN	P24941	CDK2_HUMAN	CDK2	298	Homo sapiens	1:Experimental evidence at protein level	Cyclin-dependent kinase 2	1	678	224015	138710	153018	3	17.7732	17.0817	17.2233	17.7732	17.0817	17.2233	-0.6915	-0.5499	-0.6207
sp|O95182|NDUA7_HUMAN	O95182	NDUA7_HUMAN	NDUFA7	113	Homo sapiens	1:Experimental evidence at protein level	NADH dehydrogenase [ubiquinone] 1 alpha subcomplex subunit 7	1	283	182376	160960	87360.6	3	17.4766	17.2963	16.4147	17.4766	17.2963	16.4147	-0.1803	-1.0619	-0.6211
sp|P00966|ASSY_HUMAN	P00966	ASSY_HUMAN	ASS1	412	Homo sapiens	1:Experimental evidence at protein level	Argininosuccinate synthase	1	338	372330	282710	206438	3	18.5062	18.109	17.6554	18.5062	18.109	17.6554	-0.3972	-0.8508	-0.624
sp|Q9BUL8|PDC10_HUMAN	Q9BUL8	PDC10_HUMAN	PDCD10	212	Homo sapiens	1:Experimental evidence at protein level	Programmed cell death protein 10	1	2196	532237	365408	324031	3	19.0217	18.4791	18.3058	19.0217	18.4791	18.3058	-0.5426	-0.7159	-0.62925
sp|Q13153|PAK1_HUMAN	Q13153	PAK1_HUMAN	PAK1	545	Homo sapiens	1:Experimental evidence at protein level	Serine/threonine-protein kinase PAK 1	0.9997	1396	101714	NaN	59512.1	2	16.6342	NaN	15.8609	16.6342	16.1384	15.8609	-0.4958	-0.7733	-0.63455
sp|Q9BXB5|OSB10_HUMAN	Q9BXB5	OSB10_HUMAN	OSBPL10	764	Homo sapiens	1:Experimental evidence at protein level	Oxysterol-binding protein-related protein 10	1	2221	178526	135334	97709	3	17.4458	17.0462	16.5762	17.4458	17.0462	16.5762	-0.3996	-0.8696	-0.6346
sp|Q9P000|COMD9_HUMAN	Q9P000	COMD9_HUMAN	COMMD9	198	Homo sapiens	1:Experimental evidence at protein level	COMM domain-containing protein 9	1	2473	338701	271381	174653	3	18.3697	18.05	17.4141	18.3697	18.05	17.4141	-0.3197	-0.9556	-0.63765
sp|Q9NTK5|OLA1_HUMAN	Q9NTK5	OLA1_HUMAN	OLA1	396	Homo sapiens	1:Experimental evidence at protein level	Obg-like ATPase 1	1	2399	2247488	1.45348e+06	1.4334e+06	3	21.0999	20.4711	20.451	21.0999	20.4711	20.451	-0.6288	-0.6489	-0.63885
sp|P23284|PPIB_HUMAN	P23284	PPIB_HUMAN	PPIB	216	Homo sapiens	1:Experimental evidence at protein level	Peptidyl-prolyl cis-trans isomerase B	1	661	7306567	4.40355e+06	4999029	3	22.8008	22.0702	22.2532	22.8008	22.0702	22.2532	-0.7306	-0.5476	-0.6391
sp|Q9UKM9|RALY_HUMAN	Q9UKM9	RALY_HUMAN	RALY	306	Homo sapiens	1:Experimental evidence at protein level	RNA-binding protein Raly	1	2557	4.18254e+06	2.46991e+06	2.91859e+06	3	21.9959	21.236	21.4768	21.9959	21.236	21.4768	-0.7599	-0.5191	-0.6395
sp|P22626|ROA2_HUMAN	P22626	ROA2_HUMAN	HNRNPA2B1	353	Homo sapiens	1:Experimental evidence at protein level	Heterogeneous nuclear ribonucleoproteins A2/B1	1	655	24350540	14072221	17364792	3	24.5404	23.7492	24.0526	24.5404	23.7492	24.0526	-0.7912	-0.4878	-0.6395
sp|Q86VI3|IQGA3_HUMAN	Q86VI3	IQGA3_HUMAN	IQGAP3	1631	Homo sapiens	1:Experimental evidence at protein level	Ras GTPase-activating-like protein IQGAP3	1	1794	163230	81496.6	134628	3	17.3165	16.3145	17.0386	17.3165	16.3145	17.0386	-1.002	-0.2779	-0.63995
sp|O75962|TRIO_HUMAN	O75962	TRIO_HUMAN	TRIO	3097	Homo sapiens	1:Experimental evidence at protein level	Triple functional domain protein	1	254	233780	130439	172105	3	17.8348	16.993	17.3929	17.8348	16.993	17.3929	-0.8418	-0.4419	-0.64185
sp|P62140|PP1B_HUMAN	P62140	PP1B_HUMAN	PPP1CB	327	Homo sapiens	1:Experimental evidence at protein level	Serine/threonine-protein phosphatase PP1-beta catalytic subunit	1	1138	1.26902e+06	743424	888890	3	20.2753	19.5038	19.7616	20.2753	19.5038	19.7616	-0.7715	-0.5137	-0.6426
sp|P28676|GRAN_HUMAN	P28676	GRAN_HUMAN	GCA	217	Homo sapiens	1:Experimental evidence at protein level	Grancalcin	1	722	250003	141450	181194	3	17.9316	17.1099	17.4672	17.9316	17.1099	17.4672	-0.8217	-0.4644	-0.64305
sp|P51659|DHB4_HUMAN	P51659	DHB4_HUMAN	HSD17B4	736	Homo sapiens	1:Experimental evidence at protein level	Peroxisomal multifunctional enzyme type 2	1	1005	712565	545877	381133	3	19.4427	19.0582	18.5399	19.4427	19.0582	18.5399	-0.3845	-0.9028	-0.64365
sp|P06396|GELS_HUMAN	P06396	GELS_HUMAN	GSN	782	Homo sapiens	1:Experimental evidence at protein level	Gelsolin	1	411	952986	582120	638412	3	19.8621	19.151	19.2841	19.8621	19.151	19.2841	-0.7111	-0.578	-0.64455
sp|Q9NZ32|ARP10_HUMAN	Q9NZ32	ARP10_HUMAN	ACTR10	417	Homo sapiens	1:Experimental evidence at protein level	Actin-related protein 10	1	2458	382249	172735	345754	3	18.5442	17.3982	18.3994	18.5442	17.3982	18.3994	-1.146	-0.1448	-0.6454
sp|P08708|RS17_HUMAN	P08708	RS17_HUMAN	RPS17	135	Homo sapiens	1:Experimental evidence at protein level	Small ribosomal subunit protein eS17	1	456	5562486	3.50191e+06	3.60172e+06	3	22.4073	21.7397	21.7803	22.4073	21.7397	21.7803	-0.6676	-0.627	-0.6473
sp|Q9Y4E8|UBP15_HUMAN	Q9Y4E8	UBP15_HUMAN	USP15	981	Homo sapiens	1:Experimental evidence at protein level	Ubiquitin carboxyl-terminal hydrolase 15	1	2664	120497	119060	NaN	2	16.8786	16.8613	NaN	16.8786	16.8613	15.6005	-0.0173	-1.2781	-0.6477
sp|Q86W42|THOC6_HUMAN	Q86W42	THOC6_HUMAN	THOC6	341	Homo sapiens	1:Experimental evidence at protein level	THO complex subunit 6	1	1799	228047	139796	150488	3	17.799	17.093	17.1993	17.799	17.093	17.1993	-0.706	-0.5997	-0.65285
sp|Q9BUQ8|DDX23_HUMAN	Q9BUQ8	DDX23_HUMAN	DDX23	820	Homo sapiens	1:Experimental evidence at protein level	Probable ATP-dependent RNA helicase DDX23	1	2199	189127	137378	105329	3	17.529	17.0678	16.6845	17.529	17.0678	16.6845	-0.4612	-0.8445	-0.65285
sp|Q00688|FKBP3_HUMAN	Q00688	FKBP3_HUMAN	FKBP3	224	Homo sapiens	1:Experimental evidence at protein level	Peptidyl-prolyl cis-trans isomerase FKBP3	1	1268	576601	415489	323371	3	19.1372	18.6645	18.3028	19.1372	18.6645	18.3028	-0.4727	-0.8344	-0.65355
sp|Q5VTR2|BRE1A_HUMAN	Q5VTR2	BRE1A_HUMAN	RNF20	975	Homo sapiens	1:Experimental evidence at protein level	E3 ubiquitin-protein ligase BRE1A	1	1670	119080	76021.3	74929.1	3	16.8616	16.2141	16.1932	16.8616	16.2141	16.1932	-0.6475	-0.6684	-0.65795
sp|P61619|S61A1_HUMAN	P61619	S61A1_HUMAN	SEC61A1	476	Homo sapiens	1:Experimental evidence at protein level	Protein transport protein Sec61 subunit alpha isoform 1	1	1121	446098	228346	350019	3	18.767	17.8009	18.4171	18.767	17.8009	18.4171	-0.9661	-0.3499	-0.658
sp|P09960|LKHA4_HUMAN	P09960	LKHA4_HUMAN	LTA4H	611	Homo sapiens	1:Experimental evidence at protein level	Leukotriene A-4 hydrolase	1	479	291586	224117	152328	3	18.1536	17.7739	17.2168	18.1536	17.7739	17.2168	-0.3797	-0.9368	-0.65825
sp|Q8WUM4|PDC6I_HUMAN	Q8WUM4	PDC6I_HUMAN	PDCD6IP	868	Homo sapiens	1:Experimental evidence at protein level	Programmed cell death 6-interacting protein	1	1932	403177	219108	296810	3	18.6211	17.7413	18.1792	18.6211	17.7413	18.1792	-0.8798	-0.4419	-0.66085
sp|P08621|RU17_HUMAN	P08621	RU17_HUMAN	SNRNP70	437	Homo sapiens	1:Experimental evidence at protein level	U1 small nuclear ribonucleoprotein 70 kDa	1	454	1.256e+06	797910	789215	3	20.2604	19.6059	19.5901	20.2604	19.6059	19.5901	-0.6545	-0.6703	-0.6624
sp|P62424|RL7A_HUMAN	P62424	RL7A_HUMAN	RPL7A	266	Homo sapiens	1:Experimental evidence at protein level	Large ribosomal subunit protein eL8	1	1161	3702982	1.97621e+06	2.76996e+06	3	21.8203	20.9143	21.4014	21.8203	20.9143	21.4014	-0.906	-0.4189	-0.66245
sp|Q15149|PLEC_HUMAN	Q15149	PLEC_HUMAN	PLEC	4684	Homo sapiens	1:Experimental evidence at protein level	Plectin	1	1533	10247038	6045427	6.86467e+06	3	23.2821	22.5274	22.7108	23.2821	22.5274	22.7108	-0.7547	-0.5713	-0.663
sp|O75127|PTCD1_HUMAN	O75127	PTCD1_HUMAN	PTCD1	700	Homo sapiens	1:Experimental evidence at protein level	Pentatricopeptide repeat-containing protein 1, mitochondrial	0.999	198	77852	NaN	51496.2	2	16.2484	NaN	15.6522	16.2484	15.5181	15.6522	-0.7303	-0.5962	-0.66325
sp|P19784|CSK22_HUMAN	P19784	CSK22_HUMAN	CSNK2A2	350	Homo sapiens	1:Experimental evidence at protein level	Casein kinase II subunit alpha'	0.9999	619	287198	175028	187229	3	18.1317	17.4172	17.5144	18.1317	17.4172	17.5144	-0.7145	-0.6173	-0.6659
sp|P50748|KNTC1_HUMAN	P50748	KNTC1_HUMAN	KNTC1	2209	Homo sapiens	1:Experimental evidence at protein level	Kinetochore-associated protein 1	1	980	147417	85202.6	101162	3	17.1695	16.3786	16.6263	17.1695	16.3786	16.6263	-0.7909	-0.5432	-0.66705
sp|Q99714|HCD2_HUMAN	Q99714	HCD2_HUMAN	HSD17B10	261	Homo sapiens	1:Experimental evidence at protein level	3-hydroxyacyl-CoA dehydrogenase type-2	1	2135	2.64612e+06	1679685	1.65268e+06	3	21.3354	20.6798	20.6564	21.3354	20.6798	20.6564	-0.6556	-0.679	-0.6673
sp|Q96B26|EXOS8_HUMAN	Q96B26	EXOS8_HUMAN	EXOSC8	276	Homo sapiens	1:Experimental evidence at protein level	Exosome complex component RRP43	1	2013	316532	160905	245783	3	18.272	17.2959	17.907	18.272	17.2959	17.907	-0.9761	-0.365	-0.67055
sp|Q9BVP2|GNL3_HUMAN	Q9BVP2	GNL3_HUMAN	GNL3	549	Homo sapiens	1:Experimental evidence at protein level	Guanine nucleotide-binding protein-like 3	1	2208	619075	285107	529996	3	19.2398	18.1211	19.0156	19.2398	18.1211	19.0156	-1.1187	-0.2242	-0.67145
sp|P84090|ERH_HUMAN	P84090	ERH_HUMAN	ERH	104	Homo sapiens	1:Experimental evidence at protein level	Enhancer of rudimentary homolog	1	1253	5053823	3.09448e+06	3.24755e+06	3	22.2689	21.5613	21.6309	22.2689	21.5613	21.6309	-0.7076	-0.638	-0.6728
sp|O00566|MPP10_HUMAN	O00566	MPP10_HUMAN	MPHOSPH10	681	Homo sapiens	1:Experimental evidence at protein level	U3 small nucleolar ribonucleoprotein protein MPP10	0.9999	50	73938	NaN	94117.2	2	16.174	NaN	16.5222	16.174	14.4799	16.5222	-1.6941	0.3482	-0.67295
sp|O14777|NDC80_HUMAN	O14777	NDC80_HUMAN	NDC80	642	Homo sapiens	1:Experimental evidence at protein level	Kinetochore protein NDC80 homolog	1	70	193802	73902.1	199814	3	17.5642	16.1733	17.6083	17.5642	16.1733	17.6083	-1.3909	0.0441	-0.6734
sp|P14678|RSMB_HUMAN	P14678	RSMB_HUMAN	SNRPB	240	Homo sapiens	1:Experimental evidence at protein level	Small nuclear ribonucleoprotein-associated proteins B and B'	1	558	4491645	2.87509e+06	2.75839e+06	3	22.0988	21.4552	21.3954	22.0988	21.4552	21.3954	-0.6436	-0.7034	-0.6735
sp|Q9P2B4|CT2NL_HUMAN	Q9P2B4	CT2NL_HUMAN	CTTNBP2NL	639	Homo sapiens	1:Experimental evidence at protein level	CTTNBP2 N-terminal-like protein	1	2487	183604	102330	129050	3	17.4862	16.6429	16.9776	17.4862	16.6429	16.9776	-0.8433	-0.5086	-0.67595
sp|Q9Y2Q3|GSTK1_HUMAN	Q9Y2Q3	GSTK1_HUMAN	GSTK1	226	Homo sapiens	1:Experimental evidence at protein level	Glutathione S-transferase kappa 1	1	2617	371693	NaN	361813	2	18.5038	NaN	18.4649	18.5038	17.1835	18.4649	-1.3203	-0.0389	-0.6796
sp|Q9H857|NT5D2_HUMAN	Q9H857	NT5D2_HUMAN	NT5DC2	520	Homo sapiens	1:Experimental evidence at protein level	5'-nucleotidase domain-containing protein 2	1	2310	98449.2	92238.9	40823.1	3	16.5871	16.4931	15.3171	16.5871	16.4931	15.3171	-0.094	-1.27	-0.682
sp|P52815|RM12_HUMAN	P52815	RM12_HUMAN	MRPL12	198	Homo sapiens	1:Experimental evidence at protein level	Large ribosomal subunit protein bL12m	1	1021	532030	338445	322997	3	19.0211	18.3686	18.3012	19.0211	18.3686	18.3012	-0.6525	-0.7199	-0.6862
sp|P57088|TMM33_HUMAN	P57088	TMM33_HUMAN	TMEM33	247	Homo sapiens	1:Experimental evidence at protein level	Transmembrane protein 33	1	1071	832043	568780	469488	3	19.6663	19.1175	18.8407	19.6663	19.1175	18.8407	-0.5488	-0.8256	-0.6872
sp|Q9NVD7|PARVA_HUMAN	Q9NVD7	PARVA_HUMAN	PARVA	372	Homo sapiens	1:Experimental evidence at protein level	Alpha-parvin	1	2419	407535	249255	256728	3	18.6366	17.9273	17.9699	18.6366	17.9273	17.9699	-0.7093	-0.6667	-0.688
sp|Q16181|SEPT7_HUMAN	Q16181	SEPT7_HUMAN	SEPTIN7	437	Homo sapiens	1:Experimental evidence at protein level	Septin-7	1	1577	5326273	2.83649e+06	3.84258e+06	3	22.3447	21.4357	21.8736	22.3447	21.4357	21.8736	-0.909	-0.4711	-0.69005
sp|Q99497|PARK7_HUMAN	Q99497	PARK7_HUMAN	PARK7	189	Homo sapiens	1:Experimental evidence at protein level	Parkinson disease protein 7	1	2123	999488	852269	449769	3	19.9308	19.7009	18.7788	19.9308	19.7009	18.7788	-0.2299	-1.152	-0.69095
sp|Q13409|DC1I2_HUMAN	Q13409	DC1I2_HUMAN	DYNC1I2	638	Homo sapiens	1:Experimental evidence at protein level	Cytoplasmic dynein 1 intermediate chain 2	1	1415	199214	126911	119576	3	17.604	16.9535	16.8676	17.604	16.9535	16.8676	-0.6505	-0.7364	-0.69345
[truncated: 328 more rows]
