# Supplementary material for: SLX4IP limits replication stress globally and at ALT telomeres
Source: EMBO J. 2026 May 7;45(12):4176–219. doi: 10.1038/s44318-026-00790-4 (PMC13269807; doi:10.1038/s44318-026-00790-4)
Supplement: Supplementary file 2 — Source data Fig. 2 [file 44318_2026_790_MOESM2_ESM.zip › Figure 2/Figure 2DF.xlsx]

## Sheet: combined_protein
										MaxLFQ Intensity				Log2 Intensity			Imputed Log2 Intensity (>=2 vv)
Protein	Protein ID	Entry Name	Gene	Protein Length	Organism	Protein Existence	Description	Protein Probability	ID	RPE_WT MaxLFQ Intensity	RPE_clone 1 MaxLFQ Intensity	RPE_clone 2 MaxLFQ Intensity	#Valid Values	Log2 RPE_WT	Log2 RPE_clone 1	Log2 RPE_clone 2	Imputed Log2 RPE_WT	Imputed Log2 RPE_clone 1	Imputed Log2 RPE_clone 2	Log2 RPE_clone 1 t WT	Log2 RPE_clone 2 to WT	Log2 RClones to WT
sp|P11498|PYC_HUMAN	P11498	PYC_HUMAN	PC	1178	Homo sapiens	1:Experimental evidence at protein level	Pyruvate carboxylase, mitochondrial	1	467	NaN	3.08318e+06	4055193	2	NaN	21.556	21.9513	14.9119	21.556	21.9513	6.6441	7.0394	6.84175
sp|P00883|ALDOA_RABIT	P00883	ALDOA_RABIT	ALDOA	364	Oryctolagus cuniculus	1:Experimental evidence at protein level	Fructose-bisphosphate aldolase A	1	267	NaN	3.47308e+06	9730580	2	NaN	21.7278	23.2141	15.7416	21.7278	23.2141	5.9862	7.4725	6.72935
sp|P42677|RS27_HUMAN	P42677	RS27_HUMAN	RPS27	84	Homo sapiens	1:Experimental evidence at protein level	Small ribosomal subunit protein eS27	1	826	NaN	1.16514e+06	981947	2	NaN	20.1521	19.9053	14.5061	20.1521	19.9053	5.646	5.3992	5.5226
sp|Q15388|TOM20_HUMAN	Q15388	TOM20_HUMAN	TOMM20	145	Homo sapiens	1:Experimental evidence at protein level	Mitochondrial import receptor subunit TOM20 homolog	1	1416	NaN	615754	1.26697e+06	2	NaN	19.232	20.273	15.1125	19.232	20.273	4.1195	5.1605	4.64
sp|Q9NSB2|KRT84_HUMAN	Q9NSB2	KRT84_HUMAN	KRT84	600	Homo sapiens	2:Experimental evidence at transcript level	Keratin, type II cuticular Hb4	1	1994	NaN	323279	153963	2	NaN	18.3024	17.2322	15.0189	18.3024	17.2322	3.2835	2.2133	2.7484
sp|Q13283|G3BP1_HUMAN	Q13283	G3BP1_HUMAN	G3BP1	466	Homo sapiens	1:Experimental evidence at protein level	Ras GTPase-activating protein-binding protein 1	1	1299	NaN	326740	299775	2	NaN	18.3178	18.1935	15.2574	18.3178	18.1935	3.0604	2.9361	2.99825
sp|P31025|LCN1_HUMAN	P31025	LCN1_HUMAN	LCN1	176	Homo sapiens	1:Experimental evidence at protein level	Lipocalin-1	1	715	NaN	511334	842490	2	NaN	18.9639	19.6843	16.0343	18.9639	19.6843	2.9296	3.65	3.2898
sp|Q9BYX7|ACTBM_HUMAN	Q9BYX7	ACTBM_HUMAN	POTEKP	375	Homo sapiens	5:Protein uncertain	Putative beta-actin-like protein 3	1	1886	2.75693e+06	18030556	5.12637e+06	3	21.3946	24.1015	22.2895	21.3946	24.1015	22.2895	2.7069	0.8949	1.8009
sp|Q9NP72|RAB18_HUMAN	Q9NP72	RAB18_HUMAN	RAB18	206	Homo sapiens	1:Experimental evidence at protein level	Ras-related protein Rab-18	1	1964	NaN	216982	206139	2	NaN	17.7272	17.6533	15.0816	17.7272	17.6533	2.6456	2.5717	2.60865
sp|P11233|RALA_HUMAN	P11233	RALA_HUMAN	RALA	206	Homo sapiens	1:Experimental evidence at protein level	Ras-related protein Ral-A	1	460	NaN	201310	200648	2	NaN	17.6191	17.6143	14.9838	17.6191	17.6143	2.6353	2.6305	2.6329
sp|P46379|BAG6_HUMAN	P46379	BAG6_HUMAN	BAG6	1132	Homo sapiens	1:Experimental evidence at protein level	Large proline-rich protein BAG6	1	850	NaN	199080	286927	2	NaN	17.603	18.1303	15.2604	17.603	18.1303	2.3426	2.8699	2.60625
sp|O15498|YKT6_HUMAN	O15498	YKT6_HUMAN	YKT6	198	Homo sapiens	1:Experimental evidence at protein level	Synaptobrevin homolog YKT6	1	88	225832	1.06098e+06	797152	3	17.7849	20.017	19.6045	17.7849	20.017	19.6045	2.2321	1.8196	2.02585
sp|Q9UBB6|NCDN_HUMAN	Q9UBB6	NCDN_HUMAN	NCDN	729	Homo sapiens	1:Experimental evidence at protein level	Neurochondrin	1	2062	59846.1	279449	138842	3	15.869	18.0922	17.0831	15.869	18.0922	17.0831	2.2232	1.2141	1.71865
sp|P21964|COMT_HUMAN	P21964	COMT_HUMAN	COMT	271	Homo sapiens	1:Experimental evidence at protein level	Catechol O-methyltransferase	1	595	NaN	179463	154083	2	NaN	17.4533	17.2333	15.2561	17.4533	17.2333	2.1972	1.9772	2.0872
sp|Q5JTH9|RRP12_HUMAN	Q5JTH9	RRP12_HUMAN	RRP12	1297	Homo sapiens	1:Experimental evidence at protein level	RRP12-like protein	0.9998	1497	NaN	107244	201191	2	NaN	16.7105	17.6182	14.5772	16.7105	17.6182	2.1333	3.041	2.58715
sp|P62330|ARF6_HUMAN	P62330	ARF6_HUMAN	ARF6	175	Homo sapiens	1:Experimental evidence at protein level	ADP-ribosylation factor 6	1	1092	127647	521308	310373	3	16.9618	18.9918	18.2436	16.9618	18.9918	18.2436	2.03	1.2818	1.6559
sp|P08195|4F2_HUMAN	P08195	4F2_HUMAN	SLC3A2	630	Homo sapiens	1:Experimental evidence at protein level	Amino acid transporter heavy chain SLC3A2	1	383	77178.3	285433	134933	3	16.2359	18.1228	17.0419	16.2359	18.1228	17.0419	1.8869	0.806	1.34645
sp|O14880|MGST3_HUMAN	O14880	MGST3_HUMAN	MGST3	152	Homo sapiens	1:Experimental evidence at protein level	Glutathione S-transferase 3, mitochondrial	1	60	213663	774196	554457	3	17.705	19.5623	19.0807	17.705	19.5623	19.0807	1.8573	1.3757	1.6165
sp|Q15758|AAAT_HUMAN	Q15758	AAAT_HUMAN	SLC1A5	541	Homo sapiens	1:Experimental evidence at protein level	Neutral amino acid transporter B(0)	0.9997	1434	41429	142201	105512	3	15.3384	17.1176	16.687	15.3384	17.1176	16.687	1.7792	1.3486	1.5639
sp|Q99961|SH3G1_HUMAN	Q99961	SH3G1_HUMAN	SH3GL1	368	Homo sapiens	1:Experimental evidence at protein level	Endophilin-A2	1	1831	1199714	3.96548e+06	1.38188e+06	3	20.1943	21.9191	20.3982	20.1943	21.9191	20.3982	1.7248	0.2039	0.96435
sp|Q32P28|P3H1_HUMAN	Q32P28	P3H1_HUMAN	P3H1	736	Homo sapiens	1:Experimental evidence at protein level	Prolyl 3-hydroxylase 1	1	1473	142245	469651	164814	3	17.118	18.8412	17.3305	17.118	18.8412	17.3305	1.7232	0.2125	0.96785
sp|O00560|SDCB1_HUMAN	O00560	SDCB1_HUMAN	SDCBP	298	Homo sapiens	1:Experimental evidence at protein level	Syntenin-1	1	44	63615.9	206558	NaN	2	15.9571	17.6562	NaN	15.9571	17.6562	14.8213	1.6991	-1.1358	0.28165
sp|P55769|NH2L1_HUMAN	P55769	NH2L1_HUMAN	SNU13	128	Homo sapiens	1:Experimental evidence at protein level	NHP2-like protein 1	1	996	228933	733460	436952	3	17.8046	19.4844	18.7371	17.8046	19.4844	18.7371	1.6798	0.9325	1.30615
sp|P23497|SP100_HUMAN	P23497	SP100_HUMAN	SP100	879	Homo sapiens	1:Experimental evidence at protein level	Nuclear autoantigen Sp-100	1	621	50193	157296	107490	3	15.6152	17.2631	16.7138	15.6152	17.2631	16.7138	1.6479	1.0986	1.37325
sp|Q9BQE3|TBA1C_HUMAN	Q9BQE3	TBA1C_HUMAN	TUBA1C	449	Homo sapiens	1:Experimental evidence at protein level	Tubulin alpha-1C chain	1	1839	308721	939000	NaN	2	18.2359	19.8408	NaN	18.2359	19.8408	16.1628	1.6049	-2.0731	-0.2341
sp|Q93050|VPP1_HUMAN	Q93050	VPP1_HUMAN	ATP6V0A1	837	Homo sapiens	1:Experimental evidence at protein level	V-type proton ATPase 116 kDa subunit a 1	1	1730	105326	319241	217662	3	16.6845	18.2843	17.7317	16.6845	18.2843	17.7317	1.5998	1.0472	1.3235
sp|P62312|LSM6_HUMAN	P62312	LSM6_HUMAN	LSM6	80	Homo sapiens	1:Experimental evidence at protein level	U6 snRNA-associated Sm-like protein LSm6	1	1088	54644.7	162435	187981	3	15.7378	17.3095	17.5202	15.7378	17.3095	17.5202	1.5717	1.7824	1.67705
sp|P54920|SNAA_HUMAN	P54920	SNAA_HUMAN	NAPA	295	Homo sapiens	1:Experimental evidence at protein level	Alpha-soluble NSF attachment protein	1	984	81009.3	239425	110203	3	16.3058	17.8692	16.7498	16.3058	17.8692	16.7498	1.5634	0.444	1.0037
sp|P49321|NASP_HUMAN	P49321	NASP_HUMAN	NASP	788	Homo sapiens	1:Experimental evidence at protein level	Nuclear autoantigenic sperm protein	1	889	84757.3	249317	122239	3	16.371	17.9276	16.8993	16.371	17.9276	16.8993	1.5566	0.5283	1.04245
sp|P43243|MATR3_HUMAN	P43243	MATR3_HUMAN	MATR3	847	Homo sapiens	1:Experimental evidence at protein level	Matrin-3	1	832	177487	517563	436836	3	17.4374	18.9814	18.7367	17.4374	18.9814	18.7367	1.544	1.2993	1.42165
sp|Q9UI10|EI2BD_HUMAN	Q9UI10	EI2BD_HUMAN	EIF2B4	523	Homo sapiens	1:Experimental evidence at protein level	Translation initiation factor eIF2B subunit delta	1	2092	NaN	84189.4	123658	2	NaN	16.3614	16.916	14.8177	16.3614	16.916	1.5437	2.0983	1.821
sp|Q96T88|UHRF1_HUMAN	Q96T88	UHRF1_HUMAN	UHRF1	793	Homo sapiens	1:Experimental evidence at protein level	E3 ubiquitin-protein ligase UHRF1	1	1800	55449	NaN	98562.6	2	15.7589	NaN	16.5888	15.7589	17.2958	16.5888	1.5369	0.8299	1.1834
sp|P61923|COPZ1_HUMAN	P61923	COPZ1_HUMAN	COPZ1	177	Homo sapiens	1:Experimental evidence at protein level	Coatomer subunit zeta-1	1	1062	538727	1.56139e+06	853054	3	19.0392	20.5744	19.7023	19.0392	20.5744	19.7023	1.5352	0.6631	1.09915
sp|O15400|STX7_HUMAN	O15400	STX7_HUMAN	STX7	261	Homo sapiens	1:Experimental evidence at protein level	Syntaxin-7	1	87	135307	390163	259494	3	17.0459	18.5737	17.9853	17.0459	18.5737	17.9853	1.5278	0.9394	1.2336
sp|Q86X55|CARM1_HUMAN	Q86X55	CARM1_HUMAN	CARM1	608	Homo sapiens	1:Experimental evidence at protein level	Histone-arginine methyltransferase CARM1	1	1604	132670	381355	156467	3	17.0175	18.5408	17.2555	17.0175	18.5408	17.2555	1.5233	0.238	0.88065
sp|P26599|PTBP1_HUMAN	P26599	PTBP1_HUMAN	PTBP1	557	Homo sapiens	1:Experimental evidence at protein level	Polypyrimidine tract-binding protein 1	1	656	1.02171e+06	2.90993e+06	2.38477e+06	3	19.9626	21.4726	21.1854	19.9626	21.4726	21.1854	1.51	1.2228	1.3664
sp|Q99747|SNAG_HUMAN	Q99747	SNAG_HUMAN	NAPG	312	Homo sapiens	1:Experimental evidence at protein level	Gamma-soluble NSF attachment protein	1	1823	61755.2	170219	NaN	2	15.9143	17.377	NaN	15.9143	17.377	14.4288	1.4627	-1.4855	-0.0114
sp|P13995|MTDC_HUMAN	P13995	MTDC_HUMAN	MTHFD2	350	Homo sapiens	1:Experimental evidence at protein level	Bifunctional methylenetetrahydrofolate dehydrogenase/cyclohydrolase, mitochondrial	0.9996	504	38076.9	NaN	113072	2	15.2166	NaN	16.7869	15.2166	16.6735	16.7869	1.4569	1.5703	1.5136
sp|Q9H2G2|SLK_HUMAN	Q9H2G2	SLK_HUMAN	SLK	1235	Homo sapiens	1:Experimental evidence at protein level	STE20-like serine/threonine-protein kinase	1	1916	86391.4	232894	156357	3	16.3986	17.8293	17.2545	16.3986	17.8293	17.2545	1.4307	0.8559	1.1433
sp|Q9Y371|SHLB1_HUMAN	Q9Y371	SHLB1_HUMAN	SH3GLB1	365	Homo sapiens	1:Experimental evidence at protein level	Endophilin-B1	1	2165	73019.3	196023	84967.3	3	16.156	17.5807	16.3746	16.156	17.5807	16.3746	1.4247	0.2186	0.82165
sp|P62753|RS6_HUMAN	P62753	RS6_HUMAN	RPS6	249	Homo sapiens	1:Experimental evidence at protein level	Small ribosomal subunit protein eS6	1	1100	1.31999e+06	3.53343e+06	3.66233e+06	3	20.3321	21.7526	21.8043	20.3321	21.7526	21.8043	1.4205	1.4722	1.44635
sp|Q14669|TRIPC_HUMAN	Q14669	TRIPC_HUMAN	TRIP12	1992	Homo sapiens	1:Experimental evidence at protein level	E3 ubiquitin-protein ligase TRIP12	1	1367	72832.4	194749	173874	3	16.1523	17.5713	17.4077	16.1523	17.5713	17.4077	1.419	1.2554	1.3372
sp|P62491|RB11A_HUMAN	P62491	RB11A_HUMAN	RAB11A	216	Homo sapiens	1:Experimental evidence at protein level	Ras-related protein Rab-11A	1	1096	207691	554870	179560	3	17.6641	19.0818	17.4541	17.6641	19.0818	17.4541	1.4177	-0.21	0.60385
sp|Q96SU4|OSBL9_HUMAN	Q96SU4	OSBL9_HUMAN	OSBPL9	736	Homo sapiens	1:Experimental evidence at protein level	Oxysterol-binding protein-related protein 9	0.9994	1797	40609.9	NaN	60184.2	2	15.3095	NaN	15.8771	15.3095	16.7229	15.8771	1.4134	0.5676	0.9905
sp|Q9H0S4|DDX47_HUMAN	Q9H0S4	DDX47_HUMAN	DDX47	455	Homo sapiens	1:Experimental evidence at protein level	Probable ATP-dependent RNA helicase DDX47	1	1906	55867.2	148612	138908	3	15.7697	17.1812	17.0838	15.7697	17.1812	17.0838	1.4115	1.3141	1.3628
sp|P12273|PIP_HUMAN	P12273	PIP_HUMAN	PIP	146	Homo sapiens	1:Experimental evidence at protein level	Prolactin-inducible protein	1	479	4102754	10791598	7677188	3	21.9682	23.3645	22.8721	21.9682	23.3645	22.8721	1.3963	0.9039	1.1501
sp|O95816|BAG2_HUMAN	O95816	BAG2_HUMAN	BAG2	211	Homo sapiens	1:Experimental evidence at protein level	BAG family molecular chaperone regulator 2	1	245	124156	326120	116217	3	16.9218	18.315	16.8265	16.9218	18.315	16.8265	1.3932	-0.0953	0.64895
sp|Q96FQ6|S10AG_HUMAN	Q96FQ6	S10AG_HUMAN	S100A16	103	Homo sapiens	1:Experimental evidence at protein level	Protein S100-A16	1	1761	223815	583038	417508	3	17.7719	19.1532	18.6714	17.7719	19.1532	18.6714	1.3813	0.8995	1.1404
sp|P62829|RL23_HUMAN	P62829	RL23_HUMAN	RPL23	140	Homo sapiens	1:Experimental evidence at protein level	Large ribosomal subunit protein uL14	1	1104	1.43429e+06	3.72498e+06	4286991	3	20.4519	21.8288	22.0315	20.4519	21.8288	22.0315	1.3769	1.5796	1.47825
sp|Q14157|UBP2L_HUMAN	Q14157	UBP2L_HUMAN	UBAP2L	1087	Homo sapiens	1:Experimental evidence at protein level	Ubiquitin-associated protein 2-like	1	1346	104818	271142	172299	3	16.6775	18.0487	17.3946	16.6775	18.0487	17.3946	1.3712	0.7171	1.04415
sp|Q13868|EXOS2_HUMAN	Q13868	EXOS2_HUMAN	EXOSC2	293	Homo sapiens	1:Experimental evidence at protein level	Exosome complex component RRP4	1	1335	47301.3	122333	101452	3	15.5296	16.9005	16.6304	15.5296	16.9005	16.6304	1.3709	1.1008	1.23585
sp|P0C7P4|UCRIL_HUMAN	P0C7P4	UCRIL_HUMAN	UQCRFS1P1	283	Homo sapiens	5:Protein uncertain	Putative cytochrome b-c1 complex subunit Rieske-like protein 1	1	430	137173	354033	171657	3	17.0656	18.4335	17.3892	17.0656	18.4335	17.3892	1.3679	0.3236	0.84575
sp|Q9Y617|SERC_HUMAN	Q9Y617	SERC_HUMAN	PSAT1	370	Homo sapiens	1:Experimental evidence at protein level	Phosphoserine aminotransferase	1	2201	NaN	110444	156890	2	NaN	16.753	17.2594	15.4184	16.753	17.2594	1.3346	1.841	1.5878
sp|Q08945|SSRP1_HUMAN	Q08945	SSRP1_HUMAN	SSRP1	709	Homo sapiens	1:Experimental evidence at protein level	FACT complex subunit SSRP1	1	1247	164628	413854	238124	3	17.3288	18.6588	17.8614	17.3288	18.6588	17.8614	1.33	0.5326	0.9313
sp|Q7Z2W9|RM21_HUMAN	Q7Z2W9	RM21_HUMAN	MRPL21	205	Homo sapiens	1:Experimental evidence at protein level	Large ribosomal subunit protein bL21m	1	1575	301563	755874	685457	3	18.2021	19.5278	19.3867	18.2021	19.5278	19.3867	1.3257	1.1846	1.25515
sp|Q9P289|STK26_HUMAN	Q9P289	STK26_HUMAN	STK26	416	Homo sapiens	1:Experimental evidence at protein level	Serine/threonine-protein kinase 26	1	2054	188160	468862	433733	3	17.5216	18.8388	18.7264	17.5216	18.8388	18.7264	1.3172	1.2048	1.261
sp|Q7L014|DDX46_HUMAN	Q7L014	DDX46_HUMAN	DDX46	1031	Homo sapiens	1:Experimental evidence at protein level	Probable ATP-dependent RNA helicase DDX46	1	1564	145489	361990	162883	3	17.1506	18.4656	17.3135	17.1506	18.4656	17.3135	1.315	0.1629	0.73895
sp|Q13148|TADBP_HUMAN	Q13148	TADBP_HUMAN	TARDBP	414	Homo sapiens	1:Experimental evidence at protein level	TAR DNA-binding protein 43	1	1287	205105	507055	338625	3	17.646	18.9518	18.3693	17.646	18.9518	18.3693	1.3058	0.7233	1.01455
sp|P62304|RUXE_HUMAN	P62304	RUXE_HUMAN	SNRPE	92	Homo sapiens	1:Experimental evidence at protein level	Small nuclear ribonucleoprotein E	1	1084	570611	1.40507e+06	942255	3	19.1221	20.4222	19.8458	19.1221	20.4222	19.8458	1.3001	0.7237	1.0119
sp|P09496|CLCA_HUMAN	P09496	CLCA_HUMAN	CLTA	248	Homo sapiens	1:Experimental evidence at protein level	Clathrin light chain A	1	413	795048	1.94521e+06	1.47625e+06	3	19.6007	20.8915	20.4935	19.6007	20.8915	20.4935	1.2908	0.8928	1.0918
sp|P51151|RAB9A_HUMAN	P51151	RAB9A_HUMAN	RAB9A	201	Homo sapiens	1:Experimental evidence at protein level	Ras-related protein Rab-9A	0.9997	934	133083	324728	171689	3	17.022	18.3089	17.3894	17.022	18.3089	17.3894	1.2869	0.3674	0.82715
sp|P32322|P5CR1_HUMAN	P32322	P5CR1_HUMAN	PYCR1	319	Homo sapiens	1:Experimental evidence at protein level	Pyrroline-5-carboxylate reductase 1, mitochondrial	1	734	134523	328181	334106	3	17.0375	18.3241	18.3499	17.0375	18.3241	18.3499	1.2866	1.3124	1.2995
sp|P50914|RL14_HUMAN	P50914	RL14_HUMAN	RPL14	215	Homo sapiens	1:Experimental evidence at protein level	Large ribosomal subunit protein eL14	1	926	2.1309e+06	5.15432e+06	4686325	3	21.023	22.2974	22.16	21.023	22.2974	22.16	1.2744	1.137	1.2057
sp|P52292|IMA1_HUMAN	P52292	IMA1_HUMAN	KPNA2	529	Homo sapiens	1:Experimental evidence at protein level	Importin subunit alpha-1	1	952	722106	1.74445e+06	952219	3	19.4619	20.7343	19.8609	19.4619	20.7343	19.8609	1.2724	0.399	0.8357
sp|Q13510|ASAH1_HUMAN	Q13510	ASAH1_HUMAN	ASAH1	395	Homo sapiens	1:Experimental evidence at protein level	Acid ceramidase	1	1316	NaN	120328	146840	2	NaN	16.8766	17.1639	15.6114	16.8766	17.1639	1.2652	1.5525	1.40885
sp|Q99880|H2B1L_HUMAN	Q99880	H2B1L_HUMAN	H2BC13	126	Homo sapiens	1:Experimental evidence at protein level	Histone H2B type 1-L	1	1830	53766708	129106720	84159304	3	25.6811	26.9428	26.3273	25.6811	26.9428	26.3273	1.2617	0.6462	0.95395
sp|Q07666|KHDR1_HUMAN	Q07666	KHDR1_HUMAN	KHDRBS1	443	Homo sapiens	1:Experimental evidence at protein level	KH domain-containing, RNA-binding, signal transduction-associated protein 1	1	1235	375843	899065	509847	3	18.5198	19.7781	18.9597	18.5198	19.7781	18.9597	1.2583	0.4399	0.8491
sp|Q6P474|PDXD2_HUMAN	Q6P474	PDXD2_HUMAN	PDXDC2P	469	Homo sapiens	5:Protein uncertain	Putative pyridoxal-dependent decarboxylase domain-containing protein 2	0.9998	1540	56527.7	134427	157294	3	15.7867	17.0365	17.2631	15.7867	17.0365	17.2631	1.2498	1.4764	1.3631
sp|Q9NQW6|ANLN_HUMAN	Q9NQW6	ANLN_HUMAN	ANLN	1124	Homo sapiens	1:Experimental evidence at protein level	Anillin	1	1977	28934.2	NaN	106675	2	14.8205	NaN	16.7029	14.8205	16.0635	16.7029	1.243	1.8824	1.5627
sp|P39687|AN32A_HUMAN	P39687	AN32A_HUMAN	ANP32A	249	Homo sapiens	1:Experimental evidence at protein level	Acidic leucine-rich nuclear phosphoprotein 32 family member A	1	797	743367	1.74884e+06	318868	3	19.5037	20.738	18.2826	19.5037	20.738	18.2826	1.2343	-1.2211	0.0066
sp|P27797|CALR_HUMAN	P27797	CALR_HUMAN	CALR	417	Homo sapiens	1:Experimental evidence at protein level	Calreticulin	1	668	384418	902868	712538	3	18.5523	19.7842	19.4426	18.5523	19.7842	19.4426	1.2319	0.8903	1.0611
sp|Q53EL6|PDCD4_HUMAN	Q53EL6	PDCD4_HUMAN	PDCD4	469	Homo sapiens	1:Experimental evidence at protein level	Programmed cell death protein 4	1	1483	110338	257854	100054	3	16.7516	17.9762	16.6104	16.7516	17.9762	16.6104	1.2246	-0.1412	0.5417
sp|Q15366|PCBP2_HUMAN	Q15366	PCBP2_HUMAN	PCBP2	365	Homo sapiens	1:Experimental evidence at protein level	Poly(rC)-binding protein 2	1	1413	5179360	12077357	8686124	3	22.3043	23.5285	23.0503	22.3043	23.5285	23.0503	1.2242	0.746	0.9851
sp|P20810|ICAL_HUMAN	P20810	ICAL_HUMAN	CAST	708	Homo sapiens	1:Experimental evidence at protein level	Calpastatin	1	580	264607	617466	525203	3	18.0135	19.236	19.0025	18.0135	19.236	19.0025	1.2225	0.989	1.10575
sp|O43264|ZW10_HUMAN	O43264	ZW10_HUMAN	ZW10	779	Homo sapiens	1:Experimental evidence at protein level	Centromere/kinetochore protein zw10 homolog	1	98	48563	113149	80610.3	3	15.5676	16.7879	16.2987	15.5676	16.7879	16.2987	1.2203	0.7311	0.9757
sp|P27695|APEX1_HUMAN	P27695	APEX1_HUMAN	APEX1	318	Homo sapiens	1:Experimental evidence at protein level	DNA repair nuclease/redox regulator APEX1	1	665	372852	867458	NaN	2	18.5082	19.7264	NaN	18.5082	19.7264	14.1638	1.2182	-4.3444	-1.5631
sp|O75165|DJC13_HUMAN	O75165	DJC13_HUMAN	DNAJC13	2243	Homo sapiens	1:Experimental evidence at protein level	DnaJ homolog subfamily C member 13	1	158	110123	255591	149667	3	16.7488	17.9635	17.1914	16.7488	17.9635	17.1914	1.2147	0.4426	0.82865
sp|P62993|GRB2_HUMAN	P62993	GRB2_HUMAN	GRB2	217	Homo sapiens	1:Experimental evidence at protein level	Growth factor receptor-bound protein 2	1	1121	83951.4	194300	93763.3	3	16.3573	17.5679	16.5167	16.3573	17.5679	16.5167	1.2106	0.1594	0.685
sp|Q9Y6W5|WASF2_HUMAN	Q9Y6W5	WASF2_HUMAN	WASF2	498	Homo sapiens	1:Experimental evidence at protein level	Actin-binding protein WASF2	1	2212	133349	307443	202710	3	17.0249	18.23	17.6291	17.0249	18.23	17.6291	1.2051	0.6042	0.90465
sp|P40938|RFC3_HUMAN	P40938	RFC3_HUMAN	RFC3	356	Homo sapiens	1:Experimental evidence at protein level	Replication factor C subunit 3	1	810	116031	264934	219716	3	16.8242	18.0153	17.7453	16.8242	18.0153	17.7453	1.1911	0.9211	1.0561
sp|P05386|RLA1_HUMAN	P05386	RLA1_HUMAN	RPLP1	114	Homo sapiens	1:Experimental evidence at protein level	Large ribosomal subunit protein P1	1	338	717931	1.62873e+06	1387335	3	19.4535	20.6353	20.4039	19.4535	20.6353	20.4039	1.1818	0.9504	1.0661
sp|O95487|SC24B_HUMAN	O95487	SC24B_HUMAN	SEC24B	1268	Homo sapiens	1:Experimental evidence at protein level	Protein transport protein Sec24B	1	236	56236.5	125614	119102	3	15.7792	16.9386	16.8618	15.7792	16.9386	16.8618	1.1594	1.0826	1.121
sp|Q7Z3Y8|K1C27_HUMAN	Q7Z3Y8	K1C27_HUMAN	KRT27	459	Homo sapiens	1:Experimental evidence at protein level	Keratin, type I cytoskeletal 27	1	1581	232642	515041	449055	3	17.8278	18.9743	18.7765	17.8278	18.9743	18.7765	1.1465	0.9487	1.0476
sp|Q14764|MVP_HUMAN	Q14764	MVP_HUMAN	MVP	893	Homo sapiens	1:Experimental evidence at protein level	Major vault protein	1	1374	1825868	4037714	4602398	3	20.8002	21.9451	22.134	20.8002	21.9451	22.134	1.1449	1.3338	1.23935
sp|Q7Z3U7|MON2_HUMAN	Q7Z3U7	MON2_HUMAN	MON2	1717	Homo sapiens	1:Experimental evidence at protein level	Protein MON2 homolog	1	1580	98298.7	216783	160658	3	16.5849	17.7259	17.2936	16.5849	17.7259	17.2936	1.141	0.7087	0.92485
sp|Q13885|TBB2A_HUMAN	Q13885	TBB2A_HUMAN	TUBB2A	445	Homo sapiens	1:Experimental evidence at protein level	Tubulin beta-2A chain	1	1336	575638	1.25652e+06	923872	3	19.1348	20.261	19.8173	19.1348	20.261	19.8173	1.1262	0.6825	0.90435
sp|O43488|ARK72_HUMAN	O43488	ARK72_HUMAN	AKR7A2	359	Homo sapiens	1:Experimental evidence at protein level	Aflatoxin B1 aldehyde reductase member 2	1	105	135865	296408	166114	3	17.0518	18.1772	17.3418	17.0518	18.1772	17.3418	1.1254	0.29	0.7077
sp|P46779|RL28_HUMAN	P46779	RL28_HUMAN	RPL28	137	Homo sapiens	1:Experimental evidence at protein level	Large ribosomal subunit protein eL28	1	855	542098	1.17824e+06	1692248	3	19.0482	20.1682	20.6905	19.0482	20.1682	20.6905	1.12	1.6423	1.38115
sp|P49773|HINT1_HUMAN	P49773	HINT1_HUMAN	HINT1	126	Homo sapiens	1:Experimental evidence at protein level	Adenosine 5'-monophosphoramidase HINT1	1	905	88744.1	192695	140470	3	16.4374	17.556	17.0999	16.4374	17.556	17.0999	1.1186	0.6625	0.89055
sp|P51665|PSMD7_HUMAN	P51665	PSMD7_HUMAN	PSMD7	324	Homo sapiens	1:Experimental evidence at protein level	26S proteasome non-ATPase regulatory subunit 7	1	947	119907	258670	109103	3	16.8716	17.9808	16.7353	16.8716	17.9808	16.7353	1.1092	-0.1363	0.48645
sp|Q9NR12|PDLI7_HUMAN	Q9NR12	PDLI7_HUMAN	PDLIM7	457	Homo sapiens	1:Experimental evidence at protein level	PDZ and LIM domain protein 7	1	1980	429329	919855	680112	3	18.7117	19.811	19.3754	18.7117	19.811	19.3754	1.0993	0.6637	0.8815
sp|Q12979|ABR_HUMAN	Q12979	ABR_HUMAN	ABR	859	Homo sapiens	1:Experimental evidence at protein level	Active breakpoint cluster region-related protein	0.9979	1277	28858	NaN	52909	2	14.8167	NaN	15.6912	14.8167	15.913	15.6912	1.0963	0.8745	0.9854
sp|P33993|MCM7_HUMAN	P33993	MCM7_HUMAN	MCM7	719	Homo sapiens	1:Experimental evidence at protein level	DNA replication licensing factor MCM7	1	741	286487	611495	403180	3	18.1281	19.222	18.6211	18.1281	19.222	18.6211	1.0939	0.493	0.79345
sp|Q8WUM0|NU133_HUMAN	Q8WUM0	NU133_HUMAN	NUP133	1156	Homo sapiens	1:Experimental evidence at protein level	Nuclear pore complex protein Nup133	1	1685	59268	126321	83448.6	3	15.855	16.9467	16.3486	15.855	16.9467	16.3486	1.0917	0.4936	0.79265
sp|P00761|TRYP_PIG	P00761	TRYP_PIG	N/A	231	Sus scrofa	1:Experimental evidence at protein level	Trypsin	1	266	927210430	1955405570	1756926460	3	29.788	30.8682	30.7129	29.788	30.8682	30.7129	1.0802	0.9249	1.00255
sp|Q9H1E1|RNAS7_HUMAN	Q9H1E1	RNAS7_HUMAN	RNASE7	156	Homo sapiens	1:Experimental evidence at protein level	Ribonuclease 7	1	1912	248363	520571	381654	3	17.9221	18.9897	18.5419	17.9221	18.9897	18.5419	1.0676	0.6198	0.8437
sp|Q93008|USP9X_HUMAN	Q93008	USP9X_HUMAN	USP9X	2554	Homo sapiens	1:Experimental evidence at protein level	Ubiquitin carboxyl-terminal hydrolase 9X	1	1728	303070	632711	285042	3	18.2093	19.2712	18.1208	18.2093	19.2712	18.1208	1.0619	-0.0885	0.4867
sp|Q14258|TRI25_HUMAN	Q14258	TRI25_HUMAN	TRIM25	630	Homo sapiens	1:Experimental evidence at protein level	E3 ubiquitin/ISG15 ligase TRIM25	1	1358	196672	409727	182511	3	17.5854	18.6443	17.4776	17.5854	18.6443	17.4776	1.0589	-0.1078	0.47555
sp|P56537|IF6_HUMAN	P56537	IF6_HUMAN	EIF6	245	Homo sapiens	1:Experimental evidence at protein level	Eukaryotic translation initiation factor 6	1	1006	215077	447606	280105	3	17.7145	18.7719	18.0956	17.7145	18.7719	18.0956	1.0574	0.3811	0.71925
sp|Q13247|SRSF6_HUMAN	Q13247	SRSF6_HUMAN	SRSF6	344	Homo sapiens	1:Experimental evidence at protein level	Serine/arginine-rich splicing factor 6	1	1297	388193	806676	469168	3	18.5664	19.6216	18.8397	18.5664	19.6216	18.8397	1.0552	0.2733	0.66425
sp|Q8WVM8|SCFD1_HUMAN	Q8WVM8	SCFD1_HUMAN	SCFD1	642	Homo sapiens	1:Experimental evidence at protein level	Sec1 family domain-containing protein 1	1	1688	75424.1	155323	85822.1	3	16.2027	17.2449	16.3891	16.2027	17.2449	16.3891	1.0422	0.1864	0.6143
sp|Q9NP55|BPIA1_HUMAN	Q9NP55	BPIA1_HUMAN	BPIFA1	256	Homo sapiens	1:Experimental evidence at protein level	BPI fold-containing family A member 1	1	1962	180937	370994	315313	3	17.4651	18.501	18.2664	17.4651	18.501	18.2664	1.0359	0.8013	0.9186
sp|P43246|MSH2_HUMAN	P43246	MSH2_HUMAN	MSH2	934	Homo sapiens	1:Experimental evidence at protein level	DNA mismatch repair protein Msh2	1	833	234882	479738	259444	3	17.8416	18.8719	17.9851	17.8416	18.8719	17.9851	1.0303	0.1435	0.5869
sp|O15511|ARPC5_HUMAN	O15511	ARPC5_HUMAN	ARPC5	151	Homo sapiens	1:Experimental evidence at protein level	Actin-related protein 2/3 complex subunit 5	1	89	3871719	7850509	7677779	3	21.8845	22.9044	22.8723	21.8845	22.9044	22.8723	1.0199	0.9878	1.00385
sp|P27694|RFA1_HUMAN	P27694	RFA1_HUMAN	RPA1	616	Homo sapiens	1:Experimental evidence at protein level	Replication protein A 70 kDa DNA-binding subunit	1	664	104462	211590	118169	3	16.6726	17.6909	16.8505	16.6726	17.6909	16.8505	1.0183	0.1779	0.5981
sp|P18621|RL17_HUMAN	P18621	RL17_HUMAN	RPL17	184	Homo sapiens	1:Experimental evidence at protein level	Large ribosomal subunit protein uL22	1	558	1173026	2.37319e+06	1.64791e+06	3	20.1618	21.1784	20.6522	20.1618	21.1784	20.6522	1.0166	0.4904	0.7535
sp|P09525|ANXA4_HUMAN	P09525	ANXA4_HUMAN	ANXA4	319	Homo sapiens	1:Experimental evidence at protein level	Annexin A4	1	415	183278	369788	250773	3	17.4837	18.4963	17.936	17.4837	18.4963	17.936	1.0126	0.4523	0.73245
sp|P25205|MCM3_HUMAN	P25205	MCM3_HUMAN	MCM3	808	Homo sapiens	1:Experimental evidence at protein level	DNA replication licensing factor MCM3	1	637	159038	320615	202884	3	17.279	18.2905	17.6303	17.279	18.2905	17.6303	1.0115	0.3513	0.6814
sp|Q99733|NP1L4_HUMAN	Q99733	NP1L4_HUMAN	NAP1L4	375	Homo sapiens	1:Experimental evidence at protein level	Nucleosome assembly protein 1-like 4	1	1822	270035	539822	635704	3	18.0428	19.0421	19.278	18.0428	19.0421	19.278	0.9993	1.2352	1.11725
sp|P13716|HEM2_HUMAN	P13716	HEM2_HUMAN	ALAD	330	Homo sapiens	1:Experimental evidence at protein level	Delta-aminolevulinic acid dehydratase	0.9998	497	28597.8	NaN	45563.3	2	14.8036	NaN	15.4756	14.8036	15.7996	15.4756	0.996	0.672	0.834
sp|O95336|6PGL_HUMAN	O95336	6PGL_HUMAN	PGLS	258	Homo sapiens	1:Experimental evidence at protein level	6-phosphogluconolactonase	1	227	136451	271688	143089	3	17.058	18.0516	17.1266	17.058	18.0516	17.1266	0.9936	0.0686	0.5311
sp|P82930|RT34_HUMAN	P82930	RT34_HUMAN	MRPS34	218	Homo sapiens	1:Experimental evidence at protein level	Small ribosomal subunit protein mS34	1	1163	223603	444906	357663	3	17.7706	18.7631	18.4482	17.7706	18.7631	18.4482	0.9925	0.6776	0.83505
sp|P06493|CDK1_HUMAN	P06493	CDK1_HUMAN	CDK1	297	Homo sapiens	1:Experimental evidence at protein level	Cyclin-dependent kinase 1	1	349	269706	533662	356326	3	18.041	19.0256	18.4428	18.041	19.0256	18.4428	0.9846	0.4018	0.6932
sp|P56134|ATPK_HUMAN	P56134	ATPK_HUMAN	ATP5MF	94	Homo sapiens	1:Experimental evidence at protein level	ATP synthase F(0) complex subunit f, mitochondrial	1	1002	275387	543416	625457	3	18.0711	19.0517	19.2546	18.0711	19.0517	19.2546	0.9806	1.1835	1.08205
sp|Q13442|HAP28_HUMAN	Q13442	HAP28_HUMAN	PDAP1	181	Homo sapiens	1:Experimental evidence at protein level	28 kDa heat- and acid-stable phosphoprotein	1	1309	119409	235499	NaN	2	16.8656	17.8454	NaN	16.8656	17.8454	15.7722	0.9798	-1.0934	-0.0568
sp|Q99615|DNJC7_HUMAN	Q99615	DNJC7_HUMAN	DNAJC7	494	Homo sapiens	1:Experimental evidence at protein level	DnaJ homolog subfamily C member 7	1	1814	66649.4	131034	125827	3	16.0243	16.9996	16.9411	16.0243	16.9996	16.9411	0.9753	0.9168	0.94605
sp|Q9UBT2|SAE2_HUMAN	Q9UBT2	SAE2_HUMAN	UBA2	640	Homo sapiens	1:Experimental evidence at protein level	SUMO-activating enzyme subunit 2	1	2073	677094	1.33096e+06	1.28632e+06	3	19.369	20.344	20.2948	19.369	20.344	20.2948	0.975	0.9258	0.9504
sp|Q08J23|NSUN2_HUMAN	Q08J23	NSUN2_HUMAN	NSUN2	767	Homo sapiens	1:Experimental evidence at protein level	RNA cytosine C(5)-methyltransferase NSUN2	1	1249	162967	316238	220975	3	17.3142	18.2707	17.7535	17.3142	18.2707	17.7535	0.9565	0.4393	0.6979
sp|P46782|RS5_HUMAN	P46782	RS5_HUMAN	RPS5	204	Homo sapiens	1:Experimental evidence at protein level	Small ribosomal subunit protein uS7	1	857	1.22191e+06	2.37053e+06	2.34589e+06	3	20.2207	21.1768	21.1617	20.2207	21.1768	21.1617	0.9561	0.941	0.94855
sp|P16104|H2AX_HUMAN	P16104	H2AX_HUMAN	H2AX	143	Homo sapiens	1:Experimental evidence at protein level	Histone H2AX	0.9961	527	432868	838444	872633	3	18.7236	19.6774	19.735	18.7236	19.6774	19.735	0.9538	1.0114	0.9826
sp|Q15269|PWP2_HUMAN	Q15269	PWP2_HUMAN	PWP2	919	Homo sapiens	1:Experimental evidence at protein level	Periodic tryptophan protein 2 homolog	1	1408	53709.5	104001	128764	3	15.7129	16.6662	16.9744	15.7129	16.6662	16.9744	0.9533	1.2615	1.1074
sp|Q9UKM9|RALY_HUMAN	Q9UKM9	RALY_HUMAN	RALY	306	Homo sapiens	1:Experimental evidence at protein level	RNA-binding protein Raly	1	2110	177469	343487	330747	3	17.4372	18.3899	18.3354	17.4372	18.3899	18.3354	0.9527	0.8982	0.92545
sp|Q8TB61|S35B2_HUMAN	Q8TB61	S35B2_HUMAN	SLC35B2	432	Homo sapiens	1:Experimental evidence at protein level	Adenosine 3'-phospho 5'-phosphosulfate transporter 1	1	1671	72108.6	138899	145656	3	16.1379	17.0837	17.1522	16.1379	17.0837	17.1522	0.9458	1.0143	0.98005
sp|Q12768|WASC5_HUMAN	Q12768	WASC5_HUMAN	WASHC5	1159	Homo sapiens	1:Experimental evidence at protein level	WASH complex subunit 5	1	1260	85065.1	163557	115256	3	16.3763	17.3194	16.8145	16.3763	17.3194	16.8145	0.9431	0.4382	0.69065
sp|P55209|NP1L1_HUMAN	P55209	NP1L1_HUMAN	NAP1L1	391	Homo sapiens	1:Experimental evidence at protein level	Nucleosome assembly protein 1-like 1	1	992	424394	814838	1.67342e+06	3	18.695	19.6362	20.6744	18.695	19.6362	20.6744	0.9412	1.9794	1.4603
sp|Q9C0C2|TB182_HUMAN	Q9C0C2	TB182_HUMAN	TNKS1BP1	1729	Homo sapiens	1:Experimental evidence at protein level	182 kDa tankyrase-1-binding protein	1	1896	72192.4	138275	74763.4	3	16.1396	17.0772	16.19	16.1396	17.0772	16.19	0.9376	0.0504	0.494
sp|P17931|LEG3_HUMAN	P17931	LEG3_HUMAN	LGALS3	250	Homo sapiens	1:Experimental evidence at protein level	Galectin-3	1	550	420032	794469	498429	3	18.6801	19.5996	18.927	18.6801	19.5996	18.927	0.9195	0.2469	0.5832
sp|Q15785|TOM34_HUMAN	Q15785	TOM34_HUMAN	TOMM34	309	Homo sapiens	1:Experimental evidence at protein level	Mitochondrial import receptor subunit TOM34	1	1435	203073	383065	193706	3	17.6316	18.5472	17.5635	17.6316	18.5472	17.5635	0.9156	-0.0681	0.42375
sp|Q8IZP0|ABI1_HUMAN	Q8IZP0	ABI1_HUMAN	ABI1	508	Homo sapiens	1:Experimental evidence at protein level	Abl interactor 1	0.9852	1627	65080.8	122596	193044	3	15.9899	16.9036	17.5586	15.9899	16.9036	17.5586	0.9137	1.5687	1.2412
sp|A5YKK6|CNOT1_HUMAN	A5YKK6	CNOT1_HUMAN	CNOT1	2376	Homo sapiens	1:Experimental evidence at protein level	CCR4-NOT transcription complex subunit 1	1	5	101279	190654	166157	3	16.628	17.5406	17.3422	16.628	17.5406	17.3422	0.9126	0.7142	0.8134
sp|P47755|CAZA2_HUMAN	P47755	CAZA2_HUMAN	CAPZA2	286	Homo sapiens	1:Experimental evidence at protein level	F-actin-capping protein subunit alpha-2	1	864	416052	782549	602286	3	18.6664	19.5778	19.2001	18.6664	19.5778	19.2001	0.9114	0.5337	0.72255
sp|P62081|RS7_HUMAN	P62081	RS7_HUMAN	RPS7	194	Homo sapiens	1:Experimental evidence at protein level	Small ribosomal subunit protein eS7	1	1069	564372	1060244	856846	3	19.1063	20.016	19.7087	19.1063	20.016	19.7087	0.9097	0.6024	0.75605
sp|Q13547|HDAC1_HUMAN	Q13547	HDAC1_HUMAN	HDAC1	482	Homo sapiens	1:Experimental evidence at protein level	Histone deacetylase 1	1	1320	130878	245339	192431	3	16.9979	17.9044	17.554	16.9979	17.9044	17.554	0.9065	0.5561	0.7313
sp|P05164|PERM_HUMAN	P05164	PERM_HUMAN	MPO	745	Homo sapiens	1:Experimental evidence at protein level	Myeloperoxidase	1	334	41780.5	78176.1	129336	3	15.3505	16.2544	16.9808	15.3505	16.2544	16.9808	0.9039	1.6303	1.2671
sp|Q9BUF5|TBB6_HUMAN	Q9BUF5	TBB6_HUMAN	TUBB6	446	Homo sapiens	1:Experimental evidence at protein level	Tubulin beta-6 chain	1	1861	4.00739e+06	7.48154e+06	5330370	3	21.9342	22.8349	22.3458	21.9342	22.8349	22.3458	0.9007	0.4116	0.65615
sp|Q9Y5B9|SP16H_HUMAN	Q9Y5B9	SP16H_HUMAN	SUPT16H	1047	Homo sapiens	1:Experimental evidence at protein level	FACT complex subunit SPT16	1	2193	302630	564665	667392	3	18.2072	19.107	19.3482	18.2072	19.107	19.3482	0.8998	1.141	1.0204
sp|O15294|OGT1_HUMAN	O15294	OGT1_HUMAN	OGT	1046	Homo sapiens	1:Experimental evidence at protein level	UDP-N-acetylglucosamine--peptide N-acetylglucosaminyltransferase 110 kDa subunit	1	80	130170	242190	145067	3	16.99	17.8858	17.1464	16.99	17.8858	17.1464	0.8958	0.1564	0.5261
sp|Q0VGL1|LTOR4_HUMAN	Q0VGL1	LTOR4_HUMAN	LAMTOR4	99	Homo sapiens	1:Experimental evidence at protein level	Ragulator complex protein LAMTOR4	1	1254	92415.8	171840	152731	3	16.4959	17.3907	17.2206	16.4959	17.3907	17.2206	0.8948	0.7247	0.80975
sp|Q969V3|NCLN_HUMAN	Q969V3	NCLN_HUMAN	NCLN	563	Homo sapiens	1:Experimental evidence at protein level	BOS complex subunit NCLN	1	1734	209004	388279	368650	3	17.6732	18.5667	18.4919	17.6732	18.5667	18.4919	0.8935	0.8187	0.8561
sp|O75608|LYPA1_HUMAN	O75608	LYPA1_HUMAN	LYPLA1	230	Homo sapiens	1:Experimental evidence at protein level	Acyl-protein thioesterase 1	1	186	263789	486856	318544	3	18.009	18.8931	18.2811	18.009	18.8931	18.2811	0.8841	0.2721	0.5781
sp|P17152|TMM11_HUMAN	P17152	TMM11_HUMAN	TMEM11	192	Homo sapiens	1:Experimental evidence at protein level	Transmembrane protein 11, mitochondrial	0.9996	538	50081.3	NaN	42006.5	2	15.612	NaN	15.3583	15.612	16.4902	15.3583	0.8782	-0.2537	0.31225
sp|Q9UNH7|SNX6_HUMAN	Q9UNH7	SNX6_HUMAN	SNX6	406	Homo sapiens	1:Experimental evidence at protein level	Sorting nexin-6	1	2129	366742	672980	410389	3	18.4844	19.3602	18.6466	18.4844	19.3602	18.6466	0.8758	0.1622	0.519
sp|P46783|RS10_HUMAN	P46783	RS10_HUMAN	RPS10	165	Homo sapiens	1:Experimental evidence at protein level	Small ribosomal subunit protein eS10	1	858	402592	737078	620886	3	18.619	19.4915	19.244	18.619	19.4915	19.244	0.8725	0.625	0.74875
sp|Q6DN03|H2B2C_HUMAN	Q6DN03	H2B2C_HUMAN	H2BC20P	193	Homo sapiens	5:Protein uncertain	Putative histone H2B type 2-C	1	1524	587218	1.07465e+06	930984	3	19.1635	20.0354	19.8284	19.1635	20.0354	19.8284	0.8719	0.6649	0.7684
sp|P36969|GPX4_HUMAN	P36969	GPX4_HUMAN	GPX4	197	Homo sapiens	1:Experimental evidence at protein level	Phospholipid hydroperoxide glutathione peroxidase GPX4	1	783	106081	193931	181868	3	16.6948	17.5652	17.4725	16.6948	17.5652	17.4725	0.8704	0.7777	0.82405
sp|P57088|TMM33_HUMAN	P57088	TMM33_HUMAN	TMEM33	247	Homo sapiens	1:Experimental evidence at protein level	Transmembrane protein 33	1	1010	238943	436276	306023	3	17.8663	18.7349	18.2233	17.8663	18.7349	18.2233	0.8686	0.357	0.6128
sp|P06730|IF4E_HUMAN	P06730	IF4E_HUMAN	EIF4E	217	Homo sapiens	1:Experimental evidence at protein level	Eukaryotic translation initiation factor 4E	1	353	54398.6	NaN	85105.1	2	15.7313	NaN	16.377	15.7313	16.5988	16.377	0.8675	0.6457	0.7566
sp|P51159|RB27A_HUMAN	P51159	RB27A_HUMAN	RAB27A	221	Homo sapiens	1:Experimental evidence at protein level	Ras-related protein Rab-27A	0.9999	936	135435	246769	141559	3	17.0472	17.9128	17.111	17.0472	17.9128	17.111	0.8656	0.0638	0.4647
sp|Q9UJ70|NAGK_HUMAN	Q9UJ70	NAGK_HUMAN	NAGK	344	Homo sapiens	1:Experimental evidence at protein level	N-acetyl-D-glucosamine kinase	1	2100	217002	395196	310415	3	17.7273	18.5922	18.2438	17.7273	18.5922	18.2438	0.8649	0.5165	0.6907
sp|O00217|NDUS8_HUMAN	O00217	NDUS8_HUMAN	NDUFS8	210	Homo sapiens	1:Experimental evidence at protein level	NADH dehydrogenase [ubiquinone] iron-sulfur protein 8, mitochondrial	1	26	123020	223624	189572	3	16.9085	17.7707	17.5324	16.9085	17.7707	17.5324	0.8622	0.6239	0.74305
sp|Q16181|SEPT7_HUMAN	Q16181	SEPT7_HUMAN	SEPTIN7	437	Homo sapiens	1:Experimental evidence at protein level	Septin-7	1	1440	443468	805327	602392	3	18.7585	19.6192	19.2003	18.7585	19.6192	19.2003	0.8607	0.4418	0.65125
sp|Q9P015|RM15_HUMAN	Q9P015	RM15_HUMAN	MRPL15	296	Homo sapiens	1:Experimental evidence at protein level	Large ribosomal subunit protein uL15m	1	2045	226289	409992	464291	3	17.7878	18.6452	18.8247	17.7878	18.6452	18.8247	0.8574	1.0369	0.94715
sp|P52701|MSH6_HUMAN	P52701	MSH6_HUMAN	MSH6	1360	Homo sapiens	1:Experimental evidence at protein level	DNA mismatch repair protein Msh6	1	959	147233	265886	132576	3	17.1677	18.0204	17.0165	17.1677	18.0204	17.0165	0.8527	-0.1512	0.35075
sp|Q8IY81|SPB1_HUMAN	Q8IY81	SPB1_HUMAN	FTSJ3	847	Homo sapiens	1:Experimental evidence at protein level	pre-rRNA 2'-O-ribose RNA methyltransferase FTSJ3	1	1623	48515.4	NaN	78740.9	2	15.5662	NaN	16.2648	15.5662	16.4176	16.2648	0.8514	0.6986	0.775
sp|Q8TEX9|IPO4_HUMAN	Q8TEX9	IPO4_HUMAN	IPO4	1081	Homo sapiens	1:Experimental evidence at protein level	Importin-4	1	1681	164495	295651	175391	3	17.3277	18.1735	17.4202	17.3277	18.1735	17.4202	0.8458	0.0925	0.46915
sp|P02668|CASK_BOVIN	P02668	CASK_BOVIN	CSN3	190	Bos taurus	1:Experimental evidence at protein level	Kappa-casein	1	293	183775	328666	222401	3	17.4876	18.3263	17.7628	17.4876	18.3263	17.7628	0.8387	0.2752	0.55695
sp|Q9Y5P6|GMPPB_HUMAN	Q9Y5P6	GMPPB_HUMAN	GMPPB	360	Homo sapiens	1:Experimental evidence at protein level	Mannose-1-phosphate guanylyltransferase catalytic subunit beta	1	2199	142634	254327	151017	3	17.122	17.9563	17.2043	17.122	17.9563	17.2043	0.8343	0.0823	0.4583
sp|O96008|TOM40_HUMAN	O96008	TOM40_HUMAN	TOMM40	361	Homo sapiens	1:Experimental evidence at protein level	Mitochondrial import receptor subunit TOM40 homolog	1	250	395308	703261	547286	3	18.5926	19.4237	19.0619	18.5926	19.4237	19.0619	0.8311	0.4693	0.6502
sp|P15241|K2M2_SHEEP	P15241	K2M2_SHEEP	N/A	491	Ovis aries	1:Experimental evidence at protein level	Keratin, type II microfibrillar, component 7C	1	517	180781	321280	199720	3	17.4639	18.2935	17.6076	17.4639	18.2935	17.6076	0.8296	0.1437	0.48665
sp|Q9BZE1|RM37_HUMAN	Q9BZE1	RM37_HUMAN	MRPL37	423	Homo sapiens	1:Experimental evidence at protein level	Large ribosomal subunit protein mL37	1	1887	116458	206725	226070	3	16.8294	17.6574	17.7864	16.8294	17.6574	17.7864	0.828	0.957	0.8925
sp|P78330|SERB_HUMAN	P78330	SERB_HUMAN	PSPH	225	Homo sapiens	1:Experimental evidence at protein level	Phosphoserine phosphatase	0.9999	1152	53890.3	NaN	66965.6	2	15.7177	NaN	16.0311	15.7177	16.5431	16.0311	0.8254	0.3134	0.5694
sp|O95168|NDUB4_HUMAN	O95168	NDUB4_HUMAN	NDUFB4	129	Homo sapiens	1:Experimental evidence at protein level	NADH dehydrogenase [ubiquinone] 1 beta subcomplex subunit 4	0.9999	220	203224	359485	398460	3	17.6327	18.4556	18.6041	17.6327	18.4556	18.6041	0.8229	0.9714	0.89715
sp|Q9NVP1|DDX18_HUMAN	Q9NVP1	DDX18_HUMAN	DDX18	670	Homo sapiens	1:Experimental evidence at protein level	ATP-dependent RNA helicase DDX18	1	2014	NaN	96339.2	156462	2	NaN	16.5558	17.2555	15.735	16.5558	17.2555	0.8208	1.5205	1.17065
sp|Q92621|NU205_HUMAN	Q92621	NU205_HUMAN	NUP205	2012	Homo sapiens	1:Experimental evidence at protein level	Nuclear pore complex protein Nup205	1	1710	98881.6	174534	104161	3	16.5934	17.4132	16.6685	16.5934	17.4132	16.6685	0.8198	0.0751	0.44745
sp|Q15370|ELOB_HUMAN	Q15370	ELOB_HUMAN	ELOB	118	Homo sapiens	1:Experimental evidence at protein level	Elongin-B	1	1415	378733	668123	572071	3	18.5308	19.3498	19.1258	18.5308	19.3498	19.1258	0.819	0.595	0.707
sp|P62857|RS28_HUMAN	P62857	RS28_HUMAN	RPS28	69	Homo sapiens	1:Experimental evidence at protein level	Small ribosomal subunit protein eS28	1	1108	1.71783e+06	3018799	2.00547e+06	3	20.7122	21.5255	20.9355	20.7122	21.5255	20.9355	0.8133	0.2233	0.5183
sp|Q86U42|PABP2_HUMAN	Q86U42	PABP2_HUMAN	PABPN1	306	Homo sapiens	1:Experimental evidence at protein level	Polyadenylate-binding protein 2	1	1593	139529	244175	185036	3	17.0902	17.8976	17.4974	17.0902	17.8976	17.4974	0.8074	0.4072	0.6073
sp|P04181|OAT_HUMAN	P04181	OAT_HUMAN	OAT	439	Homo sapiens	1:Experimental evidence at protein level	Ornithine aminotransferase, mitochondrial	1	313	251249	439398	374274	3	17.9388	18.7452	18.5137	17.9388	18.7452	18.5137	0.8064	0.5749	0.69065
sp|Q9UBF2|COPG2_HUMAN	Q9UBF2	COPG2_HUMAN	COPG2	871	Homo sapiens	1:Experimental evidence at protein level	Coatomer subunit gamma-2	1	2065	77990.2	136263	111930	3	16.251	17.056	16.7722	16.251	17.056	16.7722	0.805	0.5212	0.6631
sp|Q8IZL8|PELP1_HUMAN	Q8IZL8	PELP1_HUMAN	PELP1	1130	Homo sapiens	1:Experimental evidence at protein level	Proline-, glutamic acid- and leucine-rich protein 1	1	1626	167306	292033	212106	3	17.3521	18.1558	17.6944	17.3521	18.1558	17.6944	0.8037	0.3423	0.573
sp|P07339|CATD_HUMAN	P07339	CATD_HUMAN	CTSD	412	Homo sapiens	1:Experimental evidence at protein level	Cathepsin D	1	363	1.33845e+06	2.3254e+06	2.5703e+06	3	20.3521	21.149	21.2935	20.3521	21.149	21.2935	0.7969	0.9414	0.86915
sp|P63261|ACTG_HUMAN	P63261	ACTG_HUMAN	ACTG1	375	Homo sapiens	1:Experimental evidence at protein level	Actin, cytoplasmic 2	1	1135	5.26245e+06	9120315	7047044	3	22.3273	23.1207	22.7486	22.3273	23.1207	22.7486	0.7934	0.4213	0.60735
sp|Q9UHV9|PFD2_HUMAN	Q9UHV9	PFD2_HUMAN	PFDN2	154	Homo sapiens	1:Experimental evidence at protein level	Prefoldin subunit 2	1	2090	975705	1.69079e+06	1.38821e+06	3	19.8961	20.6893	20.4048	19.8961	20.6893	20.4048	0.7932	0.5087	0.65095
sp|P35237|SPB6_HUMAN	P35237	SPB6_HUMAN	SERPINB6	376	Homo sapiens	1:Experimental evidence at protein level	Serpin B6	1	749	356776	618042	396464	3	18.4447	19.2373	18.5968	18.4447	19.2373	18.5968	0.7926	0.1521	0.47235
sp|P22626|ROA2_HUMAN	P22626	ROA2_HUMAN	HNRNPA2B1	353	Homo sapiens	1:Experimental evidence at protein level	Heterogeneous nuclear ribonucleoproteins A2/B1	1	608	2418391	4.17849e+06	3.76853e+06	3	21.2056	21.9946	21.8456	21.2056	21.9946	21.8456	0.789	0.64	0.7145
sp|Q86VS8|HOOK3_HUMAN	Q86VS8	HOOK3_HUMAN	HOOK3	718	Homo sapiens	1:Experimental evidence at protein level	Protein Hook homolog 3	1	1601	161083	277969	192566	3	17.2974	18.0846	17.555	17.2974	18.0846	17.555	0.7872	0.2576	0.5224
sp|Q9NR31|SAR1A_HUMAN	Q9NR31	SAR1A_HUMAN	SAR1A	198	Homo sapiens	1:Experimental evidence at protein level	Small COPII coat GTPase SAR1A	1	1983	438913	755582	641729	3	18.7436	19.5272	19.2916	18.7436	19.5272	19.2916	0.7836	0.548	0.6658
sp|Q6L8Q7|PDE12_HUMAN	Q6L8Q7	PDE12_HUMAN	PDE12	609	Homo sapiens	1:Experimental evidence at protein level	2',5'-phosphodiesterase 12	1	1531	103147	177342	119528	3	16.6543	17.4362	16.867	16.6543	17.4362	16.867	0.7819	0.2127	0.4973
sp|Q9Y224|RTRAF_HUMAN	Q9Y224	RTRAF_HUMAN	RTRAF	244	Homo sapiens	1:Experimental evidence at protein level	RNA transcription, translation and transport factor protein	1	2139	239437	410412	320452	3	17.8693	18.6467	18.2897	17.8693	18.6467	18.2897	0.7774	0.4204	0.5989
sp|P00491|PNPH_HUMAN	P00491	PNPH_HUMAN	PNP	289	Homo sapiens	1:Experimental evidence at protein level	Purine nucleoside phosphorylase	1	260	119213	204320	162092	3	16.8632	17.6405	17.3064	16.8632	17.6405	17.3064	0.7773	0.4432	0.61025
sp|Q5SSJ5|HP1B3_HUMAN	Q5SSJ5	HP1B3_HUMAN	HP1BP3	553	Homo sapiens	1:Experimental evidence at protein level	Heterochromatin protein 1-binding protein 3	1	1503	596429	1.02205e+06	1.181e+06	3	19.186	19.963	20.1716	19.186	19.963	20.1716	0.777	0.9856	0.8813
sp|P61163|ACTZ_HUMAN	P61163	ACTZ_HUMAN	ACTR1A	376	Homo sapiens	1:Experimental evidence at protein level	Alpha-centractin	1	1042	838433	1.43083e+06	1.37186e+06	3	19.6773	20.4484	20.3877	19.6773	20.4484	20.3877	0.7711	0.7104	0.74075
sp|P30085|KCY_HUMAN	P30085	KCY_HUMAN	CMPK1	196	Homo sapiens	1:Experimental evidence at protein level	UMP-CMP kinase	1	701	129470	220898	185316	3	16.9823	17.753	17.4996	16.9823	17.753	17.4996	0.7707	0.5173	0.644
sp|Q9NP79|VTA1_HUMAN	Q9NP79	VTA1_HUMAN	VTA1	307	Homo sapiens	1:Experimental evidence at protein level	Vacuolar protein sorting-associated protein VTA1 homolog	1	1966	196769	332820	186145	3	17.5861	18.3444	17.5061	17.5861	18.3444	17.5061	0.7583	-0.08	0.33915
sp|Q12905|ILF2_HUMAN	Q12905	ILF2_HUMAN	ILF2	390	Homo sapiens	1:Experimental evidence at protein level	Interleukin enhancer-binding factor 2	1	1270	1.08998e+06	1.83936e+06	1.5018e+06	3	20.0559	20.8108	20.5183	20.0559	20.8108	20.5183	0.7549	0.4624	0.60865
sp|O14744|ANM5_HUMAN	O14744	ANM5_HUMAN	PRMT5	637	Homo sapiens	1:Experimental evidence at protein level	Protein arginine N-methyltransferase 5	1	54	147626	249027	211178	3	17.1716	17.9259	17.6881	17.1716	17.9259	17.6881	0.7543	0.5165	0.6354
sp|Q9Y2Q9|RT28_HUMAN	Q9Y2Q9	RT28_HUMAN	MRPS28	187	Homo sapiens	1:Experimental evidence at protein level	Small ribosomal subunit protein bS1m	1	2152	NaN	96407.6	93114.7	2	NaN	16.5569	16.5067	15.8085	16.5569	16.5067	0.7484	0.6982	0.7233
sp|O75955|FLOT1_HUMAN	O75955	FLOT1_HUMAN	FLOT1	427	Homo sapiens	1:Experimental evidence at protein level	Flotillin-1	1	204	151432	254308	246455	3	17.2083	17.9562	17.911	17.2083	17.9562	17.911	0.7479	0.7027	0.7253
sp|Q99627|CSN8_HUMAN	Q99627	CSN8_HUMAN	COPS8	209	Homo sapiens	1:Experimental evidence at protein level	COP9 signalosome complex subunit 8	1	1816	315390	529409	286488	3	18.2668	19.014	18.1281	18.2668	19.014	18.1281	0.7472	-0.1387	0.30425
sp|P31942|HNRH3_HUMAN	P31942	HNRH3_HUMAN	HNRNPH3	346	Homo sapiens	1:Experimental evidence at protein level	Heterogeneous nuclear ribonucleoprotein H3	1	726	491109	823362	741510	3	18.9057	19.6512	19.5001	18.9057	19.6512	19.5001	0.7455	0.5944	0.66995
sp|O60716|CTND1_HUMAN	O60716	CTND1_HUMAN	CTNND1	968	Homo sapiens	1:Experimental evidence at protein level	Catenin delta-1	1	144	182192	304963	332548	3	17.4751	18.2183	18.3432	17.4751	18.2183	18.3432	0.7432	0.8681	0.80565
sp|Q96AE4|FUBP1_HUMAN	Q96AE4	FUBP1_HUMAN	FUBP1	644	Homo sapiens	1:Experimental evidence at protein level	Far upstream element-binding protein 1	1	1740	408164	683085	452378	3	18.6388	19.3817	18.7872	18.6388	19.3817	18.7872	0.7429	0.1484	0.44565
sp|Q6PIU2|NCEH1_HUMAN	Q6PIU2	NCEH1_HUMAN	NCEH1	408	Homo sapiens	1:Experimental evidence at protein level	Neutral cholesterol ester hydrolase 1	1	1545	96036.5	160706	99367.5	3	16.5513	17.2941	16.6005	16.5513	17.2941	16.6005	0.7428	0.0492	0.396
sp|O75153|CLU_HUMAN	O75153	CLU_HUMAN	CLUH	1309	Homo sapiens	1:Experimental evidence at protein level	Clustered mitochondria protein homolog	1	157	152795	255446	146429	3	17.2212	17.9627	17.1598	17.2212	17.9627	17.1598	0.7415	-0.0614	0.34005
sp|Q13867|BLMH_HUMAN	Q13867	BLMH_HUMAN	BLMH	455	Homo sapiens	1:Experimental evidence at protein level	Bleomycin hydrolase	1	1334	356074	589888	726678	3	18.4418	19.1701	19.471	18.4418	19.1701	19.471	0.7283	1.0292	0.87875
sp|P26358|DNMT1_HUMAN	P26358	DNMT1_HUMAN	DNMT1	1616	Homo sapiens	1:Experimental evidence at protein level	DNA (cytosine-5)-methyltransferase 1	1	650	237328	393121	399277	3	17.8565	18.5846	18.607	17.8565	18.5846	18.607	0.7281	0.7505	0.7393
sp|P26368|U2AF2_HUMAN	P26368	U2AF2_HUMAN	U2AF2	475	Homo sapiens	1:Experimental evidence at protein level	Splicing factor U2AF 65 kDa subunit	1	651	98138.9	161997	171038	3	16.5825	17.3056	17.384	16.5825	17.3056	17.384	0.7231	0.8015	0.7623
sp|P62308|RUXG_HUMAN	P62308	RUXG_HUMAN	SNRPG	76	Homo sapiens	1:Experimental evidence at protein level	Small nuclear ribonucleoprotein G	1	1086	441744	729101	881068	3	18.7529	19.4758	19.7489	18.7529	19.4758	19.7489	0.7229	0.996	0.85945
sp|Q14152|EIF3A_HUMAN	Q14152	EIF3A_HUMAN	EIF3A	1382	Homo sapiens	1:Experimental evidence at protein level	Eukaryotic translation initiation factor 3 subunit A	1	1345	641912	1.05437e+06	861152	3	19.292	20.0079	19.7159	19.292	20.0079	19.7159	0.7159	0.4239	0.5699
sp|P62140|PP1B_HUMAN	P62140	PP1B_HUMAN	PPP1CB	327	Homo sapiens	1:Experimental evidence at protein level	Serine/threonine-protein phosphatase PP1-beta catalytic subunit	1	1071	591288	966347	1.0467e+06	3	19.1735	19.8822	19.9974	19.1735	19.8822	19.9974	0.7087	0.8239	0.7663
sp|P18124|RL7_HUMAN	P18124	RL7_HUMAN	RPL7	248	Homo sapiens	1:Experimental evidence at protein level	Large ribosomal subunit protein uL30	1	556	2.52345e+06	4.12393e+06	5.75023e+06	3	21.267	21.9756	22.4552	21.267	21.9756	22.4552	0.7086	1.1882	0.9484
sp|P31943|HNRH1_HUMAN	P31943	HNRH1_HUMAN	HNRNPH1	449	Homo sapiens	1:Experimental evidence at protein level	Heterogeneous nuclear ribonucleoprotein H	1	727	1.15384e+06	1.8837e+06	1.53168e+06	3	20.138	20.8451	20.5467	20.138	20.8451	20.5467	0.7071	0.4087	0.5579
sp|Q9H3M7|TXNIP_HUMAN	Q9H3M7	TXNIP_HUMAN	TXNIP	391	Homo sapiens	1:Experimental evidence at protein level	Thioredoxin-interacting protein	1	1920	119469	194405	251670	3	16.8663	17.5687	17.9412	16.8663	17.5687	17.9412	0.7024	1.0749	0.88865
sp|Q15323|K1H1_HUMAN	Q15323	K1H1_HUMAN	KRT31	416	Homo sapiens	1:Experimental evidence at protein level	Keratin, type I cuticular Ha1	1	1409	253263	410865	207105	3	17.9503	18.6483	17.66	17.9503	18.6483	17.66	0.698	-0.2903	0.20385
sp|O75947|ATP5H_HUMAN	O75947	ATP5H_HUMAN	ATP5PD	161	Homo sapiens	1:Experimental evidence at protein level	ATP synthase peripheral stalk subunit d, mitochondrial	1	203	231335	375178	141762	3	17.8196	18.5172	17.1131	17.8196	18.5172	17.1131	0.6976	-0.7065	-0.00445
sp|P62910|RL32_HUMAN	P62910	RL32_HUMAN	RPL32	135	Homo sapiens	1:Experimental evidence at protein level	Large ribosomal subunit protein eL32	0.9998	1116	1.71945e+06	2776926	1.37936e+06	3	20.7135	21.4051	20.3956	20.7135	21.4051	20.3956	0.6916	-0.3179	0.18685
sp|Q5SW79|CE170_HUMAN	Q5SW79	CE170_HUMAN	CEP170	1584	Homo sapiens	1:Experimental evidence at protein level	Centrosomal protein of 170 kDa	1	1504	86470.2	139165	110083	3	16.3999	17.0864	16.7482	16.3999	17.0864	16.7482	0.6865	0.3483	0.5174
sp|Q53EP0|FND3B_HUMAN	Q53EP0	FND3B_HUMAN	FNDC3B	1204	Homo sapiens	1:Experimental evidence at protein level	Fibronectin type III domain-containing protein 3B	1	1484	97598.8	156826	153379	3	16.5746	17.2588	17.2267	16.5746	17.2588	17.2267	0.6842	0.6521	0.66815
sp|Q49A26|GLYR1_HUMAN	Q49A26	GLYR1_HUMAN	GLYR1	553	Homo sapiens	1:Experimental evidence at protein level	Cytokine-like nuclear factor N-PAC	0.9998	1479	66690.7	107074	61842.8	3	16.0252	16.7083	15.9163	16.0252	16.7083	15.9163	0.6831	-0.1089	0.2871
sp|O15027|SC16A_HUMAN	O15027	SC16A_HUMAN	SEC16A	2357	Homo sapiens	1:Experimental evidence at protein level	Protein transport protein Sec16A	0.9999	70	168102	269285	NaN	2	17.359	18.0388	NaN	17.359	18.0388	14.8193	0.6798	-2.5397	-0.92995
sp|Q9BPX3|CND3_HUMAN	Q9BPX3	CND3_HUMAN	NCAPG	1015	Homo sapiens	1:Experimental evidence at protein level	Condensin complex subunit 3	1	1833	209915	336216	207555	3	17.6794	18.359	17.6631	17.6794	18.359	17.6631	0.6796	-0.0163	0.33165
sp|P61224|RAP1B_HUMAN	P61224	RAP1B_HUMAN	RAP1B	184	Homo sapiens	1:Experimental evidence at protein level	Ras-related protein Rap-1b	1	1046	1.27342e+06	2.0365e+06	1.46625e+06	3	20.2803	20.9577	20.4837	20.2803	20.9577	20.4837	0.6774	0.2034	0.4404
sp|Q8N392|RHG18_HUMAN	Q8N392	RHG18_HUMAN	ARHGAP18	663	Homo sapiens	1:Experimental evidence at protein level	Rho GTPase-activating protein 18	1	1637	224317	357961	185004	3	17.7752	18.4494	17.4972	17.7752	18.4494	17.4972	0.6742	-0.278	0.1981
sp|Q9NR56|MBNL1_HUMAN	Q9NR56	MBNL1_HUMAN	MBNL1	388	Homo sapiens	1:Experimental evidence at protein level	Muscleblind-like protein 1	1	1986	140916	224853	199485	3	17.1045	17.7786	17.6059	17.1045	17.7786	17.6059	0.6741	0.5014	0.58775
sp|P35222|CTNB1_HUMAN	P35222	CTNB1_HUMAN	CTNNB1	781	Homo sapiens	1:Experimental evidence at protein level	Catenin beta-1	1	747	486753	772288	778583	3	18.8928	19.5588	19.5705	18.8928	19.5588	19.5705	0.666	0.6777	0.67185
sp|Q15717|ELAV1_HUMAN	Q15717	ELAV1_HUMAN	ELAVL1	326	Homo sapiens	1:Experimental evidence at protein level	ELAV-like protein 1	1	1431	759481	1.20487e+06	1.14727e+06	3	19.5347	20.2004	20.1298	19.5347	20.2004	20.1298	0.6657	0.5951	0.6304
sp|Q71DI3|H32_HUMAN	Q71DI3	H32_HUMAN	H3C15	136	Homo sapiens	1:Experimental evidence at protein level	Histone H3.2	1	1561	69395880	109940296	85661624	3	26.0484	26.7129	26.3528	26.0484	26.7129	26.3528	0.6645	0.3044	0.48445
sp|P08729|K2C7_HUMAN	P08729	K2C7_HUMAN	KRT7	469	Homo sapiens	1:Experimental evidence at protein level	Keratin, type II cytoskeletal 7	1	399	126111	199737	149069	3	16.9443	17.6077	17.1856	16.9443	17.6077	17.1856	0.6634	0.2413	0.45235
sp|Q96N66|MBOA7_HUMAN	Q96N66	MBOA7_HUMAN	MBOAT7	472	Homo sapiens	1:Experimental evidence at protein level	Membrane-bound acylglycerophosphatidylinositol O-acyltransferase MBOAT7	1	1783	190711	301786	352532	3	17.541	18.2032	18.4274	17.541	18.2032	18.4274	0.6622	0.8864	0.7743
sp|Q9Y3U8|RL36_HUMAN	Q9Y3U8	RL36_HUMAN	RPL36	105	Homo sapiens	1:Experimental evidence at protein level	Large ribosomal subunit protein eL36	1	2180	164312	259986	292102	3	17.3261	17.9881	18.1561	17.3261	17.9881	18.1561	0.662	0.83	0.746
sp|Q02750|MP2K1_HUMAN	Q02750	MP2K1_HUMAN	MAP2K1	393	Homo sapiens	1:Experimental evidence at protein level	Dual specificity mitogen-activated protein kinase kinase 1	1	1205	766398	1.21241e+06	551092	3	19.5477	20.2095	19.0719	19.5477	20.2095	19.0719	0.6618	-0.4758	0.093
sp|Q15365|PCBP1_HUMAN	Q15365	PCBP1_HUMAN	PCBP1	356	Homo sapiens	1:Experimental evidence at protein level	Poly(rC)-binding protein 1	1	1412	4900879	7.75201e+06	4773291	3	22.2246	22.8861	22.1866	22.2246	22.8861	22.1866	0.6615	-0.038	0.31175
sp|Q86UP2|KTN1_HUMAN	Q86UP2	KTN1_HUMAN	KTN1	1357	Homo sapiens	1:Experimental evidence at protein level	Kinectin	1	1595	244287	386224	283916	3	17.8982	18.5591	18.1151	17.8982	18.5591	18.1151	0.6609	0.2169	0.4389
sp|Q96S97|MYADM_HUMAN	Q96S97	MYADM_HUMAN	MYADM	322	Homo sapiens	1:Experimental evidence at protein level	Myeloid-associated differentiation marker	1	1795	174105	274659	334719	3	17.4096	18.0673	18.3526	17.4096	18.0673	18.3526	0.6577	0.943	0.80035
sp|O43678|NDUA2_HUMAN	O43678	NDUA2_HUMAN	NDUFA2	99	Homo sapiens	1:Experimental evidence at protein level	NADH dehydrogenase [ubiquinone] 1 alpha subcomplex subunit 2	1	110	404475	637569	329456	3	18.6257	19.2822	18.3297	18.6257	19.2822	18.3297	0.6565	-0.296	0.18025
sp|Q12769|NU160_HUMAN	Q12769	NU160_HUMAN	NUP160	1436	Homo sapiens	1:Experimental evidence at protein level	Nuclear pore complex protein Nup160	1	1261	116379	183450	134278	3	16.8285	17.485	17.0349	16.8285	17.485	17.0349	0.6565	0.2064	0.43145
sp|Q15645|PCH2_HUMAN	Q15645	PCH2_HUMAN	TRIP13	432	Homo sapiens	1:Experimental evidence at protein level	Pachytene checkpoint protein 2 homolog	1	1429	144313	226701	NaN	2	17.1388	17.7904	NaN	17.1388	17.7904	16.6679	0.6516	-0.4709	0.09035
sp|P35609|ACTN2_HUMAN	P35609	ACTN2_HUMAN	ACTN2	894	Homo sapiens	1:Experimental evidence at protein level	Alpha-actinin-2	1	762	79877.2	125475	101732	3	16.2855	16.937	16.6344	16.2855	16.937	16.6344	0.6515	0.3489	0.5002
sp|P01012|OVAL_CHICK	P01012	OVAL_CHICK	SERPINB14	386	Gallus gallus	1:Experimental evidence at protein level	Ovalbumin	1	271	310767	487676	746880	3	18.2455	18.8956	19.5105	18.2455	18.8956	19.5105	0.6501	1.265	0.95755
sp|P22392|NDKB_HUMAN	P22392	NDKB_HUMAN	NME2	152	Homo sapiens	1:Experimental evidence at protein level	Nucleoside diphosphate kinase B	1	605	3.49709e+06	5487912	3366548	3	21.7377	22.3878	21.6828	21.7377	22.3878	21.6828	0.6501	-0.0549	0.2976
sp|P17812|PYRG1_HUMAN	P17812	PYRG1_HUMAN	CTPS1	591	Homo sapiens	1:Experimental evidence at protein level	CTP synthase 1	1	546	85195.4	133667	103342	3	16.3785	17.0283	16.6571	16.3785	17.0283	16.6571	0.6498	0.2786	0.4642
sp|Q9Y3D6|FIS1_HUMAN	Q9Y3D6	FIS1_HUMAN	FIS1	152	Homo sapiens	1:Experimental evidence at protein level	Mitochondrial fission 1 protein	1	2174	161955	253774	244344	3	17.3052	17.9532	17.8986	17.3052	17.9532	17.8986	0.648	0.5934	0.6207
sp|P22061|PIMT_HUMAN	P22061	PIMT_HUMAN	PCMT1	227	Homo sapiens	1:Experimental evidence at protein level	Protein-L-isoaspartate(D-aspartate) O-methyltransferase	1	599	236702	369168	438636	3	17.8527	18.4939	18.7427	17.8527	18.4939	18.7427	0.6412	0.89	0.7656
sp|P40123|CAP2_HUMAN	P40123	CAP2_HUMAN	CAP2	477	Homo sapiens	1:Experimental evidence at protein level	Adenylyl cyclase-associated protein 2	1	799	242325	377176	267698	3	17.8866	18.5249	18.0302	17.8866	18.5249	18.0302	0.6383	0.1436	0.39095
sp|P49721|PSB2_HUMAN	P49721	PSB2_HUMAN	PSMB2	201	Homo sapiens	1:Experimental evidence at protein level	Proteasome subunit beta type-2	1	900	636705	990746	688434	3	19.2803	19.9182	19.393	19.2803	19.9182	19.393	0.6379	0.1127	0.3753
sp|O14617|AP3D1_HUMAN	O14617	AP3D1_HUMAN	AP3D1	1153	Homo sapiens	1:Experimental evidence at protein level	AP-3 complex subunit delta-1	1	51	89177.1	138564	157093	3	16.4444	17.0802	17.2613	16.4444	17.0802	17.2613	0.6358	0.8169	0.72635
sp|Q96QA5|GSDMA_HUMAN	Q96QA5	GSDMA_HUMAN	GSDMA	445	Homo sapiens	1:Experimental evidence at protein level	Gasdermin-A	1	1789	301150	467392	400674	3	18.2001	18.8343	18.6121	18.2001	18.8343	18.6121	0.6342	0.412	0.5231
sp|P52948|NUP98_HUMAN	P52948	NUP98_HUMAN	NUP98	1817	Homo sapiens	1:Experimental evidence at protein level	Nuclear pore complex protein Nup98-Nup96	1	964	69129.3	107272	106744	3	16.077	16.7109	16.7038	16.077	16.7109	16.7038	0.6339	0.6268	0.63035
sp|Q96DV4|RM38_HUMAN	Q96DV4	RM38_HUMAN	MRPL38	380	Homo sapiens	1:Experimental evidence at protein level	Large ribosomal subunit protein mL38	1	1750	208405	323169	378865	3	17.669	18.3019	18.5313	17.669	18.3019	18.5313	0.6329	0.8623	0.7476
sp|Q9UHX1|PUF60_HUMAN	Q9UHX1	PUF60_HUMAN	PUF60	559	Homo sapiens	1:Experimental evidence at protein level	Poly(U)-binding-splicing factor PUF60	1	2091	199736	309572	321870	3	17.6077	18.2399	18.2961	17.6077	18.2399	18.2961	0.6322	0.6884	0.6603
sp|O95782|AP2A1_HUMAN	O95782	AP2A1_HUMAN	AP2A1	977	Homo sapiens	1:Experimental evidence at protein level	AP-2 complex subunit alpha-1	1	244	2424075	3.74896e+06	2.7742e+06	3	21.209	21.8381	21.4036	21.209	21.8381	21.4036	0.6291	0.1946	0.41185
sp|Q71U36|TBA1A_HUMAN	Q71U36	TBA1A_HUMAN	TUBA1A	451	Homo sapiens	1:Experimental evidence at protein level	Tubulin alpha-1A chain	1	1562	46095068	71318832	51454760	3	25.4583	26.0874	25.6181	25.4583	26.0874	25.6181	0.6291	0.1598	0.39445
sp|P11388|TOP2A_HUMAN	P11388	TOP2A_HUMAN	TOP2A	1531	Homo sapiens	1:Experimental evidence at protein level	DNA topoisomerase 2-alpha	1	464	306400	472965	368836	3	18.2251	18.8514	18.4926	18.2251	18.8514	18.4926	0.6263	0.2675	0.4469
sp|Q14008|CKAP5_HUMAN	Q14008	CKAP5_HUMAN	CKAP5	2032	Homo sapiens	1:Experimental evidence at protein level	Cytoskeleton-associated protein 5	1	1338	145899	223965	149177	3	17.1546	17.7729	17.1867	17.1546	17.7729	17.1867	0.6183	0.0321	0.3252
sp|P40429|RL13A_HUMAN	P40429	RL13A_HUMAN	RPL13A	203	Homo sapiens	1:Experimental evidence at protein level	Large ribosomal subunit protein uL13	1	803	1.75657e+06	2.68289e+06	4.47013e+06	3	20.7443	21.3554	22.0919	20.7443	21.3554	22.0919	0.6111	1.3476	0.97935
sp|P50552|VASP_HUMAN	P50552	VASP_HUMAN	VASP	380	Homo sapiens	1:Experimental evidence at protein level	Vasodilator-stimulated phosphoprotein	1	921	300316	457660	404044	3	18.1961	18.8039	18.6242	18.1961	18.8039	18.6242	0.6078	0.4281	0.51795
sp|P62701|RS4X_HUMAN	P62701	RS4X_HUMAN	RPS4X	263	Homo sapiens	1:Experimental evidence at protein level	Small ribosomal subunit protein eS4, X isoform	1	1098	8.13967e+06	12442101	14004712	3	22.9565	23.5638	23.7389	22.9565	23.5638	23.7389	0.6073	0.7824	0.69485
sp|O94973|AP2A2_HUMAN	O94973	AP2A2_HUMAN	AP2A2	939	Homo sapiens	1:Experimental evidence at protein level	AP-2 complex subunit alpha-2	1	217	108307	164672	111221	3	16.7248	17.3292	16.7631	16.7248	17.3292	16.7631	0.6044	0.0383	0.32135
sp|P62888|RL30_HUMAN	P62888	RL30_HUMAN	RPL30	115	Homo sapiens	1:Experimental evidence at protein level	Large ribosomal subunit protein eL30	1	1113	1.58626e+06	2.4105e+06	2.34956e+06	3	20.5972	21.2009	21.164	20.5972	21.2009	21.164	0.6037	0.5668	0.58525
sp|P52732|KIF11_HUMAN	P52732	KIF11_HUMAN	KIF11	1056	Homo sapiens	1:Experimental evidence at protein level	Kinesin-like protein KIF11	1	960	96060.1	145939	100844	3	16.5516	17.155	16.6218	16.5516	17.155	16.6218	0.6034	0.0702	0.3368
sp|Q9BRX2|PELO_HUMAN	Q9BRX2	PELO_HUMAN	PELO	385	Homo sapiens	1:Experimental evidence at protein level	Protein pelota homolog	0.9996	1844	96893	147014	98228.6	3	16.5641	17.1656	16.5839	16.5641	17.1656	16.5839	0.6015	0.0198	0.31065
sp|Q06265|EXOS9_HUMAN	Q06265	EXOS9_HUMAN	EXOSC9	439	Homo sapiens	1:Experimental evidence at protein level	Exosome complex component RRP45	1	1229	83905.3	127221	93623.2	3	16.3565	16.957	16.5146	16.3565	16.957	16.5146	0.6005	0.1581	0.3793
sp|Q3SY84|K2C71_HUMAN	Q3SY84	K2C71_HUMAN	KRT71	523	Homo sapiens	1:Experimental evidence at protein level	Keratin, type II cytoskeletal 71	1	1477	1.29496e+06	1.96008e+06	1.11948e+06	3	20.3045	20.9025	20.0944	20.3045	20.9025	20.0944	0.598	-0.2101	0.19395
sp|Q92598|HS105_HUMAN	Q92598	HS105_HUMAN	HSPH1	858	Homo sapiens	1:Experimental evidence at protein level	Heat shock protein 105 kDa	1	1705	366112	553964	376531	3	18.4819	19.0794	18.5224	18.4819	19.0794	18.5224	0.5975	0.0405	0.319
sp|O75643|U520_HUMAN	O75643	U520_HUMAN	SNRNP200	2136	Homo sapiens	1:Experimental evidence at protein level	U5 small nuclear ribonucleoprotein 200 kDa helicase	1	188	112169	169602	138303	3	16.7753	17.3718	17.0775	16.7753	17.3718	17.0775	0.5965	0.3022	0.44935
sp|Q8NC51|SERB1_HUMAN	Q8NC51	SERB1_HUMAN	SERBP1	408	Homo sapiens	1:Experimental evidence at protein level	SERPINE1 mRNA-binding protein 1	1	1653	605457	914181	578268	3	19.2077	19.8021	19.1414	19.2077	19.8021	19.1414	0.5944	-0.0663	0.26405
sp|Q13557|KCC2D_HUMAN	Q13557	KCC2D_HUMAN	CAMK2D	499	Homo sapiens	1:Experimental evidence at protein level	Calcium/calmodulin-dependent protein kinase type II subunit delta	1	1321	244626	369037	249402	3	17.9002	18.4934	17.9281	17.9002	18.4934	17.9281	0.5932	0.0279	0.31055
sp|Q9NZL9|MAT2B_HUMAN	Q9NZL9	MAT2B_HUMAN	MAT2B	334	Homo sapiens	1:Experimental evidence at protein level	Methionine adenosyltransferase 2 subunit beta	1	2038	125042	188372	175242	3	16.9321	17.5232	17.419	16.9321	17.5232	17.419	0.5911	0.4869	0.539
sp|P20930|FILA_HUMAN	P20930	FILA_HUMAN	FLG	4061	Homo sapiens	1:Experimental evidence at protein level	Filaggrin	1	582	1.57884e+06	2.37607e+06	1.07718e+06	3	20.5904	21.1801	20.0388	20.5904	21.1801	20.0388	0.5897	-0.5516	0.01905
sp|P30050|RL12_HUMAN	P30050	RL12_HUMAN	RPL12	165	Homo sapiens	1:Experimental evidence at protein level	Large ribosomal subunit protein uL11	1	699	10914020	16409846	15615855	3	23.3778	23.9672	23.895	23.3778	23.9672	23.895	0.5894	0.5172	0.5533
sp|Q9Y2A7|NCKP1_HUMAN	Q9Y2A7	NCKP1_HUMAN	NCKAP1	1128	Homo sapiens	1:Experimental evidence at protein level	Nck-associated protein 1	1	2149	323574	485182	385786	3	18.3037	18.8882	18.5574	18.3037	18.8882	18.5574	0.5845	0.2537	0.4191
sp|P63220|RS21_HUMAN	P63220	RS21_HUMAN	RPS21	83	Homo sapiens	1:Experimental evidence at protein level	Small ribosomal subunit protein eS21	1	1132	360275	540211	479668	3	18.4587	19.0432	18.8717	18.4587	19.0432	18.8717	0.5845	0.413	0.49875
sp|P48739|PIPNB_HUMAN	P48739	PIPNB_HUMAN	PITPNB	271	Homo sapiens	1:Experimental evidence at protein level	Phosphatidylinositol transfer protein beta isoform	1	882	116468	174385	75548.6	3	16.8296	17.4119	16.2051	16.8296	17.4119	16.2051	0.5823	-0.6245	-0.0211
sp|P07910|HNRPC_HUMAN	P07910	HNRPC_HUMAN	HNRNPC	306	Homo sapiens	1:Experimental evidence at protein level	Heterogeneous nuclear ribonucleoproteins C1/C2	1	375	1.77251e+06	2.6536e+06	2970140	3	20.7574	21.3395	21.5021	20.7574	21.3395	21.5021	0.5821	0.7447	0.6634
sp|Q92890|UFD1_HUMAN	Q92890	UFD1_HUMAN	UFD1	307	Homo sapiens	1:Experimental evidence at protein level	Ubiquitin recognition factor in ER-associated degradation protein 1	1	1719	180667	269557	178508	3	17.463	18.0402	17.4456	17.463	18.0402	17.4456	0.5772	-0.0174	0.2799
sp|Q9HCS7|SYF1_HUMAN	Q9HCS7	SYF1_HUMAN	XAB2	855	Homo sapiens	1:Experimental evidence at protein level	Pre-mRNA-splicing factor SYF1	1	1954	65114.7	NaN	49607.4	2	15.9907	NaN	15.5983	15.9907	16.5675	15.5983	0.5768	-0.3924	0.0922
sp|Q14103|HNRPD_HUMAN	Q14103	HNRPD_HUMAN	HNRNPD	355	Homo sapiens	1:Experimental evidence at protein level	Heterogeneous nuclear ribonucleoprotein D0	1	1341	2.35446e+06	3510559	3118406	3	21.167	21.7433	21.5724	21.167	21.7433	21.5724	0.5763	0.4054	0.49085
sp|Q9NQR4|NIT2_HUMAN	Q9NQR4	NIT2_HUMAN	NIT2	276	Homo sapiens	1:Experimental evidence at protein level	Omega-amidase NIT2	1	1974	76453.5	113991	89424.5	3	16.2223	16.7986	16.4484	16.2223	16.7986	16.4484	0.5763	0.2261	0.4012
sp|P51659|DHB4_HUMAN	P51659	DHB4_HUMAN	HSD17B4	736	Homo sapiens	1:Experimental evidence at protein level	Peroxisomal multifunctional enzyme type 2	1	946	430424	640525	432289	3	18.7154	19.2889	18.7216	18.7154	19.2889	18.7216	0.5735	0.0062	0.28985
sp|P19525|E2AK2_HUMAN	P19525	E2AK2_HUMAN	EIF2AK2	551	Homo sapiens	1:Experimental evidence at protein level	Interferon-induced, double-stranded RNA-activated protein kinase	1	568	186138	276563	339021	3	17.506	18.0772	18.371	17.506	18.0772	18.371	0.5712	0.865	0.7181
sp|P68871|HBB_HUMAN	P68871	HBB_HUMAN	HBB	147	Homo sapiens	1:Experimental evidence at protein level	Hemoglobin subunit beta	1	1149	1.45705e+06	2163239	2.1254e+06	3	20.4746	21.0448	21.0193	20.4746	21.0448	21.0193	0.5702	0.5447	0.55745
sp|P53004|BIEA_HUMAN	P53004	BIEA_HUMAN	BLVRA	296	Homo sapiens	1:Experimental evidence at protein level	Biliverdin reductase A	1	965	415531	615656	610466	3	18.6646	19.2318	19.2196	18.6646	19.2318	19.2196	0.5672	0.555	0.5611
sp|P08708|RS17_HUMAN	P08708	RS17_HUMAN	RPS17	135	Homo sapiens	1:Experimental evidence at protein level	Small ribosomal subunit protein eS17	1	398	921497	1.36382e+06	1.20211e+06	3	19.8136	20.3792	20.1971	19.8136	20.3792	20.1971	0.5656	0.3835	0.47455
sp|O14929|HAT1_HUMAN	O14929	HAT1_HUMAN	HAT1	419	Homo sapiens	1:Experimental evidence at protein level	Histone acetyltransferase type B catalytic subunit	1	63	136055	201258	214734	3	17.0538	17.6187	17.7122	17.0538	17.6187	17.7122	0.5649	0.6584	0.61165
sp|Q13637|RAB32_HUMAN	Q13637	RAB32_HUMAN	RAB32	225	Homo sapiens	1:Experimental evidence at protein level	Ras-related protein Rab-32	0.9994	1328	36663.8	NaN	57658.9	2	15.1621	NaN	15.8153	15.1621	15.727	15.8153	0.5649	0.6532	0.60905
sp|P52272|HNRPM_HUMAN	P52272	HNRPM_HUMAN	HNRNPM	730	Homo sapiens	1:Experimental evidence at protein level	Heterogeneous nuclear ribonucleoprotein M	1	951	755954	1.11814e+06	1.00111e+06	3	19.5279	20.0927	19.9332	19.5279	20.0927	19.9332	0.5648	0.4053	0.48505
sp|Q5JRX3|PREP_HUMAN	Q5JRX3	PREP_HUMAN	PITRM1	1037	Homo sapiens	1:Experimental evidence at protein level	Presequence protease, mitochondrial	1	1495	118402	175113	124461	3	16.8533	17.4179	16.9253	16.8533	17.4179	16.9253	0.5646	0.072	0.3183
sp|Q7Z2W4|ZCCHV_HUMAN	Q7Z2W4	ZCCHV_HUMAN	ZC3HAV1	902	Homo sapiens	1:Experimental evidence at protein level	Zinc finger CCCH-type antiviral protein 1	1	1574	73167.3	108161	91187.2	3	16.1589	16.7228	16.4765	16.1589	16.7228	16.4765	0.5639	0.3176	0.44075
sp|O60763|USO1_HUMAN	O60763	USO1_HUMAN	USO1	962	Homo sapiens	1:Experimental evidence at protein level	General vesicular transport factor p115	1	147	509571	751479	636362	3	18.9589	19.5194	19.2795	18.9589	19.5194	19.2795	0.5605	0.3206	0.44055
sp|P07437|TBB5_HUMAN	P07437	TBB5_HUMAN	TUBB	444	Homo sapiens	1:Experimental evidence at protein level	Tubulin beta chain	1	367	17675686	26125060	20023076	3	24.0772	24.6375	24.2535	24.0772	24.6375	24.2535	0.5603	0.1763	0.3683
sp|P14866|HNRPL_HUMAN	P14866	HNRPL_HUMAN	HNRNPL	589	Homo sapiens	1:Experimental evidence at protein level	Heterogeneous nuclear ribonucleoprotein L	1	511	686748	1010030	781398	3	19.3894	19.946	19.5757	19.3894	19.946	19.5757	0.5566	0.1863	0.37145
sp|Q9BQG0|MBB1A_HUMAN	Q9BQG0	MBB1A_HUMAN	MYBBP1A	1328	Homo sapiens	1:Experimental evidence at protein level	Myb-binding protein 1A	1	1841	132004	193798	208010	3	17.0102	17.5642	17.6663	17.0102	17.5642	17.6663	0.554	0.6561	0.60505
sp|P19784|CSK22_HUMAN	P19784	CSK22_HUMAN	CSNK2A2	350	Homo sapiens	1:Experimental evidence at protein level	Casein kinase II subunit alpha'	0.9989	570	107479	157784	NaN	2	16.7137	17.2676	NaN	16.7137	17.2676	15.406	0.5539	-1.3077	-0.3769
sp|P60468|SC61B_HUMAN	P60468	SC61B_HUMAN	SEC61B	96	Homo sapiens	1:Experimental evidence at protein level	Protein transport protein Sec61 subunit beta	1	1017	515699	757090	516392	3	18.9762	19.5301	18.9781	18.9762	19.5301	18.9781	0.5539	0.0019	0.2779
sp|O76021|RL1D1_HUMAN	O76021	RL1D1_HUMAN	RSL1D1	490	Homo sapiens	1:Experimental evidence at protein level	Ribosomal L1 domain-containing protein 1	1	207	359560	527146	708587	3	18.4559	19.0078	19.4346	18.4559	19.0078	19.4346	0.5519	0.9787	0.7653
sp|Q96KP4|CNDP2_HUMAN	Q96KP4	CNDP2_HUMAN	CNDP2	475	Homo sapiens	1:Experimental evidence at protein level	Cytosolic non-specific dipeptidase	1	1780	197330	289218	191908	3	17.5902	18.1418	17.5501	17.5902	18.1418	17.5501	0.5516	-0.0401	0.25575
sp|Q9Y285|SYFA_HUMAN	Q9Y285	SYFA_HUMAN	FARSA	508	Homo sapiens	1:Experimental evidence at protein level	Phenylalanine--tRNA ligase alpha subunit	1	2147	520077	761404	562121	3	18.9884	19.5383	19.1005	18.9884	19.5383	19.1005	0.5499	0.1121	0.331
sp|Q9NTK5|OLA1_HUMAN	Q9NTK5	OLA1_HUMAN	OLA1	396	Homo sapiens	1:Experimental evidence at protein level	Obg-like ATPase 1	1	2000	799121	1.16959e+06	903808	3	19.6081	20.1576	19.7857	19.6081	20.1576	19.7857	0.5495	0.1776	0.36355
sp|P0C0S8|H2A1_HUMAN	P0C0S8	H2A1_HUMAN	H2AC11	130	Homo sapiens	1:Experimental evidence at protein level	Histone H2A type 1	1	429	120705624	177154384	156828000	3	26.8504	27.3992	27.2262	26.8504	27.3992	27.2262	0.5488	0.3758	0.4623
sp|Q9UHB9|SRP68_HUMAN	Q9UHB9	SRP68_HUMAN	SRP68	627	Homo sapiens	1:Experimental evidence at protein level	Signal recognition particle subunit SRP68	1	2086	247904	362594	246976	3	17.9194	18.468	17.914	17.9194	18.468	17.914	0.5486	-0.0054	0.2716
sp|Q13045|FLII_HUMAN	Q13045	FLII_HUMAN	FLII	1269	Homo sapiens	1:Experimental evidence at protein level	Protein flightless-1 homolog	1	1279	267216	390615	335998	3	18.0276	18.5754	18.3581	18.0276	18.5754	18.3581	0.5478	0.3305	0.43915
sp|P26373|RL13_HUMAN	P26373	RL13_HUMAN	RPL13	211	Homo sapiens	1:Experimental evidence at protein level	Large ribosomal subunit protein eL13	1	652	810509	1.18215e+06	1.13657e+06	3	19.6285	20.173	20.1163	19.6285	20.173	20.1163	0.5445	0.4878	0.51615
sp|O60701|UGDH_HUMAN	O60701	UGDH_HUMAN	UGDH	494	Homo sapiens	1:Experimental evidence at protein level	UDP-glucose 6-dehydrogenase	1	143	1.99246e+06	2.9023e+06	2283189	3	20.9261	21.4688	21.1226	20.9261	21.4688	21.1226	0.5427	0.1965	0.3696
sp|Q9BUJ2|HNRL1_HUMAN	Q9BUJ2	HNRL1_HUMAN	HNRNPUL1	856	Homo sapiens	1:Experimental evidence at protein level	Heterogeneous nuclear ribonucleoprotein U-like protein 1	1	1863	191894	279381	263060	3	17.55	18.0919	18.005	17.55	18.0919	18.005	0.5419	0.455	0.49845
sp|P39023|RL3_HUMAN	P39023	RL3_HUMAN	RPL3	403	Homo sapiens	1:Experimental evidence at protein level	Large ribosomal subunit protein uL3	1	795	1.71455e+06	2.49489e+06	3.02137e+06	3	20.7094	21.2505	21.5268	20.7094	21.2505	21.5268	0.5411	0.8174	0.67925
sp|P62318|SMD3_HUMAN	P62318	SMD3_HUMAN	SNRPD3	126	Homo sapiens	1:Experimental evidence at protein level	Small nuclear ribonucleoprotein Sm D3	1	1091	910806	1.32527e+06	1.33824e+06	3	19.7968	20.3379	20.3519	19.7968	20.3379	20.3519	0.5411	0.5551	0.5481
sp|Q99714|HCD2_HUMAN	Q99714	HCD2_HUMAN	HSD17B10	261	Homo sapiens	1:Experimental evidence at protein level	3-hydroxyacyl-CoA dehydrogenase type-2	1	1819	691654	1.00577e+06	979009	3	19.3997	19.9399	19.901	19.3997	19.9399	19.901	0.5402	0.5013	0.52075
sp|Q86XP3|DDX42_HUMAN	Q86XP3	DDX42_HUMAN	DDX42	938	Homo sapiens	1:Experimental evidence at protein level	ATP-dependent RNA helicase DDX42	1	1606	72626.3	105324	79787.1	3	16.1482	16.6845	16.2839	16.1482	16.6845	16.2839	0.5363	0.1357	0.336
sp|Q7Z794|K2C1B_HUMAN	Q7Z794	K2C1B_HUMAN	KRT77	578	Homo sapiens	1:Experimental evidence at protein level	Keratin, type II cytoskeletal 1b	1	1588	802840	1.1634e+06	1.45111e+06	3	19.6148	20.1499	20.4687	19.6148	20.1499	20.4687	0.5351	0.8539	0.6945
sp|P37108|SRP14_HUMAN	P37108	SRP14_HUMAN	SRP14	136	Homo sapiens	1:Experimental evidence at protein level	Signal recognition particle 14 kDa protein	1	784	451695	653575	687131	3	18.785	19.318	19.3902	18.785	19.318	19.3902	0.533	0.6052	0.5691
sp|P17858|PFKAL_HUMAN	P17858	PFKAL_HUMAN	PFKL	780	Homo sapiens	1:Experimental evidence at protein level	ATP-dependent 6-phosphofructokinase, liver type	1	548	371651	533533	361128	3	18.5036	19.0252	18.4621	18.5036	19.0252	18.4621	0.5216	-0.0415	0.24005
sp|Q13509|TBB3_HUMAN	Q13509	TBB3_HUMAN	TUBB3	450	Homo sapiens	1:Experimental evidence at protein level	Tubulin beta-3 chain	1	1315	20162366	29041334	19181644	3	24.2679	24.7895	24.1946	24.2679	24.7895	24.1946	0.5216	-0.0733	0.22415
sp|Q15517|CDSN_HUMAN	Q15517	CDSN_HUMAN	CDSN	529	Homo sapiens	1:Experimental evidence at protein level	Corneodesmosin	1	1425	690375	989987	1.37755e+06	3	19.397	19.9171	20.3937	19.397	19.9171	20.3937	0.5201	0.9967	0.7584
sp|P62244|RS15A_HUMAN	P62244	RS15A_HUMAN	RPS15A	130	Homo sapiens	1:Experimental evidence at protein level	Small ribosomal subunit protein uS8	1	1075	6.77381e+06	9702544	12492751	3	22.6915	23.2099	23.5754	22.6915	23.2099	23.5754	0.5184	0.8839	0.70115
sp|Q99567|NUP88_HUMAN	Q99567	NUP88_HUMAN	NUP88	741	Homo sapiens	1:Experimental evidence at protein level	Nuclear pore complex protein Nup88	1	1811	61119	87529.3	87400.2	3	15.8993	16.4175	16.4153	15.8993	16.4175	16.4153	0.5182	0.516	0.5171
sp|Q02543|RL18A_HUMAN	Q02543	RL18A_HUMAN	RPL18A	176	Homo sapiens	1:Experimental evidence at protein level	Large ribosomal subunit protein eL20	1	1204	4339167	6194555	7861974	3	22.049	22.5626	22.9065	22.049	22.5626	22.9065	0.5136	0.8575	0.68555
sp|P55735|SEC13_HUMAN	P55735	SEC13_HUMAN	SEC13	322	Homo sapiens	1:Experimental evidence at protein level	Protein SEC13 homolog	1	995	1.2738e+06	1.8178e+06	1.22843e+06	3	20.2807	20.7938	20.2284	20.2807	20.7938	20.2284	0.5131	-0.0523	0.2304
sp|P55010|IF5_HUMAN	P55010	IF5_HUMAN	EIF5	431	Homo sapiens	1:Experimental evidence at protein level	Eukaryotic translation initiation factor 5	1	985	172800	246414	230991	3	17.3987	17.9107	17.8175	17.3987	17.9107	17.8175	0.512	0.4188	0.4654
sp|P51610|HCFC1_HUMAN	P51610	HCFC1_HUMAN	HCFC1	2035	Homo sapiens	1:Experimental evidence at protein level	Host cell factor 1	1	943	152431	217093	185878	3	17.2178	17.728	17.504	17.2178	17.728	17.504	0.5102	0.2862	0.3982
sp|P26196|DDX6_HUMAN	P26196	DDX6_HUMAN	DDX6	483	Homo sapiens	1:Experimental evidence at protein level	Probable ATP-dependent RNA helicase DDX6	1	648	159046	226271	248521	3	17.2791	17.7877	17.923	17.2791	17.7877	17.923	0.5086	0.6439	0.57625
sp|P63000|RAC1_HUMAN	P63000	RAC1_HUMAN	RAC1	192	Homo sapiens	1:Experimental evidence at protein level	Ras-related C3 botulinum toxin substrate 1	1	1123	1.80769e+06	2.56351e+06	2044657	3	20.7857	21.2897	20.9634	20.7857	21.2897	20.9634	0.504	0.1777	0.34085
sp|P63244|RACK1_HUMAN	P63244	RACK1_HUMAN	RACK1	317	Homo sapiens	1:Experimental evidence at protein level	Small ribosomal subunit protein RACK1	1	1134	2.16394e+06	3068674	2.81865e+06	3	21.0452	21.5492	21.4266	21.0452	21.5492	21.4266	0.504	0.3814	0.4427
sp|Q14498|RBM39_HUMAN	Q14498	RBM39_HUMAN	RBM39	530	Homo sapiens	1:Experimental evidence at protein level	RNA-binding protein 39	1	1362	323268	458288	378900	3	18.3024	18.8059	18.5315	18.3024	18.8059	18.5315	0.5035	0.2291	0.3663
sp|Q96AG4|LRC59_HUMAN	Q96AG4	LRC59_HUMAN	LRRC59	307	Homo sapiens	1:Experimental evidence at protein level	Leucine-rich repeat-containing protein 59	1	1741	524951	744087	751273	3	19.0018	19.5051	19.519	19.0018	19.5051	19.519	0.5033	0.5172	0.51025
sp|P69849|NOMO3_HUMAN	P69849	NOMO3_HUMAN	NOMO3	1222	Homo sapiens	1:Experimental evidence at protein level	BOS complex subunit NOMO3	1	1150	419865	594363	434911	3	18.6796	19.181	18.7304	18.6796	19.181	18.7304	0.5014	0.0508	0.2761
sp|Q9NRG9|AAAS_HUMAN	Q9NRG9	AAAS_HUMAN	AAAS	546	Homo sapiens	1:Experimental evidence at protein level	Aladin	1	1987	148979	209408	177964	3	17.1848	17.676	17.4412	17.1848	17.676	17.4412	0.4912	0.2564	0.3738
sp|P09211|GSTP1_HUMAN	P09211	GSTP1_HUMAN	GSTP1	210	Homo sapiens	1:Experimental evidence at protein level	Glutathione S-transferase P	1	408	14817157	20799400	12176883	3	23.8191	24.3101	23.5404	23.8191	24.3101	23.5404	0.491	-0.2787	0.10615
sp|Q9H583|HEAT1_HUMAN	Q9H583	HEAT1_HUMAN	HEATR1	2144	Homo sapiens	1:Experimental evidence at protein level	HEAT repeat-containing protein 1	1	1930	36537.3	NaN	71485.1	2	15.1571	NaN	16.1254	15.1571	15.647	16.1254	0.4899	0.9683	0.7291
sp|Q9ULA0|DNPEP_HUMAN	Q9ULA0	DNPEP_HUMAN	DNPEP	485	Homo sapiens	1:Experimental evidence at protein level	Aspartyl aminopeptidase	1	2116	83083.3	NaN	88535.9	2	16.3423	NaN	16.434	16.3423	16.8311	16.434	0.4888	0.0917	0.29025
sp|P62333|PRS10_HUMAN	P62333	PRS10_HUMAN	PSMC6	389	Homo sapiens	1:Experimental evidence at protein level	26S proteasome regulatory subunit 10B	1	1093	456643	638335	556374	3	18.8007	19.284	19.0857	18.8007	19.284	19.0857	0.4833	0.285	0.38415
sp|P06748|NPM_HUMAN	P06748	NPM_HUMAN	NPM1	294	Homo sapiens	1:Experimental evidence at protein level	Nucleophosmin	1	357	5702002	7968140	8841816	3	22.443	22.9258	23.0759	22.443	22.9258	23.0759	0.4828	0.6329	0.55785
sp|Q93062|RBPMS_HUMAN	Q93062	RBPMS_HUMAN	RBPMS	196	Homo sapiens	1:Experimental evidence at protein level	RNA-binding protein with multiple splicing	1	1732	44096.9	NaN	84534.1	2	15.4284	NaN	16.3672	15.4284	15.9107	16.3672	0.4823	0.9388	0.71055
sp|P61077|UB2D3_HUMAN	P61077	UB2D3_HUMAN	UBE2D3	147	Homo sapiens	1:Experimental evidence at protein level	Ubiquitin-conjugating enzyme E2 D3	1	1036	142475	197985	172396	3	17.1204	17.595	17.3954	17.1204	17.595	17.3954	0.4746	0.275	0.3748
sp|Q15257|PTPA_HUMAN	Q15257	PTPA_HUMAN	PTPA	358	Homo sapiens	1:Experimental evidence at protein level	Serine/threonine-protein phosphatase 2A activator	1	1407	106012	147065	212259	3	16.6939	17.1661	17.6955	16.6939	17.1661	17.6955	0.4722	1.0016	0.7369
sp|O43681|GET3_HUMAN	O43681	GET3_HUMAN	GET3	348	Homo sapiens	1:Experimental evidence at protein level	ATPase GET3	1	111	220774	305911	251161	3	17.7522	18.2228	17.9383	17.7522	18.2228	17.9383	0.4706	0.1861	0.32835
sp|P52907|CAZA1_HUMAN	P52907	CAZA1_HUMAN	CAPZA1	286	Homo sapiens	1:Experimental evidence at protein level	F-actin-capping protein subunit alpha-1	1	963	1.48444e+06	2.05472e+06	1.52129e+06	3	20.5015	20.9705	20.5369	20.5015	20.9705	20.5369	0.469	0.0354	0.2522
sp|P33992|MCM5_HUMAN	P33992	MCM5_HUMAN	MCM5	734	Homo sapiens	1:Experimental evidence at protein level	DNA replication licensing factor MCM5	1	740	300283	415607	357755	3	18.196	18.6649	18.4486	18.196	18.6649	18.4486	0.4689	0.2526	0.36075
sp|P49591|SYSC_HUMAN	P49591	SYSC_HUMAN	SARS1	514	Homo sapiens	1:Experimental evidence at protein level	Serine--tRNA ligase, cytoplasmic	1	898	137786	190112	214330	3	17.0721	17.5365	17.7095	17.0721	17.5365	17.7095	0.4644	0.6374	0.5509
sp|Q15459|SF3A1_HUMAN	Q15459	SF3A1_HUMAN	SF3A1	793	Homo sapiens	1:Experimental evidence at protein level	Splicing factor 3A subunit 1	1	1423	331410	457283	383097	3	18.3383	18.8027	18.5474	18.3383	18.8027	18.5474	0.4644	0.2091	0.33675
sp|Q96QK1|VPS35_HUMAN	Q96QK1	VPS35_HUMAN	VPS35	796	Homo sapiens	1:Experimental evidence at protein level	Vacuolar protein sorting-associated protein 35	1	1790	523268	721096	559842	3	18.9972	19.4598	19.0947	18.9972	19.4598	19.0947	0.4626	0.0975	0.28005
sp|P30837|AL1B1_HUMAN	P30837	AL1B1_HUMAN	ALDH1B1	517	Homo sapiens	1:Experimental evidence at protein level	Aldehyde dehydrogenase X, mitochondrial	1	713	172316	237126	136551	3	17.3947	17.8553	17.0591	17.3947	17.8553	17.0591	0.4606	-0.3356	0.0625
sp|P25398|RS12_HUMAN	P25398	RS12_HUMAN	RPS12	132	Homo sapiens	1:Experimental evidence at protein level	Small ribosomal subunit protein eS12	1	640	1.75864e+06	2.41777e+06	2.18745e+06	3	20.746	21.2052	21.0608	20.746	21.2052	21.0608	0.4592	0.3148	0.387
sp|P13798|ACPH_HUMAN	P13798	ACPH_HUMAN	APEH	732	Homo sapiens	1:Experimental evidence at protein level	Acylamino-acid-releasing enzyme	1	499	89298.2	122746	71114.2	3	16.4463	16.9053	16.1179	16.4463	16.9053	16.1179	0.459	-0.3284	0.0653
sp|Q99829|CPNE1_HUMAN	Q99829	CPNE1_HUMAN	CPNE1	537	Homo sapiens	1:Experimental evidence at protein level	Copine-1	1	1827	148789	204193	133773	3	17.1829	17.6396	17.0294	17.1829	17.6396	17.0294	0.4567	-0.1535	0.1516
sp|O94826|TOM70_HUMAN	O94826	TOM70_HUMAN	TOMM70	608	Homo sapiens	1:Experimental evidence at protein level	Mitochondrial import receptor subunit TOM70	1	211	188927	259225	148736	3	17.5275	17.9838	17.1824	17.5275	17.9838	17.1824	0.4563	-0.3451	0.0556
sp|Q8WVV4|POF1B_HUMAN	Q8WVV4	POF1B_HUMAN	POF1B	589	Homo sapiens	1:Experimental evidence at protein level	Protein POF1B	0.9998	1689	97993.1	134175	173894	3	16.5804	17.0338	17.4079	16.5804	17.0338	17.4079	0.4534	0.8275	0.64045
sp|Q08188|TGM3_HUMAN	Q08188	TGM3_HUMAN	TGM3	693	Homo sapiens	1:Experimental evidence at protein level	Protein-glutamine gamma-glutamyltransferase E	1	1241	989658	1.35353e+06	1.05717e+06	3	19.9166	20.3683	20.0118	19.9166	20.3683	20.0118	0.4517	0.0952	0.27345
sp|P61081|UBC12_HUMAN	P61081	UBC12_HUMAN	UBE2M	183	Homo sapiens	1:Experimental evidence at protein level	NEDD8-conjugating enzyme Ubc12	1	1037	746051	1019958	690394	3	19.5089	19.9601	19.3971	19.5089	19.9601	19.3971	0.4512	-0.1118	0.1697
sp|Q9P0V9|SEP10_HUMAN	Q9P0V9	SEP10_HUMAN	SEPTIN10	454	Homo sapiens	1:Experimental evidence at protein level	Septin-10	1	2051	154038	210524	159427	3	17.2329	17.6836	17.2825	17.2329	17.6836	17.2825	0.4507	0.0496	0.25015
sp|Q06210|GFPT1_HUMAN	Q06210	GFPT1_HUMAN	GFPT1	699	Homo sapiens	1:Experimental evidence at protein level	Glutamine--fructose-6-phosphate aminotransferase [isomerizing] 1	1	1228	452038	617248	381991	3	18.7861	19.2355	18.5432	18.7861	19.2355	18.5432	0.4494	-0.2429	0.10325
sp|P18077|RL35A_HUMAN	P18077	RL35A_HUMAN	RPL35A	110	Homo sapiens	1:Experimental evidence at protein level	Large ribosomal subunit protein eL33	1	554	446696	609480	1.16942e+06	3	18.7689	19.2172	20.1574	18.7689	19.2172	20.1574	0.4483	1.3885	0.9184
sp|Q9BQ52|RNZ2_HUMAN	Q9BQ52	RNZ2_HUMAN	ELAC2	826	Homo sapiens	1:Experimental evidence at protein level	Zinc phosphodiesterase ELAC protein 2	0.9997	1836	52632.4	NaN	54950.3	2	15.6837	NaN	15.7458	15.6837	16.1317	15.7458	0.448	0.0621	0.25505
sp|P56192|SYMC_HUMAN	P56192	SYMC_HUMAN	MARS1	900	Homo sapiens	1:Experimental evidence at protein level	Methionine--tRNA ligase, cytoplasmic	1	1003	376950	514009	534103	3	18.524	18.9714	19.0268	18.524	18.9714	19.0268	0.4474	0.5028	0.4751
sp|Q9H2M9|RBGPR_HUMAN	Q9H2M9	RBGPR_HUMAN	RAB3GAP2	1393	Homo sapiens	1:Experimental evidence at protein level	Rab3 GTPase-activating protein non-catalytic subunit	1	1917	1736745	2.36761e+06	1.53428e+06	3	20.728	21.175	20.5491	20.728	21.175	20.5491	0.447	-0.1789	0.13405
sp|Q15691|MARE1_HUMAN	Q15691	MARE1_HUMAN	MAPRE1	268	Homo sapiens	1:Experimental evidence at protein level	Microtubule-associated protein RP/EB family member 1	1	1430	416634	567351	486920	3	18.6684	19.1139	18.8933	18.6684	19.1139	18.8933	0.4455	0.2249	0.3352
sp|Q01995|TAGL_HUMAN	Q01995	TAGL_HUMAN	TAGLN	201	Homo sapiens	1:Experimental evidence at protein level	Transgelin	1	1200	1.68271e+06	2287442	2.00425e+06	3	20.6824	21.1253	20.9346	20.6824	21.1253	20.9346	0.4429	0.2522	0.34755
sp|P16403|H12_HUMAN	P16403	H12_HUMAN	H1-2	213	Homo sapiens	1:Experimental evidence at protein level	Histone H1.2	1	532	1.00607e+06	1.3643e+06	1868919	3	19.9403	20.3797	20.8338	19.9403	20.3797	20.8338	0.4394	0.8935	0.66645
sp|O00159|MYO1C_HUMAN	O00159	MYO1C_HUMAN	MYO1C	1063	Homo sapiens	1:Experimental evidence at protein level	Unconventional myosin-Ic	1	21	673896	913726	914486	3	19.3622	19.8014	19.8026	19.3622	19.8014	19.8026	0.4392	0.4404	0.4398
sp|O00425|IF2B3_HUMAN	O00425	IF2B3_HUMAN	IGF2BP3	579	Homo sapiens	1:Experimental evidence at protein level	Insulin-like growth factor 2 mRNA-binding protein 3	1	35	235875	318939	267727	3	17.8477	18.2829	18.0304	17.8477	18.2829	18.0304	0.4352	0.1827	0.30895
sp|P51149|RAB7A_HUMAN	P51149	RAB7A_HUMAN	RAB7A	207	Homo sapiens	1:Experimental evidence at protein level	Ras-related protein Rab-7a	1	933	2204836	2.97458e+06	2.99097e+06	3	21.0722	21.5043	21.5122	21.0722	21.5043	21.5122	0.4321	0.44	0.43605
sp|Q10471|GALT2_HUMAN	Q10471	GALT2_HUMAN	GALNT2	571	Homo sapiens	1:Experimental evidence at protein level	Polypeptide N-acetylgalactosaminyltransferase 2	1	1256	166902	224679	228940	3	17.3486	17.7775	17.8046	17.3486	17.7775	17.8046	0.4289	0.456	0.44245
sp|Q9Y265|RUVB1_HUMAN	Q9Y265	RUVB1_HUMAN	RUVBL1	456	Homo sapiens	1:Experimental evidence at protein level	RuvB-like 1	1	2143	823052	1.10797e+06	997117	3	19.6506	20.0795	19.9274	19.6506	20.0795	19.9274	0.4289	0.2768	0.35285
sp|Q92499|DDX1_HUMAN	Q92499	DDX1_HUMAN	DDX1	740	Homo sapiens	1:Experimental evidence at protein level	ATP-dependent RNA helicase DDX1	1	1697	322110	433084	412226	3	18.2972	18.7243	18.6531	18.2972	18.7243	18.6531	0.4271	0.3559	0.3915
sp|Q9H4M9|EHD1_HUMAN	Q9H4M9	EHD1_HUMAN	EHD1	534	Homo sapiens	1:Experimental evidence at protein level	EH domain-containing protein 1	1	1929	309568	415689	268110	3	18.2399	18.6651	18.0325	18.2399	18.6651	18.0325	0.4252	-0.2074	0.1089
sp|Q13232|NDK3_HUMAN	Q13232	NDK3_HUMAN	NME3	169	Homo sapiens	1:Experimental evidence at protein level	Nucleoside diphosphate kinase 3	1	1295	164789	220644	126851	3	17.3303	17.7514	16.9528	17.3303	17.7514	16.9528	0.4211	-0.3775	0.0218
sp|P31939|PUR9_HUMAN	P31939	PUR9_HUMAN	ATIC	592	Homo sapiens	1:Experimental evidence at protein level	Bifunctional purine biosynthesis protein ATIC	1	725	531378	709859	654597	3	19.0194	19.4372	19.3202	19.0194	19.4372	19.3202	0.4178	0.3008	0.3593
sp|P13645|K1C10_HUMAN	P13645	K1C10_HUMAN	KRT10	584	Homo sapiens	1:Experimental evidence at protein level	Keratin, type I cytoskeletal 10	1	491	139832000	187149936	220202928	3	27.0609	27.4785	27.7129	27.0609	27.4785	27.7129	0.4176	0.652	0.5348
sp|P08574|CY1_HUMAN	P08574	CY1_HUMAN	CYC1	325	Homo sapiens	1:Experimental evidence at protein level	Cytochrome c1, heme protein, mitochondrial	1	391	90289.2	120575	NaN	2	16.4623	16.8796	NaN	16.4623	16.8796	15.6598	0.4173	-0.8025	-0.1926
sp|Q7L2E3|DHX30_HUMAN	Q7L2E3	DHX30_HUMAN	DHX30	1194	Homo sapiens	1:Experimental evidence at protein level	ATP-dependent RNA helicase DHX30	1	1566	95468.1	127401	101265	3	16.5427	16.959	16.6278	16.5427	16.959	16.6278	0.4163	0.0851	0.2507
sp|Q9Y266|NUDC_HUMAN	Q9Y266	NUDC_HUMAN	NUDC	331	Homo sapiens	1:Experimental evidence at protein level	Nuclear migration protein nudC	1	2144	424089	565832	141620	3	18.694	19.11	17.1117	18.694	19.11	17.1117	0.416	-1.5823	-0.58315
sp|P61026|RAB10_HUMAN	P61026	RAB10_HUMAN	RAB10	200	Homo sapiens	1:Experimental evidence at protein level	Ras-related protein Rab-10	1	1035	426952	569135	532668	3	18.7037	19.1184	19.0229	18.7037	19.1184	19.0229	0.4147	0.3192	0.36695
sp|Q9Y2X3|NOP58_HUMAN	Q9Y2X3	NOP58_HUMAN	NOP58	529	Homo sapiens	1:Experimental evidence at protein level	Nucleolar protein 58	1	2158	487593	649899	655518	3	18.8953	19.3099	19.3223	18.8953	19.3099	19.3223	0.4146	0.427	0.4208
sp|P61803|DAD1_HUMAN	P61803	DAD1_HUMAN	DAD1	113	Homo sapiens	1:Experimental evidence at protein level	Dolichyl-diphosphooligosaccharide--protein glycosyltransferase subunit DAD1	1	1060	729477	971534	1.61173e+06	3	19.4765	19.8899	20.6202	19.4765	19.8899	20.6202	0.4134	1.1437	0.77855
sp|P60891|PRPS1_HUMAN	P60891	PRPS1_HUMAN	PRPS1	318	Homo sapiens	1:Experimental evidence at protein level	Ribose-phosphate pyrophosphokinase 1	1	1024	367771	488742	256469	3	18.4884	18.8987	17.9684	18.4884	18.8987	17.9684	0.4103	-0.52	-0.05485
sp|Q9H9A6|LRC40_HUMAN	Q9H9A6	LRC40_HUMAN	LRRC40	602	Homo sapiens	1:Experimental evidence at protein level	Leucine-rich repeat-containing protein 40	1	1939	187590	248615	150077	3	17.5172	17.9236	17.1953	17.5172	17.9236	17.1953	0.4064	-0.3219	0.04225
sp|Q07020|RL18_HUMAN	Q07020	RL18_HUMAN	RPL18	188	Homo sapiens	1:Experimental evidence at protein level	Large ribosomal subunit protein eL18	1	1232	3.41549e+06	4507582	6543194	3	21.7037	22.1039	22.6416	21.7037	22.1039	22.6416	0.4002	0.9379	0.66905
sp|P54578|UBP14_HUMAN	P54578	UBP14_HUMAN	USP14	494	Homo sapiens	1:Experimental evidence at protein level	Ubiquitin carboxyl-terminal hydrolase 14	1	979	553613	730269	622020	3	19.0785	19.4781	19.2466	19.0785	19.4781	19.2466	0.3996	0.1681	0.28385
sp|Q9UBW8|CSN7A_HUMAN	Q9UBW8	CSN7A_HUMAN	COPS7A	275	Homo sapiens	1:Experimental evidence at protein level	COP9 signalosome complex subunit 7a	1	2075	235483	310393	249068	3	17.8453	18.2437	17.9262	17.8453	18.2437	17.9262	0.3984	0.0809	0.23965
sp|Q6PGP7|SKI3_HUMAN	Q6PGP7	SKI3_HUMAN	SKIC3	1564	Homo sapiens	1:Experimental evidence at protein level	Superkiller complex protein 3	1	1543	114928	151212	129650	3	16.8104	17.2062	16.9843	16.8104	17.2062	16.9843	0.3958	0.1739	0.28485
sp|O00505|IMA4_HUMAN	O00505	IMA4_HUMAN	KPNA3	521	Homo sapiens	1:Experimental evidence at protein level	Importin subunit alpha-4	1	42	411830	541305	469366	3	18.6517	19.0461	18.8404	18.6517	19.0461	18.8404	0.3944	0.1887	0.29155
sp|O14579|COPE_HUMAN	O14579	COPE_HUMAN	COPE	308	Homo sapiens	1:Experimental evidence at protein level	Coatomer subunit epsilon	1	50	323753	425482	349842	3	18.3045	18.6987	18.4163	18.3045	18.6987	18.4163	0.3942	0.1118	0.253
sp|O14980|XPO1_HUMAN	O14980	XPO1_HUMAN	XPO1	1071	Homo sapiens	1:Experimental evidence at protein level	Exportin-1	1	69	414788	544848	477767	3	18.662	19.0555	18.8659	18.662	19.0555	18.8659	0.3935	0.2039	0.2987
sp|P30520|PURA2_HUMAN	P30520	PURA2_HUMAN	ADSS2	456	Homo sapiens	1:Experimental evidence at protein level	Adenylosuccinate synthetase isozyme 2	1	706	339056	444441	380528	3	18.3712	18.7616	18.5376	18.3712	18.7616	18.5376	0.3904	0.1664	0.2784
sp|Q27J81|INF2_HUMAN	Q27J81	INF2_HUMAN	INF2	1249	Homo sapiens	1:Experimental evidence at protein level	Inverted formin-2	1	1467	230094	301538	207405	3	17.8119	18.202	17.6621	17.8119	18.202	17.6621	0.3901	-0.1498	0.12015
sp|Q9BPX5|ARP5L_HUMAN	Q9BPX5	ARP5L_HUMAN	ARPC5L	153	Homo sapiens	1:Experimental evidence at protein level	Actin-related protein 2/3 complex subunit 5-like protein	1	1834	117405	153817	100284	3	16.8411	17.2309	16.6137	16.8411	17.2309	16.6137	0.3898	-0.2274	0.0812
sp|Q8WX93|PALLD_HUMAN	Q8WX93	PALLD_HUMAN	PALLD	1383	Homo sapiens	1:Experimental evidence at protein level	Palladin	1	1693	188156	246295	281357	3	17.5216	17.91	18.102	17.5216	17.91	18.102	0.3884	0.5804	0.4844
sp|P46821|MAP1B_HUMAN	P46821	MAP1B_HUMAN	MAP1B	2468	Homo sapiens	1:Experimental evidence at protein level	Microtubule-associated protein 1B	1	859	1.11262e+06	1.45567e+06	1.24451e+06	3	20.0855	20.4732	20.2471	20.0855	20.4732	20.2471	0.3877	0.1616	0.27465
sp|Q92734|TFG_HUMAN	Q92734	TFG_HUMAN	TFG	400	Homo sapiens	1:Experimental evidence at protein level	Protein TFG	1	1712	709850	927360	764252	3	19.4372	19.8228	19.5437	19.4372	19.8228	19.5437	0.3856	0.1065	0.24605
sp|Q16851|UGPA_HUMAN	Q16851	UGPA_HUMAN	UGP2	508	Homo sapiens	1:Experimental evidence at protein level	UTP--glucose-1-phosphate uridylyltransferase	1	1461	399245	521399	230888	3	18.6069	18.992	17.8168	18.6069	18.992	17.8168	0.3851	-0.7901	-0.2025
sp|P68104|EF1A1_HUMAN	P68104	EF1A1_HUMAN	EEF1A1	462	Homo sapiens	1:Experimental evidence at protein level	Elongation factor 1-alpha 1	1	1144	120673448	158081472	150344160	3	26.8504	27.2353	27.1604	26.8504	27.2353	27.1604	0.3849	0.31	0.34745
sp|Q13085|ACACA_HUMAN	Q13085	ACACA_HUMAN	ACACA	2346	Homo sapiens	1:Experimental evidence at protein level	Acetyl-CoA carboxylase 1	1	1280	278765	363598	481536	3	18.0887	18.472	18.8773	18.0887	18.472	18.8773	0.3833	0.7886	0.58595
sp|P18085|ARF4_HUMAN	P18085	ARF4_HUMAN	ARF4	180	Homo sapiens	1:Experimental evidence at protein level	ADP-ribosylation factor 4	1	555	2.2314e+06	2.90712e+06	3.03384e+06	3	21.0895	21.4712	21.5327	21.0895	21.4712	21.5327	0.3817	0.4432	0.41245
sp|Q9HCE1|MOV10_HUMAN	Q9HCE1	MOV10_HUMAN	MOV10	1003	Homo sapiens	1:Experimental evidence at protein level	Helicase MOV-10	1	1953	152679	198676	211993	3	17.2201	17.6001	17.6937	17.2201	17.6001	17.6937	0.38	0.4736	0.4268
sp|P01859|IGHG2_HUMAN	P01859	IGHG2_HUMAN	IGHG2	395	Homo sapiens	1:Experimental evidence at protein level	Immunoglobulin heavy constant gamma 2	1	282	941262	1.22462e+06	941639	3	19.8442	20.2239	19.8448	19.8442	20.2239	19.8448	0.3797	0.0006	0.19015
sp|Q9NR30|DDX21_HUMAN	Q9NR30	DDX21_HUMAN	DDX21	783	Homo sapiens	1:Experimental evidence at protein level	Nucleolar RNA helicase 2	1	1982	1.27565e+06	1.65954e+06	2.34778e+06	3	20.2828	20.6624	21.1629	20.2828	20.6624	21.1629	0.3796	0.8801	0.62985
sp|Q9H3P7|GCP60_HUMAN	Q9H3P7	GCP60_HUMAN	ACBD3	528	Homo sapiens	1:Experimental evidence at protein level	Golgi resident protein GCP60	1	1922	207299	269059	200536	3	17.6614	18.0376	17.6135	17.6614	18.0376	17.6135	0.3762	-0.0479	0.16415
sp|P17980|PRS6A_HUMAN	P17980	PRS6A_HUMAN	PSMC3	439	Homo sapiens	1:Experimental evidence at protein level	26S proteasome regulatory subunit 6A	1	551	325125	420987	274470	3	18.3106	18.6834	18.0663	18.3106	18.6834	18.0663	0.3728	-0.2443	0.06425
sp|Q8TD19|NEK9_HUMAN	Q8TD19	NEK9_HUMAN	NEK9	979	Homo sapiens	1:Experimental evidence at protein level	Serine/threonine-protein kinase Nek9	1	1676	163824	212071	216411	3	17.3218	17.6942	17.7234	17.3218	17.6942	17.7234	0.3724	0.4016	0.387
sp|O15371|EIF3D_HUMAN	O15371	EIF3D_HUMAN	EIF3D	548	Homo sapiens	1:Experimental evidence at protein level	Eukaryotic translation initiation factor 3 subunit D	1	84	1.01712e+06	1.31506e+06	1.42954e+06	3	19.9561	20.3267	20.4471	19.9561	20.3267	20.4471	0.3706	0.491	0.4308
sp|P17612|KAPCA_HUMAN	P17612	KAPCA_HUMAN	PRKACA	351	Homo sapiens	1:Experimental evidence at protein level	cAMP-dependent protein kinase catalytic subunit alpha	0.9999	544	237730	307240	269915	3	17.859	18.229	18.0421	17.859	18.229	18.0421	0.37	0.1831	0.27655
sp|Q5T4S7|UBR4_HUMAN	Q5T4S7	UBR4_HUMAN	UBR4	5183	Homo sapiens	1:Experimental evidence at protein level	E3 ubiquitin-protein ligase UBR4	1	1505	183048	236323	177969	3	17.4819	17.8504	17.4413	17.4819	17.8504	17.4413	0.3685	-0.0406	0.16395
sp|P39656|OST48_HUMAN	P39656	OST48_HUMAN	DDOST	456	Homo sapiens	1:Experimental evidence at protein level	Dolichyl-diphosphooligosaccharide--protein glycosyltransferase 48 kDa subunit	1	796	2.95942e+06	3.81609e+06	3368156	3	21.4969	21.8637	21.6835	21.4969	21.8637	21.6835	0.3668	0.1866	0.2767
sp|Q9H0A0|NAT10_HUMAN	Q9H0A0	NAT10_HUMAN	NAT10	1025	Homo sapiens	1:Experimental evidence at protein level	RNA cytidine acetyltransferase	1	1902	119435	154014	196288	3	16.8659	17.2327	17.5826	16.8659	17.2327	17.5826	0.3668	0.7167	0.54175
sp|P41240|CSK_HUMAN	P41240	CSK_HUMAN	CSK	450	Homo sapiens	1:Experimental evidence at protein level	Tyrosine-protein kinase CSK	1	813	249240	321262	256512	3	17.9272	18.2934	17.9687	17.9272	18.2934	17.9687	0.3662	0.0415	0.20385
sp|Q86YZ3|HORN_HUMAN	Q86YZ3	HORN_HUMAN	HRNR	2850	Homo sapiens	1:Experimental evidence at protein level	Hornerin	1	1608	1.47637e+06	1.90279e+06	1.95717e+06	3	20.4936	20.8597	20.9003	20.4936	20.8597	20.9003	0.3661	0.4067	0.3864
sp|P68032|ACTC_HUMAN	P68032	ACTC_HUMAN	ACTC1	377	Homo sapiens	1:Experimental evidence at protein level	Actin, alpha cardiac muscle 1	1	1142	6.96602e+06	8969192	9512913	3	22.7319	23.0965	23.1815	22.7319	23.0965	23.1815	0.3646	0.4496	0.4071
sp|P62280|RS11_HUMAN	P62280	RS11_HUMAN	RPS11	158	Homo sapiens	1:Experimental evidence at protein level	Small ribosomal subunit protein uS17	1	1083	2.18407e+06	2811123	6388126	3	21.0586	21.4227	22.607	21.0586	21.4227	22.607	0.3641	1.5484	0.95625
sp|P60660|MYL6_HUMAN	P60660	MYL6_HUMAN	MYL6	151	Homo sapiens	1:Experimental evidence at protein level	Myosin light polypeptide 6	1	1020	31752072	40885660	27088450	3	24.9225	25.2856	24.6918	24.9225	25.2856	24.6918	0.3631	-0.2307	0.0662
sp|Q9NSD9|SYFB_HUMAN	Q9NSD9	SYFB_HUMAN	FARSB	589	Homo sapiens	1:Experimental evidence at protein level	Phenylalanine--tRNA ligase beta subunit	1	1995	838979	1.07824e+06	802351	3	19.6783	20.0403	19.6139	19.6783	20.0403	19.6139	0.362	-0.0644	0.1488
sp|Q9Y281|COF2_HUMAN	Q9Y281	COF2_HUMAN	CFL2	166	Homo sapiens	1:Experimental evidence at protein level	Cofilin-2	1	2146	117037	150406	104218	3	16.8366	17.1985	16.6692	16.8366	17.1985	16.6692	0.3619	-0.1674	0.09725
sp|Q92945|FUBP2_HUMAN	Q92945	FUBP2_HUMAN	KHSRP	711	Homo sapiens	1:Experimental evidence at protein level	Far upstream element-binding protein 2	1	1724	503679	647123	553693	3	18.9421	19.3037	19.0787	18.9421	19.3037	19.0787	0.3616	0.1366	0.2491
sp|Q13310|PABP4_HUMAN	Q13310	PABP4_HUMAN	PABPC4	644	Homo sapiens	1:Experimental evidence at protein level	Polyadenylate-binding protein 4	1	1300	260883	335160	432885	3	17.993	18.3545	18.7236	17.993	18.3545	18.7236	0.3615	0.7306	0.54605
sp|P27708|PYR1_HUMAN	P27708	PYR1_HUMAN	CAD	2225	Homo sapiens	1:Experimental evidence at protein level	Multifunctional protein CAD	1	667	736716	945764	749212	3	19.4907	19.8511	19.515	19.4907	19.8511	19.515	0.3604	0.0243	0.19235
sp|P05141|ADT2_HUMAN	P05141	ADT2_HUMAN	SLC25A5	298	Homo sapiens	1:Experimental evidence at protein level	ADP/ATP translocase 2	1	333	11291372	14476893	14173546	3	23.4298	23.7895	23.7594	23.4298	23.7895	23.7594	0.3597	0.3296	0.34465
sp|O43240|KLK10_HUMAN	O43240	KLK10_HUMAN	KLK10	276	Homo sapiens	1:Experimental evidence at protein level	Kallikrein-10	1	95	64742.7	NaN	60010.3	2	15.9824	NaN	15.8729	15.9824	16.3407	15.8729	0.3583	-0.1095	0.1244
sp|P35268|RL22_HUMAN	P35268	RL22_HUMAN	RPL22	128	Homo sapiens	1:Experimental evidence at protein level	Large ribosomal subunit protein eL22	1	755	2531385	3.24239e+06	10335335	3	21.2715	21.6286	23.2961	21.2715	21.6286	23.2961	0.3571	2.0246	1.19085
sp|Q9BSJ8|ESYT1_HUMAN	Q9BSJ8	ESYT1_HUMAN	ESYT1	1104	Homo sapiens	1:Experimental evidence at protein level	Extended synaptotagmin-1	1	1852	1.0938e+06	1.39995e+06	1.38468e+06	3	20.0609	20.4169	20.4011	20.0609	20.4169	20.4011	0.356	0.3402	0.3481
sp|Q15393|SF3B3_HUMAN	Q15393	SF3B3_HUMAN	SF3B3	1217	Homo sapiens	1:Experimental evidence at protein level	Splicing factor 3B subunit 3	1	1417	2.42226e+06	3.09849e+06	3.57784e+06	3	21.2079	21.5631	21.7707	21.2079	21.5631	21.7707	0.3552	0.5628	0.459
sp|Q96IZ0|PAWR_HUMAN	Q96IZ0	PAWR_HUMAN	PAWR	340	Homo sapiens	1:Experimental evidence at protein level	PRKC apoptosis WT1 regulator protein	1	1774	275745	352549	308827	3	18.073	18.4275	18.2364	18.073	18.4275	18.2364	0.3545	0.1634	0.25895
sp|P40939|ECHA_HUMAN	P40939	ECHA_HUMAN	HADHA	763	Homo sapiens	1:Experimental evidence at protein level	Trifunctional enzyme subunit alpha, mitochondrial	1	811	465187	593171	459874	3	18.8275	19.1781	18.8109	18.8275	19.1781	18.8109	0.3506	-0.0166	0.167
sp|Q7L1Q6|5MP2_HUMAN	Q7L1Q6	5MP2_HUMAN	BZW1	419	Homo sapiens	1:Experimental evidence at protein level	eIF5-mimic protein 2	1	1565	571606	728559	560583	3	19.1247	19.4747	19.0966	19.1247	19.4747	19.0966	0.35	-0.0281	0.16095
sp|Q8N163|CCAR2_HUMAN	Q8N163	CCAR2_HUMAN	CCAR2	923	Homo sapiens	1:Experimental evidence at protein level	Cell cycle and apoptosis regulator protein 2	1	1631	291632	371668	252039	3	18.1538	18.5037	17.9433	18.1538	18.5037	17.9433	0.3499	-0.2105	0.0697
sp|Q15084|PDIA6_HUMAN	Q15084	PDIA6_HUMAN	PDIA6	440	Homo sapiens	1:Experimental evidence at protein level	Protein disulfide-isomerase A6	1	1399	1.35653e+06	1.72805e+06	1424293	3	20.3715	20.7207	20.4418	20.3715	20.7207	20.4418	0.3492	0.0703	0.20975
sp|Q13098|CSN1_HUMAN	Q13098	CSN1_HUMAN	GPS1	491	Homo sapiens	1:Experimental evidence at protein level	COP9 signalosome complex subunit 1	1	1281	211521	269343	180655	3	17.6904	18.0391	17.4629	17.6904	18.0391	17.4629	0.3487	-0.2275	0.0606
sp|P48594|SPB4_HUMAN	P48594	SPB4_HUMAN	SERPINB4	390	Homo sapiens	1:Experimental evidence at protein level	Serpin B4	1	877	240944	306503	434879	3	17.8783	18.2255	18.7303	17.8783	18.2255	18.7303	0.3472	0.852	0.5996
sp|O95747|OXSR1_HUMAN	O95747	OXSR1_HUMAN	OXSR1	527	Homo sapiens	1:Experimental evidence at protein level	Serine/threonine-protein kinase OSR1	1	241	234761	298558	218797	3	17.8408	18.1877	17.7392	17.8408	18.1877	17.7392	0.3469	-0.1016	0.12265
sp|Q12965|MYO1E_HUMAN	Q12965	MYO1E_HUMAN	MYO1E	1108	Homo sapiens	1:Experimental evidence at protein level	Unconventional myosin-Ie	1	1275	83932.4	106702	107694	3	16.3569	16.7032	16.7166	16.3569	16.7032	16.7166	0.3463	0.3597	0.353
sp|P07858|CATB_HUMAN	P07858	CATB_HUMAN	CTSB	339	Homo sapiens	1:Experimental evidence at protein level	Cathepsin B	1	372	308153	391554	256564	3	18.2333	18.5789	17.969	18.2333	18.5789	17.969	0.3456	-0.2643	0.04065
sp|Q04637|IF4G1_HUMAN	Q04637	IF4G1_HUMAN	EIF4G1	1599	Homo sapiens	1:Experimental evidence at protein level	Eukaryotic translation initiation factor 4 gamma 1	1	1215	742437	942276	794692	3	19.5019	19.8458	19.6	19.5019	19.8458	19.6	0.3439	0.0981	0.221
sp|Q8N0X7|SPART_HUMAN	Q8N0X7	SPART_HUMAN	SPART	666	Homo sapiens	1:Experimental evidence at protein level	Spartin	1	1630	224826	285194	209530	3	17.7785	18.1216	17.6768	17.7785	18.1216	17.6768	0.3431	-0.1017	0.1207
sp|Q9H444|CHM4B_HUMAN	Q9H444	CHM4B_HUMAN	CHMP4B	224	Homo sapiens	1:Experimental evidence at protein level	Charged multivesicular body protein 4b	0.9997	1925	149701	189486	176841	3	17.1917	17.5317	17.4321	17.1917	17.5317	17.4321	0.34	0.2404	0.2902
sp|P84098|RL19_HUMAN	P84098	RL19_HUMAN	RPL19	196	Homo sapiens	1:Experimental evidence at protein level	Large ribosomal subunit protein eL19	1	1172	344873	436047	332982	3	18.3957	18.7341	18.3451	18.3957	18.7341	18.3451	0.3384	-0.0506	0.1439
sp|P61978|HNRPK_HUMAN	P61978	HNRPK_HUMAN	HNRNPK	463	Homo sapiens	1:Experimental evidence at protein level	Heterogeneous nuclear ribonucleoprotein K	1	1067	3.37154e+06	4.26272e+06	3964977	3	21.685	22.0233	21.9189	21.685	22.0233	21.9189	0.3383	0.2339	0.2861
sp|P14550|AK1A1_HUMAN	P14550	AK1A1_HUMAN	AKR1A1	325	Homo sapiens	1:Experimental evidence at protein level	Aldo-keto reductase family 1 member A1	1	506	184091	232581	258151	3	17.4901	17.8274	17.9779	17.4901	17.8274	17.9779	0.3373	0.4878	0.41255
sp|Q9UPQ0|LIMC1_HUMAN	Q9UPQ0	LIMC1_HUMAN	LIMCH1	1083	Homo sapiens	1:Experimental evidence at protein level	LIM and calponin homology domains-containing protein 1	1	2135	100431	126727	121826	3	16.6158	16.9514	16.8945	16.6158	16.9514	16.8945	0.3356	0.2787	0.30715
sp|P62266|RS23_HUMAN	P62266	RS23_HUMAN	RPS23	143	Homo sapiens	1:Experimental evidence at protein level	Small ribosomal subunit protein uS12	1	1079	1.02595e+06	1.29329e+06	2652818	3	19.9685	20.3026	21.3391	19.9685	20.3026	21.3391	0.3341	1.3706	0.85235
sp|Q9BXS5|AP1M1_HUMAN	Q9BXS5	AP1M1_HUMAN	AP1M1	423	Homo sapiens	1:Experimental evidence at protein level	AP-1 complex subunit mu-1	1	1878	113563	142832	142537	3	16.7931	17.124	17.121	16.7931	17.124	17.121	0.3309	0.3279	0.3294
sp|P50570|DYN2_HUMAN	P50570	DYN2_HUMAN	DNM2	870	Homo sapiens	1:Experimental evidence at protein level	Dynamin-2	1	922	298644	375139	375223	3	18.1881	18.5171	18.5174	18.1881	18.5171	18.5174	0.329	0.3293	0.32915
sp|Q9Y5B8|NDK7_HUMAN	Q9Y5B8	NDK7_HUMAN	NME7	376	Homo sapiens	1:Experimental evidence at protein level	Nucleoside diphosphate kinase homolog 7	1	2192	82930.6	104092	59496	3	16.3396	16.6675	15.8605	16.3396	16.6675	15.8605	0.3279	-0.4791	-0.0756
sp|P62495|ERF1_HUMAN	P62495	ERF1_HUMAN	ETF1	437	Homo sapiens	1:Experimental evidence at protein level	Eukaryotic peptide chain release factor subunit 1	1	1097	414307	519880	581354	3	18.6603	18.9878	19.1491	18.6603	18.9878	19.1491	0.3275	0.4888	0.40815
sp|Q96P70|IPO9_HUMAN	Q96P70	IPO9_HUMAN	IPO9	1041	Homo sapiens	1:Experimental evidence at protein level	Importin-9	1	1786	283565	355370	299315	3	18.1133	18.439	18.1913	18.1133	18.439	18.1913	0.3257	0.078	0.20185
sp|Q15067|ACOX1_HUMAN	Q15067	ACOX1_HUMAN	ACOX1	660	Homo sapiens	1:Experimental evidence at protein level	Peroxisomal acyl-coenzyme A oxidase 1	1	1397	52478.7	65686.2	81053.7	3	15.6794	16.0033	16.3066	15.6794	16.0033	16.3066	0.3239	0.6272	0.47555
sp|P09382|LEG1_HUMAN	P09382	LEG1_HUMAN	LGALS1	135	Homo sapiens	1:Experimental evidence at protein level	Galectin-1	1	409	8244676	10309534	8595179	3	22.975	23.2961	23.0351	22.975	23.2961	23.0351	0.3211	0.0601	0.1906
sp|Q15369|ELOC_HUMAN	Q15369	ELOC_HUMAN	ELOC	112	Homo sapiens	1:Experimental evidence at protein level	Elongin-C	1	1414	222348	277240	193263	3	17.7625	18.0808	17.5602	17.7625	18.0808	17.5602	0.3183	-0.2023	0.058
sp|O60684|IMA7_HUMAN	O60684	IMA7_HUMAN	KPNA6	536	Homo sapiens	1:Experimental evidence at protein level	Importin subunit alpha-7	1	142	176622	219994	222361	3	17.4303	17.7471	17.7625	17.4303	17.7471	17.7625	0.3168	0.3322	0.3245
sp|P25311|ZA2G_HUMAN	P25311	ZA2G_HUMAN	AZGP1	298	Homo sapiens	1:Experimental evidence at protein level	Zinc-alpha-2-glycoprotein	1	638	720111	896738	1132684	3	19.4579	19.7743	20.1113	19.4579	19.7743	20.1113	0.3164	0.6534	0.4849
sp|O14745|NHRF1_HUMAN	O14745	NHRF1_HUMAN	NHERF1	358	Homo sapiens	1:Experimental evidence at protein level	Na(+)/H(+) exchange regulatory cofactor NHE-RF1	1	55	535998	667168	388755	3	19.0319	19.3477	18.5685	19.0319	19.3477	18.5685	0.3158	-0.4634	-0.0738
sp|P49720|PSB3_HUMAN	P49720	PSB3_HUMAN	PSMB3	205	Homo sapiens	1:Experimental evidence at protein level	Proteasome subunit beta type-3	1	899	258580	321770	204501	3	17.9803	18.2957	17.6417	17.9803	18.2957	17.6417	0.3154	-0.3386	-0.0116
sp|Q9Y295|DRG1_HUMAN	Q9Y295	DRG1_HUMAN	DRG1	367	Homo sapiens	1:Experimental evidence at protein level	Developmentally-regulated GTP-binding protein 1	1	2148	180122	223950	169246	3	17.4586	17.7728	17.3688	17.4586	17.7728	17.3688	0.3142	-0.0898	0.1122
sp|P05388|RLA0_HUMAN	P05388	RLA0_HUMAN	RPLP0	317	Homo sapiens	1:Experimental evidence at protein level	Large ribosomal subunit protein uL10	1	340	2.95639e+06	3.67221e+06	3.70812e+06	3	21.4954	21.8082	21.8223	21.4954	21.8082	21.8223	0.3128	0.3269	0.31985
sp|Q9H074|PAIP1_HUMAN	Q9H074	PAIP1_HUMAN	PAIP1	479	Homo sapiens	1:Experimental evidence at protein level	Polyadenylate-binding protein-interacting protein 1	1	1901	109517	135966	116073	3	16.7408	17.0529	16.8247	16.7408	17.0529	16.8247	0.3121	0.0839	0.198
sp|P13861|KAP2_HUMAN	P13861	KAP2_HUMAN	PRKAR2A	404	Homo sapiens	1:Experimental evidence at protein level	cAMP-dependent protein kinase type II-alpha regulatory subunit	1	502	125775	156116	58044.4	3	16.9405	17.2523	15.8249	16.9405	17.2523	15.8249	0.3118	-1.1156	-0.4019
sp|Q5T750|KPLCE_HUMAN	Q5T750	KPLCE_HUMAN	KPLCE	250	Homo sapiens	1:Experimental evidence at protein level	Protein KPLCE	1	1508	576396	714574	750620	3	19.1367	19.4467	19.5177	19.1367	19.4467	19.5177	0.31	0.381	0.3455
sp|P35221|CTNA1_HUMAN	P35221	CTNA1_HUMAN	CTNNA1	906	Homo sapiens	1:Experimental evidence at protein level	Catenin alpha-1	1	746	490394	607857	468338	3	18.9036	19.2134	18.8372	18.9036	19.2134	18.8372	0.3098	-0.0664	0.1217
sp|P46013|KI67_HUMAN	P46013	KI67_HUMAN	MKI67	3256	Homo sapiens	1:Experimental evidence at protein level	Proliferation marker protein Ki-67	1	846	96635.1	119771	119459	3	16.5603	16.8699	16.8662	16.5603	16.8699	16.8662	0.3096	0.3059	0.30775
sp|P16949|STMN1_HUMAN	P16949	STMN1_HUMAN	STMN1	149	Homo sapiens	1:Experimental evidence at protein level	Stathmin	1	535	494236	612218	245041	3	18.9148	19.2237	17.9027	18.9148	19.2237	17.9027	0.3089	-1.0121	-0.3516
sp|Q13144|EI2BE_HUMAN	Q13144	EI2BE_HUMAN	EIF2B5	721	Homo sapiens	1:Experimental evidence at protein level	Translation initiation factor eIF2B subunit epsilon	1	1286	240489	297451	364156	3	17.8756	18.1823	18.4742	17.8756	18.1823	18.4742	0.3067	0.5986	0.45265
sp|O00154|BACH_HUMAN	O00154	BACH_HUMAN	ACOT7	380	Homo sapiens	1:Experimental evidence at protein level	Cytosolic acyl coenzyme A thioester hydrolase	1	20	220450	272602	207490	3	17.7501	18.0564	17.6627	17.7501	18.0564	17.6627	0.3063	-0.0874	0.10945
sp|P36578|RL4_HUMAN	P36578	RL4_HUMAN	RPL4	427	Homo sapiens	1:Experimental evidence at protein level	Large ribosomal subunit protein uL4	1	777	1113612	1.37535e+06	1.95982e+06	3	20.0868	20.3914	20.9023	20.0868	20.3914	20.9023	0.3046	0.8155	0.56005
sp|P49736|MCM2_HUMAN	P49736	MCM2_HUMAN	MCM2	904	Homo sapiens	1:Experimental evidence at protein level	DNA replication licensing factor MCM2	1	901	279509	345071	271880	3	18.0925	18.3965	18.0526	18.0925	18.3965	18.0526	0.304	-0.0399	0.13205
sp|P14678|RSMB_HUMAN	P14678	RSMB_HUMAN	SNRPB	240	Homo sapiens	1:Experimental evidence at protein level	Small nuclear ribonucleoprotein-associated proteins B and B'	1	509	854324	1053960	1.11869e+06	3	19.7044	20.0074	20.0934	19.7044	20.0074	20.0934	0.303	0.389	0.346
sp|P49005|DPOD2_HUMAN	P49005	DPOD2_HUMAN	POLD2	469	Homo sapiens	1:Experimental evidence at protein level	DNA polymerase delta subunit 2	1	883	48764.3	NaN	115445	2	15.5735	NaN	16.8168	15.5735	15.8764	16.8168	0.3029	1.2433	0.7731
sp|Q9P0K7|RAI14_HUMAN	Q9P0K7	RAI14_HUMAN	RAI14	980	Homo sapiens	1:Experimental evidence at protein level	Ankycorbin	1	2047	101839	125552	99149.8	3	16.6359	16.9379	16.5973	16.6359	16.9379	16.5973	0.302	-0.0386	0.1317
sp|Q13263|TIF1B_HUMAN	Q13263	TIF1B_HUMAN	TRIM28	835	Homo sapiens	1:Experimental evidence at protein level	Transcription intermediary factor 1-beta	1	1298	860573	1.0606e+06	1.15294e+06	3	19.7149	20.0165	20.1369	19.7149	20.0165	20.1369	0.3016	0.422	0.3618
sp|Q13185|CBX3_HUMAN	Q13185	CBX3_HUMAN	CBX3	183	Homo sapiens	1:Experimental evidence at protein level	Chromobox protein homolog 3	1	1292	492132	606371	618546	3	18.9087	19.2098	19.2385	18.9087	19.2098	19.2385	0.3011	0.3298	0.31545
sp|Q99729|ROAA_HUMAN	Q99729	ROAA_HUMAN	HNRNPAB	332	Homo sapiens	1:Experimental evidence at protein level	Heterogeneous nuclear ribonucleoprotein A/B	1	1821	214793	264545	351137	3	17.7126	18.0132	18.4217	17.7126	18.0132	18.4217	0.3006	0.7091	0.50485
sp|P35659|DEK_HUMAN	P35659	DEK_HUMAN	DEK	375	Homo sapiens	1:Experimental evidence at protein level	Protein DEK	1	766	369622	454881	359468	3	18.4957	18.7951	18.4555	18.4957	18.7951	18.4555	0.2994	-0.0402	0.1296
sp|P54619|AAKG1_HUMAN	P54619	AAKG1_HUMAN	PRKAG1	331	Homo sapiens	1:Experimental evidence at protein level	5'-AMP-activated protein kinase subunit gamma-1	1	980	97496.5	NaN	179919	2	16.5731	NaN	17.457	16.5731	16.8704	17.457	0.2973	0.8839	0.5906
sp|O00571|DDX3X_HUMAN	O00571	DDX3X_HUMAN	DDX3X	662	Homo sapiens	1:Experimental evidence at protein level	ATP-dependent RNA helicase DDX3X	1	46	1.28265e+06	1.57554e+06	1.33931e+06	3	20.2907	20.5874	20.3531	20.2907	20.5874	20.3531	0.2967	0.0624	0.17955
sp|P19623|SPEE_HUMAN	P19623	SPEE_HUMAN	SRM	302	Homo sapiens	1:Experimental evidence at protein level	Spermidine synthase	1	569	172404	211394	174580	3	17.3954	17.6896	17.4135	17.3954	17.6896	17.4135	0.2942	0.0181	0.15615
sp|Q99460|PSMD1_HUMAN	Q99460	PSMD1_HUMAN	PSMD1	953	Homo sapiens	1:Experimental evidence at protein level	26S proteasome non-ATPase regulatory subunit 1	1	1807	472917	579738	411346	3	18.8512	19.145	18.65	18.8512	19.145	18.65	0.2938	-0.2012	0.0463
sp|Q9BTT0|AN32E_HUMAN	Q9BTT0	AN32E_HUMAN	ANP32E	268	Homo sapiens	1:Experimental evidence at protein level	Acidic leucine-rich nuclear phosphoprotein 32 family member E	1	1856	290649	356134	325157	3	18.1489	18.4421	18.3108	18.1489	18.4421	18.3108	0.2932	0.1619	0.22755
sp|Q02978|M2OM_HUMAN	Q02978	M2OM_HUMAN	SLC25A11	314	Homo sapiens	1:Experimental evidence at protein level	Mitochondrial 2-oxoglutarate/malate carrier protein	1	1210	660733	808099	508143	3	19.3337	19.6242	18.9549	19.3337	19.6242	18.9549	0.2905	-0.3788	-0.04415
sp|Q7KZF4|SND1_HUMAN	Q7KZF4	SND1_HUMAN	SND1	910	Homo sapiens	1:Experimental evidence at protein level	Staphylococcal nuclease domain-containing protein 1	1	1563	966518	1.182e+06	1.2243e+06	3	19.8824	20.1728	20.2235	19.8824	20.1728	20.2235	0.2904	0.3411	0.31575
sp|Q13561|DCTN2_HUMAN	Q13561	DCTN2_HUMAN	DCTN2	401	Homo sapiens	1:Experimental evidence at protein level	Dynactin subunit 2	1	1322	345192	422127	365161	3	18.397	18.6873	18.4782	18.397	18.6873	18.4782	0.2903	0.0812	0.18575
sp|O60506|HNRPQ_HUMAN	O60506	HNRPQ_HUMAN	SYNCRIP	623	Homo sapiens	1:Experimental evidence at protein level	Heterogeneous nuclear ribonucleoprotein Q	1	135	1.18122e+06	1442860	1.22092e+06	3	20.1718	20.4605	20.2195	20.1718	20.4605	20.2195	0.2887	0.0477	0.1682
sp|P35232|PHB1_HUMAN	P35232	PHB1_HUMAN	PHB1	272	Homo sapiens	1:Experimental evidence at protein level	Prohibitin 1	1	748	3.60494e+06	4395241	4754433	3	21.7815	22.0675	22.1808	21.7815	22.0675	22.1808	0.286	0.3993	0.34265
sp|Q01082|SPTB2_HUMAN	Q01082	SPTB2_HUMAN	SPTBN1	2364	Homo sapiens	1:Experimental evidence at protein level	Spectrin beta chain, non-erythrocytic 1	1	1189	735818	896962	715074	3	19.489	19.7747	19.4477	19.489	19.7747	19.4477	0.2857	-0.0413	0.1222
sp|O00303|EIF3F_HUMAN	O00303	EIF3F_HUMAN	EIF3F	357	Homo sapiens	1:Experimental evidence at protein level	Eukaryotic translation initiation factor 3 subunit F	1	31	1.11707e+06	1.36034e+06	836099	3	20.0913	20.3755	19.6733	20.0913	20.3755	19.6733	0.2842	-0.418	-0.0669
sp|Q9BT78|CSN4_HUMAN	Q9BT78	CSN4_HUMAN	COPS4	406	Homo sapiens	1:Experimental evidence at protein level	COP9 signalosome complex subunit 4	1	1853	320081	389783	414433	3	18.2881	18.5723	18.6608	18.2881	18.5723	18.6608	0.2842	0.3727	0.32845
sp|Q92900|RENT1_HUMAN	Q92900	RENT1_HUMAN	UPF1	1129	Homo sapiens	1:Experimental evidence at protein level	Regulator of nonsense transcripts 1	1	1721	233131	283778	325350	3	17.8308	18.1144	18.3116	17.8308	18.1144	18.3116	0.2836	0.4808	0.3822
sp|P15170|ERF3A_HUMAN	P15170	ERF3A_HUMAN	GSPT1	499	Homo sapiens	1:Experimental evidence at protein level	Eukaryotic peptide chain release factor GTP-binding subunit ERF3A	1	516	374402	455063	371739	3	18.5142	18.7957	18.5039	18.5142	18.7957	18.5039	0.2815	-0.0103	0.1356
sp|Q13838|DX39B_HUMAN	Q13838	DX39B_HUMAN	DDX39B	428	Homo sapiens	1:Experimental evidence at protein level	Spliceosome RNA helicase DDX39B	1	1333	1.1508e+06	1.39825e+06	1.28578e+06	3	20.1342	20.4152	20.2942	20.1342	20.4152	20.2942	0.281	0.16	0.2205
sp|P11166|GTR1_HUMAN	P11166	GTR1_HUMAN	SLC2A1	492	Homo sapiens	1:Experimental evidence at protein level	Solute carrier family 2, facilitated glucose transporter member 1	1	454	402006	488364	293539	3	18.6169	18.8976	18.1632	18.6169	18.8976	18.1632	0.2807	-0.4537	-0.0865
sp|Q16881|TRXR1_HUMAN	Q16881	TRXR1_HUMAN	TXNRD1	649	Homo sapiens	1:Experimental evidence at protein level	Thioredoxin reductase 1, cytoplasmic	1	1463	726822	881246	900123	3	19.4712	19.7492	19.7798	19.4712	19.7492	19.7798	0.278	0.3086	0.2933
sp|O15145|ARPC3_HUMAN	O15145	ARPC3_HUMAN	ARPC3	178	Homo sapiens	1:Experimental evidence at protein level	Actin-related protein 2/3 complex subunit 3	1	75	802014	971820	1030107	3	19.6133	19.8903	19.9744	19.6133	19.8903	19.9744	0.277	0.3611	0.31905
sp|P30566|PUR8_HUMAN	P30566	PUR8_HUMAN	ADSL	484	Homo sapiens	1:Experimental evidence at protein level	Adenylosuccinate lyase	1	708	417193	505346	390607	3	18.6704	18.9469	18.5754	18.6704	18.9469	18.5754	0.2765	-0.095	0.09075
sp|O00299|CLIC1_HUMAN	O00299	CLIC1_HUMAN	CLIC1	241	Homo sapiens	1:Experimental evidence at protein level	Chloride intracellular channel protein 1	1	30	3329202	4.02936e+06	3.06392e+06	3	21.6667	21.9421	21.5469	21.6667	21.9421	21.5469	0.2754	-0.1198	0.0778
sp|P31937|3HIDH_HUMAN	P31937	3HIDH_HUMAN	HIBADH	336	Homo sapiens	1:Experimental evidence at protein level	3-hydroxyisobutyrate dehydrogenase, mitochondrial	1	724	192344	232767	164452	3	17.5533	17.8285	17.3273	17.5533	17.8285	17.3273	0.2752	-0.226	0.0246
sp|P25787|PSA2_HUMAN	P25787	PSA2_HUMAN	PSMA2	234	Homo sapiens	1:Experimental evidence at protein level	Proteasome subunit alpha type-2	1	643	437414	529298	388226	3	18.7386	19.0137	18.5665	18.7386	19.0137	18.5665	0.2751	-0.1721	0.0515
sp|O95470|SGPL1_HUMAN	O95470	SGPL1_HUMAN	SGPL1	568	Homo sapiens	1:Experimental evidence at protein level	Sphingosine-1-phosphate lyase 1	0.9998	234	78032.5	94407.1	126083	3	16.2518	16.5266	16.944	16.2518	16.5266	16.944	0.2748	0.6922	0.4835
sp|P29317|EPHA2_HUMAN	P29317	EPHA2_HUMAN	EPHA2	976	Homo sapiens	1:Experimental evidence at protein level	Ephrin type-A receptor 2	1	685	354356	427639	294323	3	18.4348	18.706	18.167	18.4348	18.706	18.167	0.2712	-0.2678	0.0017
sp|Q02413|DSG1_HUMAN	Q02413	DSG1_HUMAN	DSG1	1049	Homo sapiens	1:Experimental evidence at protein level	Desmoglein-1	1	1203	811788	978271	1.35619e+06	3	19.6307	19.8999	20.3711	19.6307	19.8999	20.3711	0.2692	0.7404	0.5048
sp|Q13813|SPTN1_HUMAN	Q13813	SPTN1_HUMAN	SPTAN1	2472	Homo sapiens	1:Experimental evidence at protein level	Spectrin alpha chain, non-erythrocytic 1	1	1331	944035	1.13557e+06	950002	3	19.8485	20.115	19.8576	19.8485	20.115	19.8576	0.2665	0.0091	0.1378
sp|P78371|TCPB_HUMAN	P78371	TCPB_HUMAN	CCT2	535	Homo sapiens	1:Experimental evidence at protein level	T-complex protein 1 subunit beta	1	1155	1.75028e+06	2.10382e+06	1.61976e+06	3	20.7392	21.0046	20.6273	20.7392	21.0046	20.6273	0.2654	-0.1119	0.07675
sp|Q96FW1|OTUB1_HUMAN	Q96FW1	OTUB1_HUMAN	OTUB1	271	Homo sapiens	1:Experimental evidence at protein level	Ubiquitin thioesterase OTUB1	1	1762	132506	159207	119265	3	17.0157	17.2805	16.8638	17.0157	17.2805	16.8638	0.2648	-0.1519	0.05645
sp|P78347|GTF2I_HUMAN	P78347	GTF2I_HUMAN	GTF2I	998	Homo sapiens	1:Experimental evidence at protein level	General transcription factor II-I	1	1154	240462	288812	248776	3	17.8755	18.1398	17.9245	17.8755	18.1398	17.9245	0.2643	0.049	0.15665
sp|P53582|MAP11_HUMAN	P53582	MAP11_HUMAN	METAP1	386	Homo sapiens	1:Experimental evidence at protein level	Methionine aminopeptidase 1	1	969	110121	132194	175161	3	16.7487	17.0123	17.4183	16.7487	17.0123	17.4183	0.2636	0.6696	0.4666
sp|P78344|IF4G2_HUMAN	P78344	IF4G2_HUMAN	EIF4G2	907	Homo sapiens	1:Experimental evidence at protein level	Eukaryotic translation initiation factor 4 gamma 2	1	1153	179254	215099	223863	3	17.4516	17.7146	17.7723	17.4516	17.7146	17.7723	0.263	0.3207	0.29185
sp|Q14315|FLNC_HUMAN	Q14315	FLNC_HUMAN	FLNC	2725	Homo sapiens	1:Experimental evidence at protein level	Filamin-C	1	1359	9516152	11410104	8.20052e+06	3	23.1819	23.4425	22.9673	23.1819	23.4425	22.9673	0.2606	-0.2146	0.023
sp|Q16643|DREB_HUMAN	Q16643	DREB_HUMAN	DBN1	649	Homo sapiens	1:Experimental evidence at protein level	Drebrin	1	1454	540813	646926	585259	3	19.0448	19.3032	19.1587	19.0448	19.3032	19.1587	0.2584	0.1139	0.18615
sp|P51570|GALK1_HUMAN	P51570	GALK1_HUMAN	GALK1	392	Homo sapiens	1:Experimental evidence at protein level	Galactokinase	1	940	114108	136489	138613	3	16.8	17.0584	17.0807	16.8	17.0584	17.0807	0.2584	0.2807	0.26955
sp|P05166|PCCB_HUMAN	P05166	PCCB_HUMAN	PCCB	539	Homo sapiens	1:Experimental evidence at protein level	Propionyl-CoA carboxylase beta chain, mitochondrial	1	336	337132	403027	223882	3	18.363	18.6205	17.7724	18.363	18.6205	17.7724	0.2575	-0.5906	-0.16655
sp|P78386|KRT85_HUMAN	P78386	KRT85_HUMAN	KRT85	507	Homo sapiens	1:Experimental evidence at protein level	Keratin, type II cuticular Hb5	1	1156	1.27088e+06	1.51885e+06	813847	3	20.2774	20.5345	19.6344	20.2774	20.5345	19.6344	0.2571	-0.643	-0.19295
sp|Q5D862|FILA2_HUMAN	Q5D862	FILA2_HUMAN	FLG2	2391	Homo sapiens	1:Experimental evidence at protein level	Filaggrin-2	1	1491	1.69632e+06	2.02573e+06	2.05163e+06	3	20.694	20.95	20.9683	20.694	20.95	20.9683	0.256	0.2743	0.26515
sp|P62195|PRS8_HUMAN	P62195	PRS8_HUMAN	PSMC5	406	Homo sapiens	1:Experimental evidence at protein level	26S proteasome regulatory subunit 8	1	1073	705402	840523	760989	3	19.4281	19.6809	19.5375	19.4281	19.6809	19.5375	0.2528	0.1094	0.1811
sp|O43396|TXNL1_HUMAN	O43396	TXNL1_HUMAN	TXNL1	289	Homo sapiens	1:Experimental evidence at protein level	Thioredoxin-like protein 1	1	102	360283	429207	487185	3	18.4588	18.7113	18.8941	18.4588	18.7113	18.8941	0.2525	0.4353	0.3439
sp|P26640|SYVC_HUMAN	P26640	SYVC_HUMAN	VARS1	1264	Homo sapiens	1:Experimental evidence at protein level	Valine--tRNA ligase	1	658	1.0754e+06	1.28009e+06	1.05289e+06	3	20.0364	20.2878	20.0059	20.0364	20.2878	20.0059	0.2514	-0.0305	0.11045
sp|Q12906|ILF3_HUMAN	Q12906	ILF3_HUMAN	ILF3	894	Homo sapiens	1:Experimental evidence at protein level	Interleukin enhancer-binding factor 3	1	1271	832009	990368	972993	3	19.6662	19.9176	19.8921	19.6662	19.9176	19.8921	0.2514	0.2259	0.23865
sp|O00203|AP3B1_HUMAN	O00203	AP3B1_HUMAN	AP3B1	1094	Homo sapiens	1:Experimental evidence at protein level	AP-3 complex subunit beta-1	1	25	231724	275511	280466	3	17.822	18.0718	18.0975	17.822	18.0718	18.0975	0.2498	0.2755	0.26265
sp|P22307|SCP2_HUMAN	P22307	SCP2_HUMAN	SCP2	547	Homo sapiens	1:Experimental evidence at protein level	Sterol carrier protein 2	1	603	832814	989870	830942	3	19.6676	19.9169	19.6644	19.6676	19.9169	19.6644	0.2493	-0.0032	0.12305
sp|P36551|HEM6_HUMAN	P36551	HEM6_HUMAN	CPOX	454	Homo sapiens	1:Experimental evidence at protein level	Oxygen-dependent coproporphyrinogen-III oxidase, mitochondrial	1	776	147215	174829	233503	3	17.1676	17.4156	17.8331	17.1676	17.4156	17.8331	0.248	0.6655	0.45675
sp|P48444|COPD_HUMAN	P48444	COPD_HUMAN	ARCN1	511	Homo sapiens	1:Experimental evidence at protein level	Coatomer subunit delta	1	873	480617	570499	621731	3	18.8745	19.1219	19.2459	18.8745	19.1219	19.2459	0.2474	0.3714	0.3094
sp|Q5GLZ8|HERC4_HUMAN	Q5GLZ8	HERC4_HUMAN	HERC4	1057	Homo sapiens	1:Experimental evidence at protein level	Probable E3 ubiquitin-protein ligase HERC4	1	1493	311483	369734	387045	3	18.2488	18.4961	18.5621	18.2488	18.4961	18.5621	0.2473	0.3133	0.2803
sp|P62241|RS8_HUMAN	P62241	RS8_HUMAN	RPS8	208	Homo sapiens	1:Experimental evidence at protein level	Small ribosomal subunit protein eS8	1	1074	4345279	5150232	9184458	3	22.051	22.2962	23.1308	22.051	22.2962	23.1308	0.2452	1.0798	0.6625
sp|P67775|PP2AA_HUMAN	P67775	PP2AA_HUMAN	PPP2CA	309	Homo sapiens	1:Experimental evidence at protein level	Serine/threonine-protein phosphatase 2A catalytic subunit alpha isoform	1	1137	317537	375692	399905	3	18.2766	18.5192	18.6093	18.2766	18.5192	18.6093	0.2426	0.3327	0.28765
sp|Q9UHB6|LIMA1_HUMAN	Q9UHB6	LIMA1_HUMAN	LIMA1	759	Homo sapiens	1:Experimental evidence at protein level	LIM domain and actin-binding protein 1	1	2085	319322	377614	348677	3	18.2847	18.5266	18.4115	18.2847	18.5266	18.4115	0.2419	0.1268	0.18435
sp|P68366|TBA4A_HUMAN	P68366	TBA4A_HUMAN	TUBA4A	448	Homo sapiens	1:Experimental evidence at protein level	Tubulin alpha-4A chain	1	1145	20887888	24724626	20682684	3	24.317	24.558	24.3031	24.317	24.558	24.3031	0.241	-0.0139	0.11355
sp|O00541|PESC_HUMAN	O00541	PESC_HUMAN	PES1	588	Homo sapiens	1:Experimental evidence at protein level	Pescadillo homolog	0.9983	43	79178.8	93502.7	NaN	2	16.2728	16.5127	NaN	16.2728	16.5127	14.5808	0.2399	-1.692	-0.72605
sp|P62879|GBB2_HUMAN	P62879	GBB2_HUMAN	GNB2	340	Homo sapiens	1:Experimental evidence at protein level	Guanine nucleotide-binding protein G(I)/G(S)/G(T) subunit beta-2	1	1112	311127	367299	265571	3	18.2471	18.4866	18.0187	18.2471	18.4866	18.0187	0.2395	-0.2284	0.00555
sp|P32969|RL9_HUMAN	P32969	RL9_HUMAN	RPL9	192	Homo sapiens	1:Experimental evidence at protein level	Large ribosomal subunit protein uL6	1	735	2.64906e+06	3.12691e+06	5204294	3	21.3371	21.5763	22.3113	21.3371	21.5763	22.3113	0.2392	0.9742	0.6067
sp|Q10567|AP1B1_HUMAN	Q10567	AP1B1_HUMAN	AP1B1	949	Homo sapiens	1:Experimental evidence at protein level	AP-1 complex subunit beta-1	1	1257	417034	491637	508954	3	18.6698	18.9072	18.9572	18.6698	18.9072	18.9572	0.2374	0.2874	0.2624
sp|P60228|EIF3E_HUMAN	P60228	EIF3E_HUMAN	EIF3E	445	Homo sapiens	1:Experimental evidence at protein level	Eukaryotic translation initiation factor 3 subunit E	1	1016	1.74406e+06	2.0519e+06	2.39412e+06	3	20.734	20.9685	21.1911	20.734	20.9685	21.1911	0.2345	0.4571	0.3458
sp|P60981|DEST_HUMAN	P60981	DEST_HUMAN	DSTN	165	Homo sapiens	1:Experimental evidence at protein level	Destrin	1	1028	1.03624e+06	1.21707e+06	1.10876e+06	3	19.9829	20.215	20.0805	19.9829	20.215	20.0805	0.2321	0.0976	0.16485
sp|Q7Z434|MAVS_HUMAN	Q7Z434	MAVS_HUMAN	MAVS	540	Homo sapiens	1:Experimental evidence at protein level	Mitochondrial antiviral-signaling protein	1	1582	175222	205776	177326	3	17.4188	17.6507	17.436	17.4188	17.6507	17.436	0.2319	0.0172	0.12455
sp|O75367|H2AY_HUMAN	O75367	H2AY_HUMAN	MACROH2A1	369	Homo sapiens	1:Experimental evidence at protein level	Core histone macro-H2A.1	1	168	737344	865533	923134	3	19.492	19.7232	19.8162	19.492	19.7232	19.8162	0.2312	0.3242	0.2777
sp|P11177|ODPB_HUMAN	P11177	ODPB_HUMAN	PDHB	359	Homo sapiens	1:Experimental evidence at protein level	Pyruvate dehydrogenase E1 component subunit beta, mitochondrial	1	456	193395	226985	152479	3	17.5612	17.7922	17.2183	17.5612	17.7922	17.2183	0.231	-0.3429	-0.05595
sp|P14923|PLAK_HUMAN	P14923	PLAK_HUMAN	JUP	745	Homo sapiens	1:Experimental evidence at protein level	Junction plakoglobin	1	513	1.75537e+06	2.05977e+06	2.18209e+06	3	20.7433	20.9741	21.0573	20.7433	20.9741	21.0573	0.2308	0.314	0.2724
sp|P01876|IGHA1_HUMAN	P01876	IGHA1_HUMAN	IGHA1	398	Homo sapiens	1:Experimental evidence at protein level	Immunoglobulin heavy constant alpha 1	1	283	677428	792888	1480534	3	19.3697	19.5968	20.4977	19.3697	19.5968	20.4977	0.2271	1.128	0.67755
sp|P20674|COX5A_HUMAN	P20674	COX5A_HUMAN	COX5A	150	Homo sapiens	1:Experimental evidence at protein level	Cytochrome c oxidase subunit 5A, mitochondrial	1	578	629067	736012	919802	3	19.2629	19.4894	19.811	19.2629	19.4894	19.811	0.2265	0.5481	0.3873
sp|Q8WWI1|LMO7_HUMAN	Q8WWI1	LMO7_HUMAN	LMO7	1683	Homo sapiens	1:Experimental evidence at protein level	LIM domain only protein 7	1	1691	325577	380771	424701	3	18.3126	18.5386	18.6961	18.3126	18.5386	18.6961	0.226	0.3835	0.30475
sp|Q8NE71|ABCF1_HUMAN	Q8NE71	ABCF1_HUMAN	ABCF1	845	Homo sapiens	1:Experimental evidence at protein level	ATP-binding cassette sub-family F member 1	1	1656	495753	579046	520745	3	18.9193	19.1433	18.9902	18.9193	19.1433	18.9902	0.224	0.0709	0.14745
sp|Q99471|PFD5_HUMAN	Q99471	PFD5_HUMAN	PFDN5	154	Homo sapiens	1:Experimental evidence at protein level	Prefoldin subunit 5	1	1808	359327	419585	399267	3	18.4549	18.6786	18.607	18.4549	18.6786	18.607	0.2237	0.1521	0.1879
sp|P53621|COPA_HUMAN	P53621	COPA_HUMAN	COPA	1224	Homo sapiens	1:Experimental evidence at protein level	Coatomer subunit alpha	1	972	1.48031e+06	1.72764e+06	1.94781e+06	3	20.4975	20.7204	20.8934	20.4975	20.7204	20.8934	0.2229	0.3959	0.3094
sp|Q9NTJ5|SAC1_HUMAN	Q9NTJ5	SAC1_HUMAN	SACM1L	587	Homo sapiens	1:Experimental evidence at protein level	Phosphatidylinositol-3-phosphatase SAC1	1	1999	41041	NaN	77343	2	15.3248	NaN	16.239	15.3248	15.5475	16.239	0.2227	0.9142	0.56845
sp|Q13454|TUSC3_HUMAN	Q13454	TUSC3_HUMAN	TUSC3	348	Homo sapiens	1:Experimental evidence at protein level	Dolichyl-diphosphooligosaccharide--protein glycosyltransferase subunit TUSC3	1	1311	53331.8	NaN	156555	2	15.7027	NaN	17.2563	15.7027	15.9242	17.2563	0.2215	1.5536	0.88755
sp|P46776|RL27A_HUMAN	P46776	RL27A_HUMAN	RPL27A	148	Homo sapiens	1:Experimental evidence at protein level	Large ribosomal subunit protein uL15	1	852	4992122	5819238	7.25858e+06	3	22.2512	22.4724	22.7913	22.2512	22.4724	22.7913	0.2212	0.5401	0.38065
sp|P30044|PRDX5_HUMAN	P30044	PRDX5_HUMAN	PRDX5	214	Homo sapiens	1:Experimental evidence at protein level	Peroxiredoxin-5, mitochondrial	1	696	961633	1120713	1.22627e+06	3	19.8751	20.096	20.2258	19.8751	20.096	20.2258	0.2209	0.3507	0.2858
sp|P78417|GSTO1_HUMAN	P78417	GSTO1_HUMAN	GSTO1	241	Homo sapiens	1:Experimental evidence at protein level	Glutathione S-transferase omega-1	1	1157	1707416	1.98813e+06	977514	3	20.7034	20.923	19.8988	20.7034	20.923	19.8988	0.2196	-0.8046	-0.2925
sp|P09874|PARP1_HUMAN	P09874	PARP1_HUMAN	PARP1	1014	Homo sapiens	1:Experimental evidence at protein level	Poly [ADP-ribose] polymerase 1	1	422	831599	965793	724512	3	19.6655	19.8814	19.4666	19.6655	19.8814	19.4666	0.2159	-0.1989	0.0085
sp|O75533|SF3B1_HUMAN	O75533	SF3B1_HUMAN	SF3B1	1304	Homo sapiens	1:Experimental evidence at protein level	Splicing factor 3B subunit 1	1	182	296865	344693	397476	3	18.1794	18.395	18.6005	18.1794	18.395	18.6005	0.2156	0.4211	0.31835
sp|P34932|HSP74_HUMAN	P34932	HSP74_HUMAN	HSPA4	840	Homo sapiens	1:Experimental evidence at protein level	Heat shock 70 kDa protein 4	1	743	1.08519e+06	1.25974e+06	1.2093e+06	3	20.0495	20.2647	20.2057	20.0495	20.2647	20.2057	0.2152	0.1562	0.1857
sp|P12236|ADT3_HUMAN	P12236	ADT3_HUMAN	SLC25A6	298	Homo sapiens	1:Experimental evidence at protein level	ADP/ATP translocase 3	1	476	1.24828e+06	1.44899e+06	1.39398e+06	3	20.2515	20.4666	20.4108	20.2515	20.4666	20.4108	0.2151	0.1593	0.1872
sp|P14868|SYDC_HUMAN	P14868	SYDC_HUMAN	DARS1	501	Homo sapiens	1:Experimental evidence at protein level	Aspartate--tRNA ligase, cytoplasmic	1	512	727692	844481	721926	3	19.473	19.6877	19.4615	19.473	19.6877	19.4615	0.2147	-0.0115	0.1016
sp|P38919|IF4A3_HUMAN	P38919	IF4A3_HUMAN	EIF4A3	411	Homo sapiens	1:Experimental evidence at protein level	Eukaryotic initiation factor 4A-III	1	793	401417	464925	558097	3	18.6147	18.8266	19.0902	18.6147	18.8266	19.0902	0.2119	0.4755	0.3437
sp|P05089|ARGI1_HUMAN	P05089	ARGI1_HUMAN	ARG1	322	Homo sapiens	1:Experimental evidence at protein level	Arginase-1	1	329	464989	538456	787199	3	18.8268	19.0385	19.5864	18.8268	19.0385	19.5864	0.2117	0.7596	0.48565
sp|Q9Y4W6|AFG32_HUMAN	Q9Y4W6	AFG32_HUMAN	AFG3L2	797	Homo sapiens	1:Experimental evidence at protein level	Mitochondrial inner membrane m-AAA protease component AFG3L2	1	2188	134052	155094	130940	3	17.0324	17.2428	16.9985	17.0324	17.2428	16.9985	0.2104	-0.0339	0.08825
sp|O95347|SMC2_HUMAN	O95347	SMC2_HUMAN	SMC2	1197	Homo sapiens	1:Experimental evidence at protein level	Structural maintenance of chromosomes protein 2	1	229	443310	512904	331842	3	18.758	18.9683	18.3401	18.758	18.9683	18.3401	0.2103	-0.4179	-0.1038
sp|Q6NUQ4|TM214_HUMAN	Q6NUQ4	TM214_HUMAN	TMEM214	689	Homo sapiens	1:Experimental evidence at protein level	Transmembrane protein 214	1	1533	76272.3	88190.8	87921.9	3	16.2189	16.4283	16.4239	16.2189	16.4283	16.4239	0.2094	0.205	0.2072
sp|P49207|RL34_HUMAN	P49207	RL34_HUMAN	RPL34	117	Homo sapiens	1:Experimental evidence at protein level	Large ribosomal subunit protein eL34	1	887	434939	502599	751624	3	18.7305	18.939	19.5197	18.7305	18.939	19.5197	0.2085	0.7892	0.49885
sp|P28340|DPOD1_HUMAN	P28340	DPOD1_HUMAN	POLD1	1107	Homo sapiens	1:Experimental evidence at protein level	DNA polymerase delta catalytic subunit	1	679	46346.9	NaN	71400.3	2	15.5002	NaN	16.1236	15.5002	15.7086	16.1236	0.2084	0.6234	0.4159
sp|P49792|RBP2_HUMAN	P49792	RBP2_HUMAN	RANBP2	3224	Homo sapiens	1:Experimental evidence at protein level	E3 SUMO-protein ligase RanBP2	1	906	250274	289187	273020	3	17.9332	18.1416	18.0586	17.9332	18.1416	18.0586	0.2084	0.1254	0.1669
sp|Q16718|NDUA5_HUMAN	Q16718	NDUA5_HUMAN	NDUFA5	116	Homo sapiens	1:Experimental evidence at protein level	NADH dehydrogenase [ubiquinone] 1 alpha subcomplex subunit 5	1	1458	584927	675717	1.57725e+06	3	19.1579	19.3661	20.589	19.1579	19.3661	20.589	0.2082	1.4311	0.81965
sp|O75083|WDR1_HUMAN	O75083	WDR1_HUMAN	WDR1	606	Homo sapiens	1:Experimental evidence at protein level	WD repeat-containing protein 1	1	155	2.91494e+06	3.36713e+06	3.79146e+06	3	21.475	21.6831	21.8543	21.475	21.6831	21.8543	0.2081	0.3793	0.2937
sp|Q6UB35|C1TM_HUMAN	Q6UB35	C1TM_HUMAN	MTHFD1L	978	Homo sapiens	1:Experimental evidence at protein level	Monofunctional C1-tetrahydrofolate synthase, mitochondrial	1	1548	196028	226127	204886	3	17.5807	17.7868	17.6445	17.5807	17.7868	17.6445	0.2061	0.0638	0.13495
sp|P05455|LA_HUMAN	P05455	LA_HUMAN	SSB	408	Homo sapiens	1:Experimental evidence at protein level	Lupus La protein	1	341	259074	298784	223664	3	17.983	18.1887	17.771	17.983	18.1887	17.771	0.2057	-0.212	-0.00315
sp|Q9NP61|ARFG3_HUMAN	Q9NP61	ARFG3_HUMAN	ARFGAP3	516	Homo sapiens	1:Experimental evidence at protein level	ADP-ribosylation factor GTPase-activating protein 3	1	1963	106169	122439	119763	3	16.696	16.9017	16.8698	16.696	16.9017	16.8698	0.2057	0.1738	0.18975
sp|Q9BTE3|MCMBP_HUMAN	Q9BTE3	MCMBP_HUMAN	MCMBP	642	Homo sapiens	1:Experimental evidence at protein level	Mini-chromosome maintenance complex-binding protein	1	1854	116867	134644	75955	3	16.8345	17.0388	16.2129	16.8345	17.0388	16.2129	0.2043	-0.6216	-0.20865
sp|Q9P2E9|RRBP1_HUMAN	Q9P2E9	RRBP1_HUMAN	RRBP1	1410	Homo sapiens	1:Experimental evidence at protein level	Ribosome-binding protein 1	1	2055	896360	1.03217e+06	740488	3	19.7737	19.9772	19.4981	19.7737	19.9772	19.4981	0.2035	-0.2756	-0.03605
sp|P11717|MPRI_HUMAN	P11717	MPRI_HUMAN	IGF2R	2491	Homo sapiens	1:Experimental evidence at protein level	Cation-independent mannose-6-phosphate receptor	1	469	292020	336216	242139	3	18.1557	18.359	17.8855	18.1557	18.359	17.8855	0.2033	-0.2702	-0.03345
sp|P07954|FUMH_HUMAN	P07954	FUMH_HUMAN	FH	510	Homo sapiens	1:Experimental evidence at protein level	Fumarate hydratase, mitochondrial	1	379	985311	1.13385e+06	978752	3	19.9102	20.1128	19.9006	19.9102	20.1128	19.9006	0.2026	-0.0096	0.0965
sp|Q6YP21|KAT3_HUMAN	Q6YP21	KAT3_HUMAN	KYAT3	454	Homo sapiens	1:Experimental evidence at protein level	Kynurenine--oxoglutarate transaminase 3	1	1553	75002.8	86179.6	NaN	2	16.1947	16.3951	NaN	16.1947	16.3951	15.4395	0.2004	-0.7552	-0.2774
sp|P55060|XPO2_HUMAN	P55060	XPO2_HUMAN	CSE1L	971	Homo sapiens	1:Experimental evidence at protein level	Exportin-2	1	988	1.02511e+06	1.17776e+06	973970	3	19.9673	20.1676	19.8935	19.9673	20.1676	19.8935	0.2003	-0.0738	0.06325
sp|Q14318|FKBP8_HUMAN	Q14318	FKBP8_HUMAN	FKBP8	412	Homo sapiens	1:Experimental evidence at protein level	Peptidyl-prolyl cis-trans isomerase FKBP8	0.9998	1360	78854.1	NaN	105441	2	16.2669	NaN	16.6861	16.2669	16.4661	16.6861	0.1992	0.4192	0.3092
sp|P20618|PSB1_HUMAN	P20618	PSB1_HUMAN	PSMB1	241	Homo sapiens	1:Experimental evidence at protein level	Proteasome subunit beta type-1	1	577	758999	870990	873288	3	19.5337	19.7323	19.7361	19.5337	19.7323	19.7361	0.1986	0.2024	0.2005
sp|P36404|ARL2_HUMAN	P36404	ARL2_HUMAN	ARL2	184	Homo sapiens	1:Experimental evidence at protein level	ADP-ribosylation factor-like protein 2	0.9999	771	42337.9	NaN	62979.6	2	15.3697	NaN	15.9426	15.3697	15.5679	15.9426	0.1982	0.5729	0.38555
sp|Q9H0U4|RAB1B_HUMAN	Q9H0U4	RAB1B_HUMAN	RAB1B	201	Homo sapiens	1:Experimental evidence at protein level	Ras-related protein Rab-1B	1	1908	1.74982e+06	2.00706e+06	2.18852e+06	3	20.7388	20.9367	21.0615	20.7388	20.9367	21.0615	0.1979	0.3227	0.2603
sp|P21281|VATB2_HUMAN	P21281	VATB2_HUMAN	ATP6V1B2	511	Homo sapiens	1:Experimental evidence at protein level	V-type proton ATPase subunit B, brain isoform	1	586	659400	755008	614801	3	19.3308	19.5261	19.2298	19.3308	19.5261	19.2298	0.1953	-0.101	0.04715
sp|P35998|PRS7_HUMAN	P35998	PRS7_HUMAN	PSMC2	433	Homo sapiens	1:Experimental evidence at protein level	26S proteasome regulatory subunit 7	1	770	839713	959528	846612	3	19.6795	19.872	19.6913	19.6795	19.872	19.6913	0.1925	0.0118	0.10215
sp|P62805|H4_HUMAN	P62805	H4_HUMAN	H4C1	103	Homo sapiens	1:Experimental evidence at protein level	Histone H4	1	1101	83366840	95181872	97452176	3	26.3135	26.5045	26.5389	26.3135	26.5045	26.5389	0.191	0.2254	0.2082
sp|Q9BZH6|WDR11_HUMAN	Q9BZH6	WDR11_HUMAN	WDR11	1224	Homo sapiens	1:Experimental evidence at protein level	WD repeat-containing protein 11	1	1892	187547	214056	376782	3	17.5169	17.7076	18.5234	17.5169	17.7076	18.5234	0.1907	1.0065	0.5986
sp|P28062|PSB8_HUMAN	P28062	PSB8_HUMAN	PSMB8	276	Homo sapiens	1:Experimental evidence at protein level	Proteasome subunit beta type-8	1	671	66278.4	NaN	70311.9	2	16.0163	NaN	16.1015	16.0163	16.2065	16.1015	0.1902	0.0852	0.1377
sp|P14735|IDE_HUMAN	P14735	IDE_HUMAN	IDE	1019	Homo sapiens	1:Experimental evidence at protein level	Insulin-degrading enzyme	1	510	146771	167324	87211.1	3	17.1632	17.3523	16.4122	17.1632	17.3523	16.4122	0.1891	-0.751	-0.28095
sp|Q92552|RT27_HUMAN	Q92552	RT27_HUMAN	MRPS27	414	Homo sapiens	1:Experimental evidence at protein level	Small ribosomal subunit protein mS27	1	1703	93118.7	106031	104030	3	16.5068	16.6941	16.6666	16.5068	16.6941	16.6666	0.1873	0.1598	0.17355
sp|O95292|VAPB_HUMAN	O95292	VAPB_HUMAN	VAPB	243	Homo sapiens	1:Experimental evidence at protein level	Vesicle-associated membrane protein-associated protein B/C	1	223	413810	471015	407396	3	18.6586	18.8454	18.6361	18.6586	18.8454	18.6361	0.1868	-0.0225	0.08215
sp|Q00610|CLH1_HUMAN	Q00610	CLH1_HUMAN	CLTC	1675	Homo sapiens	1:Experimental evidence at protein level	Clathrin heavy chain 1	1	1183	4.47293e+06	5.08754e+06	4.93676e+06	3	22.0928	22.2785	22.2351	22.0928	22.2785	22.2351	0.1857	0.1423	0.164
sp|P25788|PSA3_HUMAN	P25788	PSA3_HUMAN	PSMA3	255	Homo sapiens	1:Experimental evidence at protein level	Proteasome subunit alpha type-3	1	644	1.41335e+06	1.60614e+06	1.48259e+06	3	20.4307	20.6152	20.4997	20.4307	20.6152	20.4997	0.1845	0.069	0.12675
sp|Q9UKK3|PARP4_HUMAN	Q9UKK3	PARP4_HUMAN	PARP4	1724	Homo sapiens	1:Experimental evidence at protein level	Protein mono-ADP-ribosyltransferase PARP4	1	2109	47695.3	NaN	74704.6	2	15.5416	NaN	16.1889	15.5416	15.726	16.1889	0.1844	0.6473	0.41585
sp|P10412|H14_HUMAN	P10412	H14_HUMAN	H1-4	219	Homo sapiens	1:Experimental evidence at protein level	Histone H1.4	1	440	7440989	8454219	7703062	3	22.8271	23.0112	22.877	22.8271	23.0112	22.877	0.1841	0.0499	0.117
sp|P54886|P5CS_HUMAN	P54886	P5CS_HUMAN	ALDH18A1	795	Homo sapiens	1:Experimental evidence at protein level	Delta-1-pyrroline-5-carboxylate synthase	1	983	729938	829088	763260	3	19.4774	19.6612	19.5418	19.4774	19.6612	19.5418	0.1838	0.0644	0.1241
sp|Q9BXJ9|NAA15_HUMAN	Q9BXJ9	NAA15_HUMAN	NAA15	866	Homo sapiens	1:Experimental evidence at protein level	N-alpha-acetyltransferase 15, NatA auxiliary subunit	1	1875	126278	143156	136935	3	16.9462	17.1272	17.0631	16.9462	17.1272	17.0631	0.181	0.1169	0.14895
sp|Q14573|ITPR3_HUMAN	Q14573	ITPR3_HUMAN	ITPR3	2671	Homo sapiens	1:Experimental evidence at protein level	Inositol 1,4,5-trisphosphate-gated calcium channel ITPR3	1	1365	80517.3	NaN	149630	2	16.297	NaN	17.191	16.297	16.4777	17.191	0.1807	0.894	0.53735
sp|P16615|AT2A2_HUMAN	P16615	AT2A2_HUMAN	ATP2A2	1042	Homo sapiens	1:Experimental evidence at protein level	Sarcoplasmic/endoplasmic reticulum calcium ATPase 2	1	533	705414	797247	1108596	3	19.4281	19.6047	20.0803	19.4281	19.6047	20.0803	0.1766	0.6522	0.4144
sp|P12004|PCNA_HUMAN	P12004	PCNA_HUMAN	PCNA	261	Homo sapiens	1:Experimental evidence at protein level	Proliferating cell nuclear antigen	1	473	864161	976472	983398	3	19.7209	19.8972	19.9074	19.7209	19.8972	19.9074	0.1763	0.1865	0.1814
sp|P22087|FBRL_HUMAN	P22087	FBRL_HUMAN	FBL	321	Homo sapiens	1:Experimental evidence at protein level	rRNA 2'-O-methyltransferase fibrillarin	1	600	209508	236501	316502	3	17.6766	17.8515	18.2719	17.6766	17.8515	18.2719	0.1749	0.5953	0.3851
sp|P10155|RO60_HUMAN	P10155	RO60_HUMAN	RO60	538	Homo sapiens	1:Experimental evidence at protein level	RNA-binding protein RO60	1	437	169027	190735	154550	3	17.3669	17.5412	17.2377	17.3669	17.5412	17.2377	0.1743	-0.1292	0.02255
sp|Q8IW75|SPA12_HUMAN	Q8IW75	SPA12_HUMAN	SERPINA12	414	Homo sapiens	1:Experimental evidence at protein level	Serpin A12	1	1615	378017	426330	322763	3	18.5281	18.7016	18.3001	18.5281	18.7016	18.3001	0.1735	-0.228	-0.02725
sp|P61221|ABCE1_HUMAN	P61221	ABCE1_HUMAN	ABCE1	599	Homo sapiens	1:Experimental evidence at protein level	ATP-binding cassette sub-family E member 1	1	1045	398475	448289	563669	3	18.6041	18.7741	19.1045	18.6041	18.7741	19.1045	0.17	0.5004	0.3352
sp|P11586|C1TC_HUMAN	P11586	C1TC_HUMAN	MTHFD1	935	Homo sapiens	1:Experimental evidence at protein level	C-1-tetrahydrofolate synthase, cytoplasmic	1	468	1.04525e+06	1.17544e+06	925222	3	19.9954	20.1648	19.8194	19.9954	20.1648	19.8194	0.1694	-0.176	-0.0033
sp|P20073|ANXA7_HUMAN	P20073	ANXA7_HUMAN	ANXA7	488	Homo sapiens	1:Experimental evidence at protein level	Annexin A7	1	573	370277	415708	343937	3	18.4982	18.6652	18.3918	18.4982	18.6652	18.3918	0.167	-0.1064	0.0303
sp|Q13526|PIN1_HUMAN	Q13526	PIN1_HUMAN	PIN1	163	Homo sapiens	1:Experimental evidence at protein level	Peptidyl-prolyl cis-trans isomerase NIMA-interacting 1	1	1318	242055	271578	123352	3	17.885	18.051	16.9124	17.885	18.051	16.9124	0.166	-0.9726	-0.4033
sp|P49862|KLK7_HUMAN	P49862	KLK7_HUMAN	KLK7	253	Homo sapiens	1:Experimental evidence at protein level	Kallikrein-7	1	908	359019	402472	428472	3	18.4537	18.6185	18.7088	18.4537	18.6185	18.7088	0.1648	0.2551	0.20995
sp|O95373|IPO7_HUMAN	O95373	IPO7_HUMAN	IPO7	1038	Homo sapiens	1:Experimental evidence at protein level	Importin-7	1	231	471307	528238	431178	3	18.8463	19.0108	18.7179	18.8463	19.0108	18.7179	0.1645	-0.1284	0.01805
sp|P60842|IF4A1_HUMAN	P60842	IF4A1_HUMAN	EIF4A1	406	Homo sapiens	1:Experimental evidence at protein level	Eukaryotic initiation factor 4A-I	1	1022	7.01405e+06	7853043	7.68359e+06	3	22.7418	22.9048	22.8733	22.7418	22.9048	22.8733	0.163	0.1315	0.14725
sp|Q8N1F7|NUP93_HUMAN	Q8N1F7	NUP93_HUMAN	NUP93	819	Homo sapiens	1:Experimental evidence at protein level	Nuclear pore complex protein Nup93	1	1632	198159	221840	238864	3	17.5963	17.7592	17.8658	17.5963	17.7592	17.8658	0.1629	0.2695	0.2162
sp|P00338|LDHA_HUMAN	P00338	LDHA_HUMAN	LDHA	332	Homo sapiens	1:Experimental evidence at protein level	L-lactate dehydrogenase A chain	1	253	33660976	37703672	38158012	3	25.0062	25.1681	25.1871	25.0062	25.1681	25.1871	0.1619	0.1809	0.1714
sp|P47897|SYQ_HUMAN	P47897	SYQ_HUMAN	QARS1	775	Homo sapiens	1:Experimental evidence at protein level	Glutamine--tRNA ligase	1	867	492221	550390	533264	3	18.9089	19.0701	19.0245	18.9089	19.0701	19.0245	0.1612	0.1156	0.1384
sp|O95571|ETHE1_HUMAN	O95571	ETHE1_HUMAN	ETHE1	254	Homo sapiens	1:Experimental evidence at protein level	Persulfide dioxygenase ETHE1, mitochondrial	1	237	412313	460939	503500	3	18.6534	18.8142	18.9416	18.6534	18.8142	18.9416	0.1608	0.2882	0.2245
sp|O75369|FLNB_HUMAN	O75369	FLNB_HUMAN	FLNB	2602	Homo sapiens	1:Experimental evidence at protein level	Filamin-B	1	169	4510796	5.04057e+06	4.29004e+06	3	22.105	22.2652	22.0326	22.105	22.2652	22.0326	0.1602	-0.0724	0.0439
sp|Q6KB66|K2C80_HUMAN	Q6KB66	K2C80_HUMAN	KRT80	452	Homo sapiens	1:Experimental evidence at protein level	Keratin, type II cytoskeletal 80	1	1529	715072	798701	1.14909e+06	3	19.4477	19.6073	20.1321	19.4477	19.6073	20.1321	0.1596	0.6844	0.422
sp|Q9NZN4|EHD2_HUMAN	Q9NZN4	EHD2_HUMAN	EHD2	543	Homo sapiens	1:Experimental evidence at protein level	EH domain-containing protein 2	1	2040	521886	582822	598307	3	18.9934	19.1527	19.1905	18.9934	19.1527	19.1905	0.1593	0.1971	0.1782
sp|P46777|RL5_HUMAN	P46777	RL5_HUMAN	RPL5	297	Homo sapiens	1:Experimental evidence at protein level	Large ribosomal subunit protein uL18	1	853	1.06981e+06	1.1924e+06	1.23562e+06	3	20.0289	20.1854	20.2368	20.0289	20.1854	20.2368	0.1565	0.2079	0.1822
sp|O75718|CRTAP_HUMAN	O75718	CRTAP_HUMAN	CRTAP	401	Homo sapiens	1:Experimental evidence at protein level	Cartilage-associated protein	1	192	238833	266185	180092	3	17.8656	18.0221	17.4584	17.8656	18.0221	17.4584	0.1565	-0.4072	-0.12535
sp|Q7L5N7|PCAT2_HUMAN	Q7L5N7	PCAT2_HUMAN	LPCAT2	544	Homo sapiens	1:Experimental evidence at protein level	Lysophosphatidylcholine acyltransferase 2	1	1571	204971	228382	180683	3	17.6451	17.8011	17.4631	17.6451	17.8011	17.4631	0.156	-0.182	-0.013
sp|P55072|TERA_HUMAN	P55072	TERA_HUMAN	VCP	806	Homo sapiens	1:Experimental evidence at protein level	Transitional endoplasmic reticulum ATPase	1	989	2.97888e+06	3.31051e+06	2.81652e+06	3	21.5063	21.6586	21.4255	21.5063	21.6586	21.4255	0.1523	-0.0808	0.03575
sp|P28066|PSA5_HUMAN	P28066	PSA5_HUMAN	PSMA5	241	Homo sapiens	1:Experimental evidence at protein level	Proteasome subunit alpha type-5	1	673	1.01836e+06	1.13086e+06	1.19595e+06	3	19.9578	20.109	20.1897	19.9578	20.109	20.1897	0.1512	0.2319	0.19155
sp|Q15746|MYLK_HUMAN	Q15746	MYLK_HUMAN	MYLK	1914	Homo sapiens	1:Experimental evidence at protein level	Myosin light chain kinase, smooth muscle	1	1432	478582	531106	529917	3	18.8684	19.0186	19.0154	18.8684	19.0186	19.0154	0.1502	0.147	0.1486
sp|Q00341|VIGLN_HUMAN	Q00341	VIGLN_HUMAN	HDLBP	1268	Homo sapiens	1:Experimental evidence at protein level	Vigilin	1	1180	460779	510852	387374	3	18.8137	18.9625	18.5634	18.8137	18.9625	18.5634	0.1488	-0.2503	-0.05075
sp|Q9UBE0|SAE1_HUMAN	Q9UBE0	SAE1_HUMAN	SAE1	346	Homo sapiens	1:Experimental evidence at protein level	SUMO-activating enzyme subunit 1	0.9997	2064	212046	235054	252597	3	17.694	17.8426	17.9465	17.694	17.8426	17.9465	0.1486	0.2525	0.20055
sp|Q00839|HNRPU_HUMAN	Q00839	HNRPU_HUMAN	HNRNPU	825	Homo sapiens	1:Experimental evidence at protein level	Heterogeneous nuclear ribonucleoprotein U	1	1187	2.0398e+06	2260442	2.44635e+06	3	20.96	21.1082	21.2222	20.96	21.1082	21.2222	0.1482	0.2622	0.2052
sp|P78527|PRKDC_HUMAN	P78527	PRKDC_HUMAN	PRKDC	4128	Homo sapiens	1:Experimental evidence at protein level	DNA-dependent protein kinase catalytic subunit	1	1158	1.00356e+06	1.11168e+06	1202088	3	19.9367	20.0843	20.1971	19.9367	20.0843	20.1971	0.1476	0.2604	0.204
sp|O60493|SNX3_HUMAN	O60493	SNX3_HUMAN	SNX3	162	Homo sapiens	1:Experimental evidence at protein level	Sorting nexin-3	1	133	193089	213819	153043	3	17.5589	17.706	17.2236	17.5589	17.706	17.2236	0.1471	-0.3353	-0.0941
sp|O43143|DHX15_HUMAN	O43143	DHX15_HUMAN	DHX15	795	Homo sapiens	1:Experimental evidence at protein level	ATP-dependent RNA helicase DHX15	1	90	437000	483869	568690	3	18.7373	18.8843	19.1173	18.7373	18.8843	19.1173	0.147	0.38	0.2635
sp|P47929|LEG7_HUMAN	P47929	LEG7_HUMAN	LGALS7	136	Homo sapiens	1:Experimental evidence at protein level	Galectin-7	1	869	219724	242932	376696	3	17.7453	17.8902	18.523	17.7453	17.8902	18.523	0.1449	0.7777	0.4613
sp|O43809|CPSF5_HUMAN	O43809	CPSF5_HUMAN	NUDT21	227	Homo sapiens	1:Experimental evidence at protein level	Cleavage and polyadenylation specificity factor subunit 5	1	118	597695	660522	667066	3	19.1891	19.3332	19.3475	19.1891	19.3332	19.3475	0.1441	0.1584	0.15125
sp|P29401|TKT_HUMAN	P29401	TKT_HUMAN	TKT	623	Homo sapiens	1:Experimental evidence at protein level	Transketolase	1	687	2.72058e+06	3.005e+06	2219498	3	21.3755	21.5189	21.0818	21.3755	21.5189	21.0818	0.1434	-0.2937	-0.07515
sp|P18669|PGAM1_HUMAN	P18669	PGAM1_HUMAN	PGAM1	254	Homo sapiens	1:Experimental evidence at protein level	Phosphoglycerate mutase 1	1	559	2242299	2.47115e+06	2.48436e+06	3	21.0965	21.2368	21.2444	21.0965	21.2368	21.2444	0.1403	0.1479	0.1441
sp|P51114|FXR1_HUMAN	P51114	FXR1_HUMAN	FXR1	621	Homo sapiens	1:Experimental evidence at protein level	RNA-binding protein FXR1	1	931	258851	284860	332659	3	17.9818	18.1199	18.3437	17.9818	18.1199	18.3437	0.1381	0.3619	0.25
sp|P39019|RS19_HUMAN	P39019	RS19_HUMAN	RPS19	145	Homo sapiens	1:Experimental evidence at protein level	Small ribosomal subunit protein eS19	1	794	766513	843456	903662	3	19.548	19.686	19.7854	19.548	19.686	19.7854	0.138	0.2374	0.1877
sp|Q13363|CTBP1_HUMAN	Q13363	CTBP1_HUMAN	CTBP1	440	Homo sapiens	1:Experimental evidence at protein level	C-terminal-binding protein 1	1	1302	253182	278582	280653	3	17.9498	18.0877	18.0984	17.9498	18.0877	18.0984	0.1379	0.1486	0.14325
sp|O43790|KRT86_HUMAN	O43790	KRT86_HUMAN	KRT86	486	Homo sapiens	1:Experimental evidence at protein level	Keratin, type II cuticular Hb6	1	116	342709	376974	280724	3	18.3866	18.5241	18.0988	18.3866	18.5241	18.0988	0.1375	-0.2878	-0.07515
sp|Q16537|2A5E_HUMAN	Q16537	2A5E_HUMAN	PPP2R5E	467	Homo sapiens	1:Experimental evidence at protein level	Serine/threonine-protein phosphatase 2A 56 kDa regulatory subunit epsilon isoform	1	1446	107648	118418	139571	3	16.716	16.8535	17.0906	16.716	16.8535	17.0906	0.1375	0.3746	0.25605
sp|A0AVT1|UBA6_HUMAN	A0AVT1	UBA6_HUMAN	UBA6	1052	Homo sapiens	1:Experimental evidence at protein level	Ubiquitin-like modifier-activating enzyme 6	1	1	95311.1	NaN	124831	2	16.5404	NaN	16.9296	16.5404	16.6775	16.9296	0.1371	0.3892	0.26315
sp|Q14254|FLOT2_HUMAN	Q14254	FLOT2_HUMAN	FLOT2	428	Homo sapiens	1:Experimental evidence at protein level	Flotillin-2	1	1357	136026	149541	156593	3	17.0535	17.1902	17.2567	17.0535	17.1902	17.2567	0.1367	0.2032	0.16995
sp|P36543|VATE1_HUMAN	P36543	VATE1_HUMAN	ATP6V1E1	226	Homo sapiens	1:Experimental evidence at protein level	V-type proton ATPase subunit E 1	1	775	370112	406786	400248	3	18.4976	18.6339	18.6105	18.4976	18.6339	18.6105	0.1363	0.1129	0.1246
sp|Q9Y3D9|RT23_HUMAN	Q9Y3D9	RT23_HUMAN	MRPS23	190	Homo sapiens	1:Experimental evidence at protein level	Small ribosomal subunit protein mS23	0.9999	2175	196038	215340	NaN	2	17.5808	17.7163	NaN	17.5808	17.7163	15.2073	0.1355	-2.3735	-1.119
sp|P50479|PDLI4_HUMAN	P50479	PDLI4_HUMAN	PDLIM4	330	Homo sapiens	1:Experimental evidence at protein level	PDZ and LIM domain protein 4	1	919	163081	179039	186651	3	17.3152	17.4499	17.51	17.3152	17.4499	17.51	0.1347	0.1948	0.16475
sp|P50395|GDIB_HUMAN	P50395	GDIB_HUMAN	GDI2	445	Homo sapiens	1:Experimental evidence at protein level	Rab GDP dissociation inhibitor beta	1	915	1.34386e+06	1.47412e+06	1.18377e+06	3	20.358	20.4914	20.175	20.358	20.4914	20.175	0.1334	-0.183	-0.0248
sp|P53992|SC24C_HUMAN	P53992	SC24C_HUMAN	SEC24C	1094	Homo sapiens	1:Experimental evidence at protein level	Protein transport protein Sec24C	1	974	359241	393921	339792	3	18.4546	18.5875	18.3743	18.4546	18.5875	18.3743	0.1329	-0.0803	0.0263
sp|O75694|NU155_HUMAN	O75694	NU155_HUMAN	NUP155	1391	Homo sapiens	1:Experimental evidence at protein level	Nuclear pore complex protein Nup155	1	190	359722	394379	339295	3	18.4565	18.5892	18.3722	18.4565	18.5892	18.3722	0.1327	-0.0843	0.0242
sp|Q7Z6Z7|HUWE1_HUMAN	Q7Z6Z7	HUWE1_HUMAN	HUWE1	4374	Homo sapiens	1:Experimental evidence at protein level	E3 ubiquitin-protein ligase HUWE1	1	1587	7611149	8.34055e+06	6486507	3	22.8597	22.9917	22.629	22.8597	22.9917	22.629	0.132	-0.2307	-0.04935
sp|Q9BTV4|TMM43_HUMAN	Q9BTV4	TMM43_HUMAN	TMEM43	400	Homo sapiens	1:Experimental evidence at protein level	Transmembrane protein 43	1	1858	191061	208961	185361	3	17.5437	17.6729	17.5	17.5437	17.6729	17.5	0.1292	-0.0437	0.04275
sp|Q14566|MCM6_HUMAN	Q14566	MCM6_HUMAN	MCM6	821	Homo sapiens	1:Experimental evidence at protein level	DNA replication licensing factor MCM6	1	1364	400869	435109	322060	3	18.6128	18.731	18.297	18.6128	18.731	18.297	0.1182	-0.3158	-0.0988
sp|P42166|LAP2A_HUMAN	P42166	LAP2A_HUMAN	TMPO	694	Homo sapiens	1:Experimental evidence at protein level	Lamina-associated polypeptide 2, isoform alpha	1	817	342637	371526	404554	3	18.3863	18.5031	18.626	18.3863	18.5031	18.626	0.1168	0.2397	0.17825
sp|P49915|GUAA_HUMAN	P49915	GUAA_HUMAN	GMPS	693	Homo sapiens	1:Experimental evidence at protein level	GMP synthase [glutamine-hydrolyzing]	1	911	468110	505758	434107	3	18.8365	18.9481	18.7277	18.8365	18.9481	18.7277	0.1116	-0.1088	0.0014
sp|Q05086|UBE3A_HUMAN	Q05086	UBE3A_HUMAN	UBE3A	875	Homo sapiens	1:Experimental evidence at protein level	Ubiquitin-protein ligase E3A	1	1222	118749	128249	147075	3	16.8576	16.9686	17.1662	16.8576	16.9686	17.1662	0.111	0.3086	0.2098
sp|P02545|LMNA_HUMAN	P02545	LMNA_HUMAN	LMNA	664	Homo sapiens	1:Experimental evidence at protein level	Prelamin-A/C	1	288	2945621	3.17734e+06	2689384	3	21.4901	21.5994	21.3588	21.4901	21.5994	21.3588	0.1093	-0.1313	-0.011
sp|P38159|RBMX_HUMAN	P38159	RBMX_HUMAN	RBMX	391	Homo sapiens	1:Experimental evidence at protein level	RNA-binding motif protein, X chromosome	1	789	358390	386138	357722	3	18.4512	18.5588	18.4485	18.4512	18.5588	18.4485	0.1076	-0.0027	0.05245
sp|Q13347|EIF3I_HUMAN	Q13347	EIF3I_HUMAN	EIF3I	325	Homo sapiens	1:Experimental evidence at protein level	Eukaryotic translation initiation factor 3 subunit I	1	1301	235478	253663	199694	3	17.8452	17.9526	17.6074	17.8452	17.9526	17.6074	0.1074	-0.2378	-0.0652
sp|P08865|RSSA_HUMAN	P08865	RSSA_HUMAN	RPSA	295	Homo sapiens	1:Experimental evidence at protein level	Small ribosomal subunit protein uS2	1	403	4812260	5177501	5.49637e+06	3	22.1983	22.3038	22.39	22.1983	22.3038	22.39	0.1055	0.1917	0.1486
sp|Q96DR8|MUCL1_HUMAN	Q96DR8	MUCL1_HUMAN	MUCL1	90	Homo sapiens	1:Experimental evidence at protein level	Mucin-like protein 1	1	1749	182439	195910	291349	3	17.4771	17.5798	18.1524	17.4771	17.5798	18.1524	0.1027	0.6753	0.389
sp|Q9Y2T2|AP3M1_HUMAN	Q9Y2T2	AP3M1_HUMAN	AP3M1	418	Homo sapiens	1:Experimental evidence at protein level	AP-3 complex subunit mu-1	1	2153	268833	288512	374998	3	18.0364	18.1383	18.5165	18.0364	18.1383	18.5165	0.1019	0.4801	0.291
sp|P63241|IF5A1_HUMAN	P63241	IF5A1_HUMAN	EIF5A	154	Homo sapiens	1:Experimental evidence at protein level	Eukaryotic translation initiation factor 5A-1	1	1133	4.51735e+06	4843583	4275974	3	22.107	22.2076	22.0278	22.107	22.2076	22.0278	0.1006	-0.0792	0.0107
sp|P11279|LAMP1_HUMAN	P11279	LAMP1_HUMAN	LAMP1	417	Homo sapiens	1:Experimental evidence at protein level	Lysosome-associated membrane glycoprotein 1	0.9999	461	104213	NaN	148886	2	16.6692	NaN	17.1838	16.6692	16.7697	17.1838	0.1005	0.5146	0.30755
sp|Q96HC4|PDLI5_HUMAN	Q96HC4	PDLI5_HUMAN	PDLIM5	596	Homo sapiens	1:Experimental evidence at protein level	PDZ and LIM domain protein 5	1	1765	2.10776e+06	2.25331e+06	2.8131e+06	3	21.0073	21.1036	21.4237	21.0073	21.1036	21.4237	0.0963	0.4164	0.25635
sp|P62277|RS13_HUMAN	P62277	RS13_HUMAN	RPS13	151	Homo sapiens	1:Experimental evidence at protein level	Small ribosomal subunit protein uS15	1	1082	1.08961e+06	1.16305e+06	1.17781e+06	3	20.0554	20.1495	20.1677	20.0554	20.1495	20.1677	0.0941	0.1123	0.1032
sp|Q9BRA2|TXD17_HUMAN	Q9BRA2	TXD17_HUMAN	TXNDC17	123	Homo sapiens	1:Experimental evidence at protein level	Thioredoxin domain-containing protein 17	0.9996	1843	923206	985346	1.06857e+06	3	19.8163	19.9103	20.0272	19.8163	19.9103	20.0272	0.094	0.2109	0.15245
sp|Q7Z478|DHX29_HUMAN	Q7Z478	DHX29_HUMAN	DHX29	1369	Homo sapiens	1:Experimental evidence at protein level	ATP-dependent RNA helicase DHX29	1	1583	149421	159270	NaN	2	17.189	17.2811	NaN	17.189	17.2811	14.5684	0.0921	-2.6206	-1.26425
sp|Q13724|MOGS_HUMAN	Q13724	MOGS_HUMAN	MOGS	837	Homo sapiens	1:Experimental evidence at protein level	Mannosyl-oligosaccharide glucosidase	1	1330	619094	659852	887079	3	19.2398	19.3318	19.7587	19.2398	19.3318	19.7587	0.092	0.5189	0.30545
sp|P53618|COPB_HUMAN	P53618	COPB_HUMAN	COPB1	953	Homo sapiens	1:Experimental evidence at protein level	Coatomer subunit beta	1	971	744562	792652	823864	3	19.506	19.5963	19.652	19.506	19.5963	19.652	0.0903	0.146	0.11815
sp|O43865|SAHH2_HUMAN	O43865	SAHH2_HUMAN	AHCYL1	530	Homo sapiens	1:Experimental evidence at protein level	S-adenosylhomocysteine hydrolase-like protein 1	1	123	3.54144e+06	3.76885e+06	2770696	3	21.7559	21.8457	21.4018	21.7559	21.8457	21.4018	0.0898	-0.3541	-0.13215
sp|Q9H3U1|UN45A_HUMAN	Q9H3U1	UN45A_HUMAN	UNC45A	944	Homo sapiens	1:Experimental evidence at protein level	Protein unc-45 homolog A	1	1924	201373	214306	173251	3	17.6195	17.7093	17.4025	17.6195	17.7093	17.4025	0.0898	-0.217	-0.0636
sp|P18887|XRCC1_HUMAN	P18887	XRCC1_HUMAN	XRCC1	633	Homo sapiens	1:Experimental evidence at protein level	DNA repair protein XRCC1	1	561	51720.2	NaN	79731.2	2	15.6584	NaN	16.2829	15.6584	15.7475	16.2829	0.0891	0.6245	0.3568
sp|P61586|RHOA_HUMAN	P61586	RHOA_HUMAN	RHOA	193	Homo sapiens	1:Experimental evidence at protein level	Transforming protein RhoA	1	1054	606528	643499	691798	3	19.2102	19.2956	19.4	19.2102	19.2956	19.4	0.0854	0.1898	0.1376
sp|P13639|EF2_HUMAN	P13639	EF2_HUMAN	EEF2	858	Homo sapiens	1:Experimental evidence at protein level	Elongation factor 2	1	490	13212788	13995758	11285548	3	23.654	23.7389	23.4298	23.654	23.7389	23.4298	0.0849	-0.2242	-0.06965
sp|Q15029|U5S1_HUMAN	Q15029	U5S1_HUMAN	EFTUD2	972	Homo sapiens	1:Experimental evidence at protein level	116 kDa U5 small nuclear ribonucleoprotein component	1	1391	591622	627197	609131	3	19.1743	19.2586	19.2164	19.1743	19.2586	19.2164	0.0843	0.0421	0.0632
sp|P24752|THIL_HUMAN	P24752	THIL_HUMAN	ACAT1	427	Homo sapiens	1:Experimental evidence at protein level	Acetyl-CoA acetyltransferase, mitochondrial	1	634	869851	920026	563871	3	19.7304	19.8113	19.105	19.7304	19.8113	19.105	0.0809	-0.6254	-0.27225
sp|P13073|COX41_HUMAN	P13073	COX41_HUMAN	COX4I1	169	Homo sapiens	1:Experimental evidence at protein level	Cytochrome c oxidase subunit 4 isoform 1, mitochondrial	1	487	209470	221400	266362	3	17.6764	17.7563	18.023	17.6764	17.7563	18.023	0.0799	0.3466	0.21325
sp|Q15436|SC23A_HUMAN	Q15436	SC23A_HUMAN	SEC23A	765	Homo sapiens	1:Experimental evidence at protein level	Protein transport protein Sec23A	1	1421	452523	478204	493848	3	18.7876	18.8673	18.9137	18.7876	18.8673	18.9137	0.0797	0.1261	0.1029
sp|O43813|LANC1_HUMAN	O43813	LANC1_HUMAN	LANCL1	399	Homo sapiens	1:Experimental evidence at protein level	Glutathione S-transferase LANCL1	1	119	319950	338025	304614	3	18.2875	18.3668	18.2166	18.2875	18.3668	18.2166	0.0793	-0.0709	0.0042
sp|O60664|PLIN3_HUMAN	O60664	PLIN3_HUMAN	PLIN3	434	Homo sapiens	1:Experimental evidence at protein level	Perilipin-3	1	141	385944	407623	240844	3	18.558	18.6369	17.8777	18.558	18.6369	17.8777	0.0789	-0.6803	-0.3007
sp|P62854|RS26_HUMAN	P62854	RS26_HUMAN	RPS26	115	Homo sapiens	1:Experimental evidence at protein level	Small ribosomal subunit protein eS26	1	1107	1.41756e+06	1.49714e+06	1.69617e+06	3	20.435	20.5138	20.6938	20.435	20.5138	20.6938	0.0788	0.2588	0.1688
sp|P51572|BAP31_HUMAN	P51572	BAP31_HUMAN	BCAP31	246	Homo sapiens	1:Experimental evidence at protein level	B-cell receptor-associated protein 31	1	942	597834	630532	508801	3	19.1894	19.2662	18.9567	19.1894	19.2662	18.9567	0.0768	-0.2327	-0.07795
sp|Q13155|AIMP2_HUMAN	Q13155	AIMP2_HUMAN	AIMP2	320	Homo sapiens	1:Experimental evidence at protein level	Aminoacyl tRNA synthase complex-interacting multifunctional protein 2	1	1289	723269	762808	981337	3	19.4642	19.541	19.9044	19.4642	19.541	19.9044	0.0768	0.4402	0.2585
sp|P46778|RL21_HUMAN	P46778	RL21_HUMAN	RPL21	160	Homo sapiens	1:Experimental evidence at protein level	Large ribosomal subunit protein eL21	1	854	657176	692766	1.22674e+06	3	19.3259	19.402	20.2264	19.3259	19.402	20.2264	0.0761	0.9005	0.4883
sp|Q9NP97|DLRB1_HUMAN	Q9NP97	DLRB1_HUMAN	DYNLRB1	96	Homo sapiens	1:Experimental evidence at protein level	Dynein light chain roadblock-type 1	0.9999	1967	63903.5	NaN	86218.4	2	15.9636	NaN	16.3957	15.9636	16.0392	16.3957	0.0756	0.4321	0.25385
sp|P16401|H15_HUMAN	P16401	H15_HUMAN	H1-5	226	Homo sapiens	1:Experimental evidence at protein level	Histone H1.5	1	530	5329829	5614780	6300569	3	22.3457	22.4208	22.5871	22.3457	22.4208	22.5871	0.0751	0.2414	0.15825
sp|Q53FA7|QORX_HUMAN	Q53FA7	QORX_HUMAN	TP53I3	332	Homo sapiens	1:Experimental evidence at protein level	Quinone oxidoreductase PIG3	1	1485	193165	203457	258594	3	17.5595	17.6344	17.9803	17.5595	17.6344	17.9803	0.0749	0.4208	0.24785
sp|P35754|GLRX1_HUMAN	P35754	GLRX1_HUMAN	GLRX	106	Homo sapiens	1:Experimental evidence at protein level	Glutaredoxin-1	1	767	69689.7	NaN	104446	2	16.0887	NaN	16.6724	16.0887	16.1588	16.6724	0.0701	0.5837	0.3269
sp|O43447|PPIH_HUMAN	O43447	PPIH_HUMAN	PPIH	177	Homo sapiens	1:Experimental evidence at protein level	Peptidyl-prolyl cis-trans isomerase H	1	104	218042	228797	NaN	2	17.7342	17.8037	NaN	17.7342	17.8037	14.6919	0.0695	-3.0423	-1.4864
sp|P61966|AP1S1_HUMAN	P61966	AP1S1_HUMAN	AP1S1	158	Homo sapiens	1:Experimental evidence at protein level	AP-1 complex subunit sigma-1A	1	1065	186409	195337	324321	3	17.5081	17.5756	18.3071	17.5081	17.5756	18.3071	0.0675	0.799	0.43325
sp|Q9ULT8|HECD1_HUMAN	Q9ULT8	HECD1_HUMAN	HECTD1	2610	Homo sapiens	1:Experimental evidence at protein level	E3 ubiquitin-protein ligase HECTD1	1	2120	123997	129856	89243.1	3	16.9199	16.9866	16.4455	16.9199	16.9866	16.4455	0.0667	-0.4744	-0.20385
sp|Q9UQ35|SRRM2_HUMAN	Q9UQ35	SRRM2_HUMAN	SRRM2	2752	Homo sapiens	1:Experimental evidence at protein level	Serine/arginine repetitive matrix protein 2	1	2136	268939	281644	317249	3	18.0369	18.1035	18.2753	18.0369	18.1035	18.2753	0.0666	0.2384	0.1525
sp|Q9UBI6|GBG12_HUMAN	Q9UBI6	GBG12_HUMAN	GNG12	72	Homo sapiens	1:Experimental evidence at protein level	Guanine nucleotide-binding protein G(I)/G(S)/G(O) subunit gamma-12	1	2067	642287	671554	668233	3	19.2929	19.3571	19.35	19.2929	19.3571	19.35	0.0642	0.0571	0.06065
sp|P17096|HMGA1_HUMAN	P17096	HMGA1_HUMAN	HMGA1	107	Homo sapiens	1:Experimental evidence at protein level	High mobility group protein HMG-I/HMG-Y	1	537	200200	209184	245835	3	17.6111	17.6744	17.9073	17.6111	17.6744	17.9073	0.0633	0.2962	0.17975
sp|O14908|GIPC1_HUMAN	O14908	GIPC1_HUMAN	GIPC1	333	Homo sapiens	1:Experimental evidence at protein level	PDZ domain-containing protein GIPC1	0.9999	61	91811.7	95836.1	107441	3	16.4864	16.5483	16.7132	16.4864	16.5483	16.7132	0.0619	0.2268	0.14435
sp|Q99536|VAT1_HUMAN	Q99536	VAT1_HUMAN	VAT1	393	Homo sapiens	1:Experimental evidence at protein level	Synaptic vesicle membrane protein VAT-1 homolog	1	1810	220081	229594	224650	3	17.7477	17.8087	17.7773	17.7477	17.8087	17.7773	0.061	0.0296	0.0453
sp|P02768|ALBU_HUMAN	P02768	ALBU_HUMAN	ALB	609	Homo sapiens	1:Experimental evidence at protein level	Albumin	1	295	4.60098e+06	4.77977e+06	5.06047e+06	3	22.1335	22.1885	22.2708	22.1335	22.1885	22.2708	0.055	0.1373	0.09615
sp|P08758|ANXA5_HUMAN	P08758	ANXA5_HUMAN	ANXA5	320	Homo sapiens	1:Experimental evidence at protein level	Annexin A5	1	401	1.90401e+06	1.97776e+06	1.77432e+06	3	20.8606	20.9154	20.7588	20.8606	20.9154	20.7588	0.0548	-0.1018	-0.0235
sp|P37235|HPCL1_HUMAN	P37235	HPCL1_HUMAN	HPCAL1	193	Homo sapiens	1:Experimental evidence at protein level	Hippocalcin-like protein 1	1	785	309429	321105	309182	3	18.2393	18.2927	18.2381	18.2393	18.2927	18.2381	0.0534	-0.0012	0.0261
sp|P31151|S10A7_HUMAN	P31151	S10A7_HUMAN	S100A7	101	Homo sapiens	1:Experimental evidence at protein level	Protein S100-A7	1	718	842130	871355	1.09404e+06	3	19.6837	19.7329	20.0612	19.6837	19.7329	20.0612	0.0492	0.3775	0.21335
sp|O15173|PGRC2_HUMAN	O15173	PGRC2_HUMAN	PGRMC2	223	Homo sapiens	1:Experimental evidence at protein level	Membrane-associated progesterone receptor component 2	1	77	236227	244237	311373	3	17.8498	17.8979	18.2483	17.8498	17.8979	18.2483	0.0481	0.3985	0.2233
sp|P43304|GPDM_HUMAN	P43304	GPDM_HUMAN	GPD2	727	Homo sapiens	1:Experimental evidence at protein level	Glycerol-3-phosphate dehydrogenase, mitochondrial	1	834	255718	264221	120244	3	17.9642	18.0114	16.8756	17.9642	18.0114	16.8756	0.0472	-1.0886	-0.5207
sp|Q96P63|SPB12_HUMAN	Q96P63	SPB12_HUMAN	SERPINB12	405	Homo sapiens	1:Experimental evidence at protein level	Serpin B12	1	1785	619052	639556	980584	3	19.2397	19.2867	19.9033	19.2397	19.2867	19.9033	0.047	0.6636	0.3553
sp|Q9Y696|CLIC4_HUMAN	Q9Y696	CLIC4_HUMAN	CLIC4	253	Homo sapiens	1:Experimental evidence at protein level	Chloride intracellular channel protein 4	1	2205	934768	965674	785922	3	19.8342	19.8812	19.584	19.8342	19.8812	19.584	0.047	-0.2502	-0.1016
sp|Q99873|ANM1_HUMAN	Q99873	ANM1_HUMAN	PRMT1	371	Homo sapiens	1:Experimental evidence at protein level	Protein arginine N-methyltransferase 1	1	1829	280619	289776	273010	3	18.0983	18.1446	18.0586	18.0983	18.1446	18.0586	0.0463	-0.0397	0.0033
sp|P02788|TRFL_HUMAN	P02788	TRFL_HUMAN	LTF	710	Homo sapiens	1:Experimental evidence at protein level	Lactotransferrin	1	301	659144	680182	934329	3	19.3302	19.3756	19.8336	19.3302	19.3756	19.8336	0.0454	0.5034	0.2744
sp|P45974|UBP5_HUMAN	P45974	UBP5_HUMAN	USP5	858	Homo sapiens	1:Experimental evidence at protein level	Ubiquitin carboxyl-terminal hydrolase 5	1	845	444476	458662	511520	3	18.7617	18.8071	18.9644	18.7617	18.8071	18.9644	0.0454	0.2027	0.12405
sp|Q9UMS4|PRP19_HUMAN	Q9UMS4	PRP19_HUMAN	PRPF19	504	Homo sapiens	1:Experimental evidence at protein level	Pre-mRNA-processing factor 19	1	2125	396644	408983	358393	3	18.5975	18.6417	18.4512	18.5975	18.6417	18.4512	0.0442	-0.1463	-0.05105
sp|P15880|RS2_HUMAN	P15880	RS2_HUMAN	RPS2	293	Homo sapiens	1:Experimental evidence at protein level	Small ribosomal subunit protein uS5	1	522	3.30327e+06	3.39682e+06	5.66418e+06	3	21.6555	21.6958	22.4334	21.6555	21.6958	22.4334	0.0403	0.7779	0.4091
sp|Q92896|GSLG1_HUMAN	Q92896	GSLG1_HUMAN	GLG1	1179	Homo sapiens	1:Experimental evidence at protein level	Golgi apparatus protein 1	1	1720	106958	109958	84866.7	3	16.7067	16.7466	16.3729	16.7067	16.7466	16.3729	0.0399	-0.3338	-0.14695
sp|Q02880|TOP2B_HUMAN	Q02880	TOP2B_HUMAN	TOP2B	1626	Homo sapiens	1:Experimental evidence at protein level	DNA topoisomerase 2-beta	1	1209	385371	396034	513639	3	18.5559	18.5953	18.9704	18.5559	18.5953	18.9704	0.0394	0.4145	0.22695
sp|P00403|COX2_HUMAN	P00403	COX2_HUMAN	MT-CO2	227	Homo sapiens	1:Experimental evidence at protein level	Cytochrome c oxidase subunit 2	1	258	1363993	1401519	1171639	3	20.3794	20.4186	20.1601	20.3794	20.4186	20.1601	0.0392	-0.2193	-0.09005
sp|P61619|S61A1_HUMAN	P61619	S61A1_HUMAN	SEC61A1	476	Homo sapiens	1:Experimental evidence at protein level	Protein transport protein Sec61 subunit alpha isoform 1	1	1056	949539	975494	1.15949e+06	3	19.8569	19.8958	20.1451	19.8569	19.8958	20.1451	0.0389	0.2882	0.16355
sp|P08246|ELNE_HUMAN	P08246	ELNE_HUMAN	ELANE	267	Homo sapiens	1:Experimental evidence at protein level	Neutrophil elastase	1	388	483334	495479	679624	3	18.8827	18.9185	19.3744	18.8827	18.9185	19.3744	0.0358	0.4917	0.26375
sp|P62316|SMD2_HUMAN	P62316	SMD2_HUMAN	SNRPD2	118	Homo sapiens	1:Experimental evidence at protein level	Small nuclear ribonucleoprotein Sm D2	1	1090	1200551	1.22966e+06	1.99285e+06	3	20.1953	20.2298	20.9264	20.1953	20.2298	20.9264	0.0345	0.7311	0.3828
sp|P12882|MYH1_HUMAN	P12882	MYH1_HUMAN	MYH1	1939	Homo sapiens	1:Experimental evidence at protein level	Myosin-1	1	483	1.46217e+06	1.49718e+06	2.01166e+06	3	20.4797	20.5138	20.94	20.4797	20.5138	20.94	0.0341	0.4603	0.2472
sp|Q16658|FSCN1_HUMAN	Q16658	FSCN1_HUMAN	FSCN1	493	Homo sapiens	1:Experimental evidence at protein level	Fascin	1	1455	1.57974e+06	1.61699e+06	1.28158e+06	3	20.5913	20.6249	20.2895	20.5913	20.6249	20.2895	0.0336	-0.3018	-0.1341
sp|P11940|PABP1_HUMAN	P11940	PABP1_HUMAN	PABPC1	636	Homo sapiens	1:Experimental evidence at protein level	Polyadenylate-binding protein 1	1	472	1.16487e+06	1.19219e+06	1.11742e+06	3	20.1517	20.1852	20.0917	20.1517	20.1852	20.0917	0.0335	-0.06	-0.01325
sp|O95340|PAPS2_HUMAN	O95340	PAPS2_HUMAN	PAPSS2	614	Homo sapiens	1:Experimental evidence at protein level	Bifunctional 3'-phosphoadenosine 5'-phosphosulfate synthase 2	1	228	526330	538169	691834	3	19.0056	19.0377	19.4001	19.0056	19.0377	19.4001	0.0321	0.3945	0.2133
sp|P17844|DDX5_HUMAN	P17844	DDX5_HUMAN	DDX5	614	Homo sapiens	1:Experimental evidence at protein level	Probable ATP-dependent RNA helicase DDX5	1	547	872365	891236	978847	3	19.7346	19.7654	19.9007	19.7346	19.7654	19.9007	0.0308	0.1661	0.09845
sp|Q9UQ80|PA2G4_HUMAN	Q9UQ80	PA2G4_HUMAN	PA2G4	394	Homo sapiens	1:Experimental evidence at protein level	Proliferation-associated protein 2G4	1	2137	1.48581e+06	1.51694e+06	1.71458e+06	3	20.5028	20.5327	20.7094	20.5028	20.5327	20.7094	0.0299	0.2066	0.11825
sp|Q07812|BAX_HUMAN	Q07812	BAX_HUMAN	BAX	192	Homo sapiens	1:Experimental evidence at protein level	Apoptosis regulator BAX	1	1236	162024	165386	134524	3	17.3058	17.3355	17.0375	17.3058	17.3355	17.0375	0.0297	-0.2683	-0.1193
sp|P46781|RS9_HUMAN	P46781	RS9_HUMAN	RPS9	194	Homo sapiens	1:Experimental evidence at protein level	Small ribosomal subunit protein uS4	1	856	2564037	2.61708e+06	3.29908e+06	3	21.29	21.3195	21.6536	21.29	21.3195	21.6536	0.0295	0.3636	0.19655
sp|Q9NZL4|HPBP1_HUMAN	Q9NZL4	HPBP1_HUMAN	HSPBP1	359	Homo sapiens	1:Experimental evidence at protein level	Hsp70-binding protein 1	1	2037	56658.6	NaN	72523.5	2	15.79	NaN	16.1462	15.79	15.8192	16.1462	0.0292	0.3562	0.1927
sp|P42126|ECI1_HUMAN	P42126	ECI1_HUMAN	ECI1	302	Homo sapiens	1:Experimental evidence at protein level	Enoyl-CoA delta isomerase 1, mitochondrial	1	816	325195	331756	158844	3	18.3109	18.3398	17.2773	18.3109	18.3398	17.2773	0.0289	-1.0336	-0.50235
sp|Q9NZM1|MYOF_HUMAN	Q9NZM1	MYOF_HUMAN	MYOF	2061	Homo sapiens	1:Experimental evidence at protein level	Myoferlin	1	2039	1.39451e+06	1.42161e+06	1.55096e+06	3	20.4113	20.4391	20.5647	20.4113	20.4391	20.5647	0.0278	0.1534	0.0906
sp|Q10713|MPPA_HUMAN	Q10713	MPPA_HUMAN	PMPCA	525	Homo sapiens	1:Experimental evidence at protein level	Mitochondrial-processing peptidase subunit alpha	1	1258	254230	259152	111383	3	17.9558	17.9834	16.7652	17.9558	17.9834	16.7652	0.0276	-1.1906	-0.5815
sp|O75223|GGCT_HUMAN	O75223	GGCT_HUMAN	GGCT	188	Homo sapiens	1:Experimental evidence at protein level	Gamma-glutamylcyclotransferase	1	160	323676	329361	384530	3	18.3042	18.3293	18.5527	18.3042	18.3293	18.5527	0.0251	0.2485	0.1368
sp|Q9UNM6|PSD13_HUMAN	Q9UNM6	PSD13_HUMAN	PSMD13	376	Homo sapiens	1:Experimental evidence at protein level	26S proteasome non-ATPase regulatory subunit 13	1	2130	897018	911855	931975	3	19.7748	19.7984	19.8299	19.7748	19.7984	19.8299	0.0236	0.0551	0.03935
sp|P61964|WDR5_HUMAN	P61964	WDR5_HUMAN	WDR5	334	Homo sapiens	1:Experimental evidence at protein level	WD repeat-containing protein 5	1	1064	128533	130592	180899	3	16.9718	16.9947	17.4648	16.9718	16.9947	17.4648	0.0229	0.493	0.25795
sp|P60709|ACTB_HUMAN	P60709	ACTB_HUMAN	ACTB	375	Homo sapiens	1:Experimental evidence at protein level	Actin, cytoplasmic 1	1	1021	395472384	400969408	338070688	3	28.5573	28.579	28.3324	28.5573	28.579	28.3324	0.0217	-0.2249	-0.1016
sp|Q9Y678|COPG1_HUMAN	Q9Y678	COPG1_HUMAN	COPG1	874	Homo sapiens	1:Experimental evidence at protein level	Coatomer subunit gamma-1	1	2204	1.16745e+06	1.18315e+06	1.27127e+06	3	20.1549	20.1742	20.2778	20.1549	20.1742	20.2778	0.0193	0.1229	0.0711
sp|Q96AC1|FERM2_HUMAN	Q96AC1	FERM2_HUMAN	FERMT2	680	Homo sapiens	1:Experimental evidence at protein level	Fermitin family homolog 2	1	1739	128122	129841	148496	3	16.9672	16.9864	17.1801	16.9672	16.9864	17.1801	0.0192	0.2129	0.11605
sp|P61011|SRP54_HUMAN	P61011	SRP54_HUMAN	SRP54	504	Homo sapiens	1:Experimental evidence at protein level	Signal recognition particle subunit SRP54	1	1032	291268	295021	348912	3	18.152	18.1705	18.4125	18.152	18.1705	18.4125	0.0185	0.2605	0.1395
sp|P53396|ACLY_HUMAN	P53396	ACLY_HUMAN	ACLY	1101	Homo sapiens	1:Experimental evidence at protein level	ATP-citrate synthase	1	968	4.30515e+06	4.35876e+06	5033403	3	22.0376	22.0555	22.2631	22.0376	22.0555	22.2631	0.0179	0.2255	0.1217
sp|P35611|ADDA_HUMAN	P35611	ADDA_HUMAN	ADD1	737	Homo sapiens	1:Experimental evidence at protein level	Alpha-adducin	1	763	297259	300950	NaN	2	18.1814	18.1992	NaN	18.1814	18.1992	15.3927	0.0178	-2.7887	-1.38545
sp|P13693|TCTP_HUMAN	P13693	TCTP_HUMAN	TPT1	172	Homo sapiens	1:Experimental evidence at protein level	Translationally-controlled tumor protein	1	496	292458	295960	355050	3	18.1579	18.175	18.4377	18.1579	18.175	18.4377	0.0171	0.2798	0.14845
sp|A0FGR8|ESYT2_HUMAN	A0FGR8	ESYT2_HUMAN	ESYT2	921	Homo sapiens	1:Experimental evidence at protein level	Extended synaptotagmin-2	1	2	203351	205697	259100	3	17.6336	17.6502	17.9831	17.6336	17.6502	17.9831	0.0166	0.3495	0.18305
sp|P62263|RS14_HUMAN	P62263	RS14_HUMAN	RPS14	151	Homo sapiens	1:Experimental evidence at protein level	Small ribosomal subunit protein uS11	1	1078	3746044	3788726	4.61345e+06	3	21.8369	21.8533	22.1374	21.8369	21.8533	22.1374	0.0164	0.3005	0.15845
sp|Q9NYU2|UGGG1_HUMAN	Q9NYU2	UGGG1_HUMAN	UGGT1	1555	Homo sapiens	1:Experimental evidence at protein level	UDP-glucose:glycoprotein glucosyltransferase 1	1	2030	70986.7	NaN	72624.3	2	16.1153	NaN	16.1482	16.1153	16.1317	16.1482	0.0164	0.0329	0.02465
sp|P09661|RU2A_HUMAN	P09661	RU2A_HUMAN	SNRPA1	255	Homo sapiens	1:Experimental evidence at protein level	U2 small nuclear ribonucleoprotein A'	1	419	297332	300600	391751	3	18.1817	18.1975	18.5796	18.1817	18.1975	18.5796	0.0158	0.3979	0.20685
sp|Q14574|DSC3_HUMAN	Q14574	DSC3_HUMAN	DSC3	896	Homo sapiens	1:Experimental evidence at protein level	Desmocollin-3	0.9999	1366	79910.2	80702.7	147538	3	16.2861	16.3003	17.1707	16.2861	16.3003	17.1707	0.0142	0.8846	0.4494
sp|P62942|FKB1A_HUMAN	P62942	FKB1A_HUMAN	FKBP1A	108	Homo sapiens	1:Experimental evidence at protein level	Peptidyl-prolyl cis-trans isomerase FKBP1A	1	1120	379235	382832	732237	3	18.5327	18.5464	19.482	18.5327	18.5464	19.482	0.0137	0.9493	0.4815
sp|P13797|PLST_HUMAN	P13797	PLST_HUMAN	PLS3	630	Homo sapiens	1:Experimental evidence at protein level	Plastin-3	1	498	802662	810200	641138	3	19.6144	19.6279	19.2903	19.6144	19.6279	19.2903	0.0135	-0.3241	-0.1553
sp|Q13200|PSMD2_HUMAN	Q13200	PSMD2_HUMAN	PSMD2	908	Homo sapiens	1:Experimental evidence at protein level	26S proteasome non-ATPase regulatory subunit 2	1	1293	1.5075e+06	1.51607e+06	1.14217e+06	3	20.5237	20.5319	20.1233	20.5237	20.5319	20.1233	0.0082	-0.4004	-0.1961
sp|P50454|SERPH_HUMAN	P50454	SERPH_HUMAN	SERPINH1	418	Homo sapiens	1:Experimental evidence at protein level	Serpin H1	1	918	1.12857e+06	1.13448e+06	1085952	3	20.1061	20.1136	20.0505	20.1061	20.1136	20.0505	0.0075	-0.0556	-0.02405
sp|P19338|NUCL_HUMAN	P19338	NUCL_HUMAN	NCL	710	Homo sapiens	1:Experimental evidence at protein level	Nucleolin	1	563	1.86635e+06	1.87566e+06	1.6018e+06	3	20.8318	20.839	20.6113	20.8318	20.839	20.6113	0.0072	-0.2205	-0.10665
sp|P18754|RCC1_HUMAN	P18754	RCC1_HUMAN	RCC1	421	Homo sapiens	1:Experimental evidence at protein level	Regulator of chromosome condensation	1	560	415274	417055	363038	3	18.6637	18.6699	18.4698	18.6637	18.6699	18.4698	0.0062	-0.1939	-0.09385
sp|P14174|MIF_HUMAN	P14174	MIF_HUMAN	MIF	115	Homo sapiens	1:Experimental evidence at protein level	Macrophage migration inhibitory factor	1	505	7149191	7.17756e+06	7364680	3	22.7693	22.7751	22.8122	22.7693	22.7751	22.8122	0.0058	0.0429	0.02435
sp|O76003|GLRX3_HUMAN	O76003	GLRX3_HUMAN	GLRX3	335	Homo sapiens	1:Experimental evidence at protein level	Glutaredoxin-3	1	205	532026	534017	471874	3	19.0211	19.0265	18.848	19.0211	19.0265	18.848	0.0054	-0.1731	-0.08385
sp|Q14204|DYHC1_HUMAN	Q14204	DYHC1_HUMAN	DYNC1H1	4646	Homo sapiens	1:Experimental evidence at protein level	Cytoplasmic dynein 1 heavy chain 1	1	1352	1.83355e+06	1.84028e+06	1.94619e+06	3	20.8062	20.8115	20.8922	20.8062	20.8115	20.8922	0.0053	0.086	0.04565
sp|Q9NYL9|TMOD3_HUMAN	Q9NYL9	TMOD3_HUMAN	TMOD3	352	Homo sapiens	1:Experimental evidence at protein level	Tropomodulin-3	1	2029	333120	334360	341653	3	18.3457	18.351	18.3822	18.3457	18.351	18.3822	0.0053	0.0365	0.0209
sp|P35908|K22E_HUMAN	P35908	K22E_HUMAN	KRT2	639	Homo sapiens	1:Experimental evidence at protein level	Keratin, type II cytoskeletal 2 epidermal	1	768	69973744	70094736	95467504	3	26.0609	26.0629	26.509	26.0609	26.0629	26.509	0.002	0.4481	0.22505
sp|Q13418|ILK_HUMAN	Q13418	ILK_HUMAN	ILK	452	Homo sapiens	1:Experimental evidence at protein level	Scaffold protein ILK	1	1306	177385	177594	301487	3	17.4365	17.4382	18.2017	17.4365	17.4382	18.2017	0.0017	0.7652	0.38345
sp|P46060|RAGP1_HUMAN	P46060	RAGP1_HUMAN	RANGAP1	587	Homo sapiens	1:Experimental evidence at protein level	Ran GTPase-activating protein 1	1	847	1.1626e+06	1.16294e+06	1.16768e+06	3	20.1489	20.1493	20.1552	20.1489	20.1493	20.1552	0.0004	0.0063	0.00335
sp|A6NDG6|PGP_HUMAN	A6NDG6	PGP_HUMAN	PGP	321	Homo sapiens	1:Experimental evidence at protein level	Glycerol-3-phosphate phosphatase	1	6	246296	246341	274484	3	17.91	17.9103	18.0664	17.91	17.9103	18.0664	0.0003	0.1564	0.07835
sp|P67809|YBOX1_HUMAN	P67809	YBOX1_HUMAN	YBX1	324	Homo sapiens	1:Experimental evidence at protein level	Y-box-binding protein 1	1	1138	316507	316551	280029	3	18.2719	18.2721	18.0952	18.2719	18.2721	18.0952	0.0002	-0.1767	-0.08825
sp|P21333|FLNA_HUMAN	P21333	FLNA_HUMAN	FLNA	2647	Homo sapiens	1:Experimental evidence at protein level	Filamin-A	1	589	19465806	19491744	19571748	3	24.217	24.217	24.2244	24.217	24.217	24.2244	0	0.0074	0.0037
sp|P10515|ODP2_HUMAN	P10515	ODP2_HUMAN	DLAT	647	Homo sapiens	1:Experimental evidence at protein level	Dihydrolipoyllysine-residue acetyltransferase component of pyruvate dehydrogenase complex, mitochondrial	1	441	333744	333581	484568	3	18.3484	18.3477	18.8863	18.3484	18.3477	18.8863	-0.0007	0.5379	0.2686
sp|Q12907|LMAN2_HUMAN	Q12907	LMAN2_HUMAN	LMAN2	356	Homo sapiens	1:Experimental evidence at protein level	Vesicular integral-membrane protein VIP36	1	1272	525297	524753	366722	3	19.0028	19.0013	18.4843	19.0028	19.0013	18.4843	-0.0015	-0.5185	-0.26
sp|Q9UIA9|XPO7_HUMAN	Q9UIA9	XPO7_HUMAN	XPO7	1087	Homo sapiens	1:Experimental evidence at protein level	Exportin-7	1	2096	161907	161272	173710	3	17.3048	17.2991	17.4063	17.3048	17.2991	17.4063	-0.0057	0.1015	0.0479
sp|O43237|DC1L2_HUMAN	O43237	DC1L2_HUMAN	DYNC1LI2	492	Homo sapiens	1:Experimental evidence at protein level	Cytoplasmic dynein 1 light intermediate chain 2	1	94	187564	186746	203788	3	17.517	17.5107	17.6367	17.517	17.5107	17.6367	-0.0063	0.1197	0.0567
sp|Q9UHD8|SEPT9_HUMAN	Q9UHD8	SEPT9_HUMAN	SEPTIN9	586	Homo sapiens	1:Experimental evidence at protein level	Septin-9	1	2088	1.76563e+06	1.75722e+06	1.51645e+06	3	20.7518	20.7449	20.5323	20.7518	20.7449	20.5323	-0.0069	-0.2195	-0.1132
sp|P23919|KTHY_HUMAN	P23919	KTHY_HUMAN	DTYMK	212	Homo sapiens	1:Experimental evidence at protein level	Thymidylate kinase	1	627	93299.6	92847	86969.5	3	16.5096	16.5026	16.4082	16.5096	16.5026	16.4082	-0.007	-0.1014	-0.0542
sp|Q12904|AIMP1_HUMAN	Q12904	AIMP1_HUMAN	AIMP1	312	Homo sapiens	1:Experimental evidence at protein level	Aminoacyl tRNA synthase complex-interacting multifunctional protein 1	1	1269	274254	272712	158564	3	18.0652	18.057	17.2747	18.0652	18.057	17.2747	-0.0082	-0.7905	-0.39935
sp|Q8TDX7|NEK7_HUMAN	Q8TDX7	NEK7_HUMAN	NEK7	302	Homo sapiens	1:Experimental evidence at protein level	Serine/threonine-protein kinase Nek7	1	1678	224464	223102	310546	3	17.7761	17.7673	18.2444	17.7761	17.7673	18.2444	-0.0088	0.4683	0.22975
sp|Q09666|AHNK_HUMAN	Q09666	AHNK_HUMAN	AHNAK	5890	Homo sapiens	1:Experimental evidence at protein level	Neuroblast differentiation-associated protein AHNAK	1	1252	1.59514e+06	1583973	1.19919e+06	3	20.6053	20.5951	20.1936	20.6053	20.5951	20.1936	-0.0102	-0.4117	-0.21095
sp|P35527|K1C9_HUMAN	P35527	K1C9_HUMAN	KRT9	623	Homo sapiens	1:Experimental evidence at protein level	Keratin, type I cytoskeletal 9	1	757	138435248	136764576	195248416	3	27.0401	27.0296	27.5389	27.0401	27.0296	27.5389	-0.0105	0.4988	0.24415
sp|P42224|STAT1_HUMAN	P42224	STAT1_HUMAN	STAT1	750	Homo sapiens	1:Experimental evidence at protein level	Signal transducer and activator of transcription 1-alpha/beta	1	818	621324	616752	592925	3	19.245	19.2343	19.1775	19.245	19.2343	19.1775	-0.0107	-0.0675	-0.0391
sp|P37837|TALDO_HUMAN	P37837	TALDO_HUMAN	TALDO1	337	Homo sapiens	1:Experimental evidence at protein level	Transaldolase	1	787	1.26116e+06	1.25147e+06	1.20518e+06	3	20.2663	20.2552	20.2008	20.2663	20.2552	20.2008	-0.0111	-0.0655	-0.0383
sp|P55036|PSMD4_HUMAN	P55036	PSMD4_HUMAN	PSMD4	377	Homo sapiens	1:Experimental evidence at protein level	26S proteasome non-ATPase regulatory subunit 4	1	986	249420	247381	320584	3	17.9282	17.9164	18.2903	17.9282	17.9164	18.2903	-0.0118	0.3621	0.17515
sp|P31944|CASPE_HUMAN	P31944	CASPE_HUMAN	CASP14	242	Homo sapiens	1:Experimental evidence at protein level	Caspase-14	1	728	805304	798499	825710	3	19.6192	19.6069	19.6553	19.6192	19.6069	19.6553	-0.0123	0.0361	0.0119
sp|P42771|CDN2A_HUMAN	P42771	CDN2A_HUMAN	CDKN2A	156	Homo sapiens	1:Experimental evidence at protein level	Cyclin-dependent kinase inhibitor 2A	1	830	63114.2	NaN	205489	2	15.9457	NaN	17.6487	15.9457	15.9329	17.6487	-0.0128	1.703	0.8451
sp|Q15149|PLEC_HUMAN	Q15149	PLEC_HUMAN	PLEC	4684	Homo sapiens	1:Experimental evidence at protein level	Plectin	1	1403	1.29536e+06	1.28342e+06	1.44177e+06	3	20.3049	20.2916	20.4594	20.3049	20.2916	20.4594	-0.0133	0.1545	0.0706
sp|P27816|MAP4_HUMAN	P27816	MAP4_HUMAN	MAP4	1152	Homo sapiens	1:Experimental evidence at protein level	Microtubule-associated protein 4	1	669	945346	936223	737026	3	19.8505	19.8365	19.4914	19.8505	19.8365	19.4914	-0.014	-0.3591	-0.18655
sp|P41252|SYIC_HUMAN	P41252	SYIC_HUMAN	IARS1	1262	Homo sapiens	1:Experimental evidence at protein level	Isoleucine--tRNA ligase, cytoplasmic	1	815	807351	799203	958259	3	19.6228	19.6082	19.8701	19.6228	19.6082	19.8701	-0.0146	0.2473	0.11635
sp|P46087|NOP2_HUMAN	P46087	NOP2_HUMAN	NOP2	812	Homo sapiens	1:Experimental evidence at protein level	28S rRNA (cytosine(4447)-C(5))-methyltransferase	1	849	224291	221950	321735	3	17.775	17.7599	18.2955	17.775	17.7599	18.2955	-0.0151	0.5205	0.2527
sp|P13533|MYH6_HUMAN	P13533	MYH6_HUMAN	MYH6	1939	Homo sapiens	1:Experimental evidence at protein level	Myosin-6	1	489	908844	898812	1384594	3	19.7937	19.7777	20.401	19.7937	19.7777	20.401	-0.016	0.6073	0.29565
sp|P38646|HSPA9_HUMAN	P38646	HSPA9_HUMAN	HSPA9	679	Homo sapiens	1:Experimental evidence at protein level	Stress-70 protein, mitochondrial	1	792	4.43154e+06	4381412	3195436	3	22.0794	22.063	21.6076	22.0794	22.063	21.6076	-0.0164	-0.4718	-0.2441
sp|P41091|IF2G_HUMAN	P41091	IF2G_HUMAN	EIF2S3	472	Homo sapiens	1:Experimental evidence at protein level	Eukaryotic translation initiation factor 2 subunit 3	1	812	1.29753e+06	1.28286e+06	1484828	3	20.3073	20.2909	20.5019	20.3073	20.2909	20.5019	-0.0164	0.1946	0.0891
sp|P36776|LONM_HUMAN	P36776	LONM_HUMAN	LONP1	959	Homo sapiens	1:Experimental evidence at protein level	Lon protease homolog, mitochondrial	1	778	137103	135153	194745	3	17.0649	17.0442	17.5712	17.0649	17.0442	17.5712	-0.0207	0.5063	0.2428
sp|O94979|SC31A_HUMAN	O94979	SC31A_HUMAN	SEC31A	1220	Homo sapiens	1:Experimental evidence at protein level	Protein transport protein Sec31A	1	218	1.21797e+06	1.19829e+06	1.24496e+06	3	20.216	20.1925	20.2477	20.216	20.1925	20.2477	-0.0235	0.0317	0.0041
sp|P53041|PPP5_HUMAN	P53041	PPP5_HUMAN	PPP5C	499	Homo sapiens	1:Experimental evidence at protein level	Serine/threonine-protein phosphatase 5	1	967	121592	119559	168793	3	16.8917	16.8674	17.3649	16.8917	16.8674	17.3649	-0.0243	0.4732	0.22445
sp|P68371|TBB4B_HUMAN	P68371	TBB4B_HUMAN	TUBB4B	445	Homo sapiens	1:Experimental evidence at protein level	Tubulin beta-4B chain	1	1146	2.27025e+06	2.22975e+06	1.92082e+06	3	21.1144	21.0885	20.8733	21.1144	21.0885	20.8733	-0.0259	-0.2411	-0.1335
sp|Q9Y262|EIF3L_HUMAN	Q9Y262	EIF3L_HUMAN	EIF3L	564	Homo sapiens	1:Experimental evidence at protein level	Eukaryotic translation initiation factor 3 subunit L	1	2141	771468	754086	919470	3	19.5572	19.5244	19.8104	19.5572	19.5244	19.8104	-0.0328	0.2532	0.1102
sp|O14950|ML12B_HUMAN	O14950	ML12B_HUMAN	MYL12B	172	Homo sapiens	1:Experimental evidence at protein level	Myosin regulatory light chain 12B	1	64	1639413	1.60032e+06	1.46383e+06	3	20.6447	20.6099	20.4813	20.6447	20.6099	20.4813	-0.0348	-0.1634	-0.0991
sp|P52789|HXK2_HUMAN	P52789	HXK2_HUMAN	HK2	917	Homo sapiens	1:Experimental evidence at protein level	Hexokinase-2	1	962	219581	214257	143058	3	17.7444	17.709	17.1262	17.7444	17.709	17.1262	-0.0354	-0.6182	-0.3268
sp|O43707|ACTN4_HUMAN	O43707	ACTN4_HUMAN	ACTN4	911	Homo sapiens	1:Experimental evidence at protein level	Alpha-actinin-4	1	113	11764001	11465449	9918353	3	23.4923	23.4551	23.2417	23.4923	23.4551	23.2417	-0.0372	-0.2506	-0.1439
sp|Q7L2H7|EIF3M_HUMAN	Q7L2H7	EIF3M_HUMAN	EIF3M	374	Homo sapiens	1:Experimental evidence at protein level	Eukaryotic translation initiation factor 3 subunit M	1	1567	554598	540216	652221	3	19.0811	19.0432	19.315	19.0811	19.0432	19.315	-0.0379	0.2339	0.098
sp|Q9P258|RCC2_HUMAN	Q9P258	RCC2_HUMAN	RCC2	522	Homo sapiens	1:Experimental evidence at protein level	Protein RCC2	1	2052	305626	297687	324696	3	18.2214	18.1834	18.3087	18.2214	18.1834	18.3087	-0.038	0.0873	0.02465
sp|P15924|DESP_HUMAN	P15924	DESP_HUMAN	DSP	2871	Homo sapiens	1:Experimental evidence at protein level	Desmoplakin	1	523	1.1996e+06	1.16803e+06	1.27218e+06	3	20.1941	20.1556	20.2789	20.1941	20.1556	20.2789	-0.0385	0.0848	0.02315
sp|P23528|COF1_HUMAN	P23528	COF1_HUMAN	CFL1	166	Homo sapiens	1:Experimental evidence at protein level	Cofilin-1	1	623	11345804	10988165	11555214	3	23.4298	23.391	23.4676	23.4298	23.391	23.4676	-0.0388	0.0378	-0.0005
sp|Q14839|CHD4_HUMAN	Q14839	CHD4_HUMAN	CHD4	1912	Homo sapiens	1:Experimental evidence at protein level	Chromodomain-helicase-DNA-binding protein 4	1	1376	353814	344345	446439	3	18.4326	18.3935	18.7681	18.4326	18.3935	18.7681	-0.0391	0.3355	0.1482
sp|Q14558|KPRA_HUMAN	Q14558	KPRA_HUMAN	PRPSAP1	356	Homo sapiens	1:Experimental evidence at protein level	Phosphoribosyl pyrophosphate synthase-associated protein 1	1	1363	254522	247673	347364	3	17.9574	17.9181	18.4061	17.9574	17.9181	18.4061	-0.0393	0.4487	0.2047
sp|P38606|VATA_HUMAN	P38606	VATA_HUMAN	ATP6V1A	617	Homo sapiens	1:Experimental evidence at protein level	V-type proton ATPase catalytic subunit A	1	791	857734	834280	767465	3	19.7102	19.6702	19.5497	19.7102	19.6702	19.5497	-0.04	-0.1605	-0.10025
sp|P54136|SYRC_HUMAN	P54136	SYRC_HUMAN	RARS1	660	Homo sapiens	1:Experimental evidence at protein level	Arginine--tRNA ligase, cytoplasmic	1	976	997305	969242	983099	3	19.9277	19.8865	19.907	19.9277	19.8865	19.907	-0.0412	-0.0207	-0.03095
sp|P09622|DLDH_HUMAN	P09622	DLDH_HUMAN	DLD	509	Homo sapiens	1:Experimental evidence at protein level	Dihydrolipoyl dehydrogenase, mitochondrial	1	417	340683	330963	306278	3	18.3781	18.3363	18.2245	18.3781	18.3363	18.2245	-0.0418	-0.1536	-0.0977
sp|P09651|ROA1_HUMAN	P09651	ROA1_HUMAN	HNRNPA1	372	Homo sapiens	1:Experimental evidence at protein level	Heterogeneous nuclear ribonucleoprotein A1	1	418	4.50101e+06	4.3703e+06	4859080	3	22.1018	22.0593	22.2123	22.1018	22.0593	22.2123	-0.0425	0.1105	0.034
sp|P31949|S10AB_HUMAN	P31949	S10AB_HUMAN	S100A11	105	Homo sapiens	1:Experimental evidence at protein level	Protein S100-A11	1	731	1.3062e+06	1.26808e+06	1.50295e+06	3	20.3169	20.2742	20.5194	20.3169	20.2742	20.5194	-0.0427	0.2025	0.0799
sp|P35250|RFC2_HUMAN	P35250	RFC2_HUMAN	RFC2	354	Homo sapiens	1:Experimental evidence at protein level	Replication factor C subunit 2	1	753	246444	239059	214432	3	17.9109	17.867	17.7102	17.9109	17.867	17.7102	-0.0439	-0.2007	-0.1223
sp|P04259|K2C6B_HUMAN	P04259	K2C6B_HUMAN	KRT6B	564	Homo sapiens	1:Experimental evidence at protein level	Keratin, type II cytoskeletal 6B	1	314	1.65941e+06	1.60872e+06	2.62386e+06	3	20.6622	20.6175	21.3233	20.6622	20.6175	21.3233	-0.0447	0.6611	0.3082
sp|Q96IJ6|GMPPA_HUMAN	Q96IJ6	GMPPA_HUMAN	GMPPA	420	Homo sapiens	1:Experimental evidence at protein level	Mannose-1-phosphate guanylyltransferase regulatory subunit alpha	1	1772	147157	142429	124321	3	17.167	17.1199	16.9237	17.167	17.1199	16.9237	-0.0471	-0.2433	-0.1452
sp|P30084|ECHM_HUMAN	P30084	ECHM_HUMAN	ECHS1	290	Homo sapiens	1:Experimental evidence at protein level	Enoyl-CoA hydratase, mitochondrial	1	700	672405	650475	709123	3	19.359	19.3111	19.4357	19.359	19.3111	19.4357	-0.0479	0.0767	0.0144
sp|P30876|RPB2_HUMAN	P30876	RPB2_HUMAN	POLR2B	1174	Homo sapiens	1:Experimental evidence at protein level	DNA-directed RNA polymerase II subunit RPB2	1	714	114164	110350	139887	3	16.8008	16.7517	17.0939	16.8008	16.7517	17.0939	-0.0491	0.2931	0.122
sp|O75396|SC22B_HUMAN	O75396	SC22B_HUMAN	SEC22B	215	Homo sapiens	1:Experimental evidence at protein level	Vesicle-trafficking protein SEC22b	1	171	968781	935584	995203	3	19.8858	19.8355	19.9246	19.8858	19.8355	19.9246	-0.0503	0.0388	-0.00575
sp|Q8N983|RM43_HUMAN	Q8N983	RM43_HUMAN	MRPL43	215	Homo sapiens	1:Experimental evidence at protein level	Large ribosomal subunit protein mL43	1	1644	500481	482483	844429	3	18.933	18.8801	19.6876	18.933	18.8801	19.6876	-0.0529	0.7546	0.35085
sp|P07384|CAN1_HUMAN	P07384	CAN1_HUMAN	CAPN1	714	Homo sapiens	1:Experimental evidence at protein level	Calpain-1 catalytic subunit	1	366	498446	478655	550606	3	18.9271	18.8686	19.0707	18.9271	18.8686	19.0707	-0.0585	0.1436	0.04255
sp|P60866|RS20_HUMAN	P60866	RS20_HUMAN	RPS20	119	Homo sapiens	1:Experimental evidence at protein level	Small ribosomal subunit protein uS10	1	1023	2.62001e+06	2513743	2.92025e+06	3	21.3211	21.2614	21.4777	21.3211	21.2614	21.4777	-0.0597	0.1566	0.04845
sp|Q9P2R7|SUCB1_HUMAN	Q9P2R7	SUCB1_HUMAN	SUCLA2	463	Homo sapiens	1:Experimental evidence at protein level	Succinate--CoA ligase [ADP-forming] subunit beta, mitochondrial	1	2059	253240	242895	223124	3	17.9501	17.89	17.7675	17.9501	17.89	17.7675	-0.0601	-0.1826	-0.12135
sp|P52306|GDS1_HUMAN	P52306	GDS1_HUMAN	RAP1GDS1	607	Homo sapiens	1:Experimental evidence at protein level	Rap1 GTPase-GDP dissociation stimulator 1	1	954	215594	206789	156037	3	17.718	17.6578	17.2515	17.718	17.6578	17.2515	-0.0602	-0.4665	-0.26335
sp|P36542|ATPG_HUMAN	P36542	ATPG_HUMAN	ATP5F1C	298	Homo sapiens	1:Experimental evidence at protein level	ATP synthase F(1) complex subunit gamma, mitochondrial	1	774	400178	381993	293569	3	18.6103	18.5432	18.1633	18.6103	18.5432	18.1633	-0.0671	-0.447	-0.25705
sp|O00231|PSD11_HUMAN	O00231	PSD11_HUMAN	PSMD11	422	Homo sapiens	1:Experimental evidence at protein level	26S proteasome non-ATPase regulatory subunit 11	1	27	2.40857e+06	2.29745e+06	2034694	3	21.1997	21.1316	20.9564	21.1997	21.1316	20.9564	-0.0681	-0.2433	-0.1557
sp|P13647|K2C5_HUMAN	P13647	K2C5_HUMAN	KRT5	590	Homo sapiens	1:Experimental evidence at protein level	Keratin, type II cytoskeletal 5	1	493	14997227	14328822	20327536	3	23.8385	23.7695	24.275	23.8385	23.7695	24.275	-0.069	0.4365	0.18375
sp|P09012|SNRPA_HUMAN	P09012	SNRPA_HUMAN	SNRPA	282	Homo sapiens	1:Experimental evidence at protein level	U1 small nuclear ribonucleoprotein A	1	405	350549	334020	468573	3	18.4193	18.3496	18.8379	18.4193	18.3496	18.8379	-0.0697	0.4186	0.17445
sp|P56545|CTBP2_HUMAN	P56545	CTBP2_HUMAN	CTBP2	445	Homo sapiens	1:Experimental evidence at protein level	C-terminal-binding protein 2	1	1007	354385	337653	NaN	2	18.435	18.3652	NaN	18.435	18.3652	15.3062	-0.0698	-3.1288	-1.5993
sp|P00492|HPRT_HUMAN	P00492	HPRT_HUMAN	HPRT1	218	Homo sapiens	1:Experimental evidence at protein level	Hypoxanthine-guanine phosphoribosyltransferase	1	261	473450	451023	347086	3	18.8529	18.7828	18.4049	18.8529	18.7828	18.4049	-0.0701	-0.448	-0.25905
sp|P43490|NAMPT_HUMAN	P43490	NAMPT_HUMAN	NAMPT	491	Homo sapiens	1:Experimental evidence at protein level	Nicotinamide phosphoribosyltransferase	0.9996	837	389660	371075	200058	3	18.5719	18.5013	17.6101	18.5719	18.5013	17.6101	-0.0706	-0.9618	-0.5162
sp|P60900|PSA6_HUMAN	P60900	PSA6_HUMAN	PSMA6	246	Homo sapiens	1:Experimental evidence at protein level	Proteasome subunit alpha type-6	1	1025	2.40703e+06	2291402	1.59019e+06	3	21.1988	21.1278	20.6008	21.1988	21.1278	20.6008	-0.071	-0.598	-0.3345
sp|P06744|G6PI_HUMAN	P06744	G6PI_HUMAN	GPI	558	Homo sapiens	1:Experimental evidence at protein level	Glucose-6-phosphate isomerase	1	356	458018	435542	341465	3	18.805	18.7325	18.3814	18.805	18.7325	18.3814	-0.0725	-0.4236	-0.24805
sp|Q92538|GBF1_HUMAN	Q92538	GBF1_HUMAN	GBF1	1860	Homo sapiens	1:Experimental evidence at protein level	Golgi-specific brefeldin A-resistance guanine nucleotide exchange factor 1	1	1700	227889	216711	207646	3	17.798	17.7254	17.6638	17.798	17.7254	17.6638	-0.0726	-0.1342	-0.1034
sp|P56377|AP1S2_HUMAN	P56377	AP1S2_HUMAN	AP1S2	157	Homo sapiens	1:Experimental evidence at protein level	AP-1 complex subunit sigma-2	0.9985	1004	53316	NaN	129747	2	15.7023	NaN	16.9853	15.7023	15.6278	16.9853	-0.0745	1.283	0.60425
sp|P20339|RAB5A_HUMAN	P20339	RAB5A_HUMAN	RAB5A	215	Homo sapiens	1:Experimental evidence at protein level	Ras-related protein Rab-5A	1	575	194667	184824	187447	3	17.5706	17.4958	17.5161	17.5706	17.4958	17.5161	-0.0748	-0.0545	-0.06465
sp|O95433|AHSA1_HUMAN	O95433	AHSA1_HUMAN	AHSA1	338	Homo sapiens	1:Experimental evidence at protein level	Activator of 90 kDa heat shock protein ATPase homolog 1	1	232	121940	115666	NaN	2	16.8958	16.8196	NaN	16.8958	16.8196	15.0543	-0.0762	-1.8415	-0.95885
sp|P35080|PROF2_HUMAN	P35080	PROF2_HUMAN	PFN2	140	Homo sapiens	1:Experimental evidence at protein level	Profilin-2	1	745	491740	466156	564761	3	18.9075	18.8305	19.1073	18.9075	18.8305	19.1073	-0.077	0.1998	0.0614
sp|O00567|NOP56_HUMAN	O00567	NOP56_HUMAN	NOP56	594	Homo sapiens	1:Experimental evidence at protein level	Nucleolar protein 56	1	45	300781	284956	291943	3	18.1984	18.1204	18.1553	18.1984	18.1204	18.1553	-0.078	-0.0431	-0.06055
sp|P29508|SPB3_HUMAN	P29508	SPB3_HUMAN	SERPINB3	390	Homo sapiens	1:Experimental evidence at protein level	Serpin B3	1	688	1496004	1.41673e+06	1.7305e+06	3	20.5127	20.4341	20.7228	20.5127	20.4341	20.7228	-0.0786	0.2101	0.06575
sp|P67812|SC11A_HUMAN	P67812	SC11A_HUMAN	SEC11A	179	Homo sapiens	1:Experimental evidence at protein level	Signal peptidase complex catalytic subunit SEC11A	1	1139	106497	NaN	177918	2	16.7005	NaN	17.4409	16.7005	16.6216	17.4409	-0.0789	0.7404	0.33075
sp|O43390|HNRPR_HUMAN	O43390	HNRPR_HUMAN	HNRNPR	633	Homo sapiens	1:Experimental evidence at protein level	Heterogeneous nuclear ribonucleoprotein R	1	101	2124304	2.00964e+06	2.15393e+06	3	21.0186	20.9385	21.0385	21.0186	20.9385	21.0385	-0.0801	0.0199	-0.0301
sp|Q96HS1|PGAM5_HUMAN	Q96HS1	PGAM5_HUMAN	PGAM5	289	Homo sapiens	1:Experimental evidence at protein level	Serine/threonine-protein phosphatase PGAM5, mitochondrial	1	1768	489921	462844	559200	3	18.9022	18.8202	19.093	18.9022	18.8202	19.093	-0.082	0.1908	0.0544
sp|P82979|SARNP_HUMAN	P82979	SARNP_HUMAN	SARNP	210	Homo sapiens	1:Experimental evidence at protein level	SAP domain-containing ribonucleoprotein	1	1164	227750	215046	272691	3	17.7971	17.7143	18.0569	17.7971	17.7143	18.0569	-0.0828	0.2598	0.0885
sp|O00410|IPO5_HUMAN	O00410	IPO5_HUMAN	IPO5	1097	Homo sapiens	1:Experimental evidence at protein level	Importin-5	1	34	754661	712359	838994	3	19.5255	19.4422	19.6783	19.5255	19.4422	19.6783	-0.0833	0.1528	0.03475
sp|Q16543|CDC37_HUMAN	Q16543	CDC37_HUMAN	CDC37	378	Homo sapiens	1:Experimental evidence at protein level	Hsp90 co-chaperone Cdc37	1	1448	237782	224293	221524	3	17.8593	17.775	17.7571	17.8593	17.775	17.7571	-0.0843	-0.1022	-0.09325
sp|Q8NBJ5|GT251_HUMAN	Q8NBJ5	GT251_HUMAN	COLGALT1	622	Homo sapiens	1:Experimental evidence at protein level	Procollagen galactosyltransferase 1	1	1648	292237	275525	304826	3	18.1568	18.0718	18.2176	18.1568	18.0718	18.2176	-0.085	0.0608	-0.0121
sp|P06753|TPM3_HUMAN	P06753	TPM3_HUMAN	TPM3	285	Homo sapiens	1:Experimental evidence at protein level	Tropomyosin alpha-3 chain	1	358	835507	787444	804849	3	19.6723	19.5868	19.6184	19.6723	19.5868	19.6184	-0.0855	-0.0539	-0.0697
sp|P12956|XRCC6_HUMAN	P12956	XRCC6_HUMAN	XRCC6	609	Homo sapiens	1:Experimental evidence at protein level	X-ray repair cross-complementing protein 6	1	485	771624	726043	591495	3	19.5575	19.4697	19.174	19.5575	19.4697	19.174	-0.0878	-0.3835	-0.23565
sp|P35249|RFC4_HUMAN	P35249	RFC4_HUMAN	RFC4	363	Homo sapiens	1:Experimental evidence at protein level	Replication factor C subunit 4	1	752	202912	190735	185111	3	17.6305	17.5412	17.498	17.6305	17.5412	17.498	-0.0893	-0.1325	-0.1109
sp|P01834|IGKC_HUMAN	P01834	IGKC_HUMAN	IGKC	107	Homo sapiens	1:Experimental evidence at protein level	Immunoglobulin kappa constant	1	280	950078	892446	1.1498e+06	3	19.8577	19.7674	20.133	19.8577	19.7674	20.133	-0.0903	0.2753	0.0925
sp|Q92841|DDX17_HUMAN	Q92841	DDX17_HUMAN	DDX17	729	Homo sapiens	1:Experimental evidence at protein level	Probable ATP-dependent RNA helicase DDX17	1	1716	414296	388527	410295	3	18.6603	18.5677	18.6463	18.6603	18.5677	18.6463	-0.0926	-0.014	-0.0533
sp|P17987|TCPA_HUMAN	P17987	TCPA_HUMAN	TCP1	556	Homo sapiens	1:Experimental evidence at protein level	T-complex protein 1 subunit alpha	1	552	2.39389e+06	2243530	2.29565e+06	3	21.1909	21.0973	21.1305	21.1909	21.0973	21.1305	-0.0936	-0.0604	-0.077
sp|Q16891|MIC60_HUMAN	Q16891	MIC60_HUMAN	IMMT	758	Homo sapiens	1:Experimental evidence at protein level	MICOS complex subunit MIC60	1	1464	849595	795131	733320	3	19.6964	19.6008	19.4841	19.6964	19.6008	19.4841	-0.0956	-0.2123	-0.15395
sp|Q8N1N4|K2C78_HUMAN	Q8N1N4	K2C78_HUMAN	KRT78	520	Homo sapiens	1:Experimental evidence at protein level	Keratin, type II cytoskeletal 78	1	1635	689356	645003	1.01688e+06	3	19.3949	19.2989	19.9557	19.3949	19.2989	19.9557	-0.096	0.5608	0.2324
sp|P09429|HMGB1_HUMAN	P09429	HMGB1_HUMAN	HMGB1	215	Homo sapiens	1:Experimental evidence at protein level	High mobility group protein B1	1	411	2.36879e+06	2.21396e+06	2.87368e+06	3	21.1757	21.0782	21.4545	21.1757	21.0782	21.4545	-0.0975	0.2788	0.09065
sp|Q9UPN3|MACF1_HUMAN	Q9UPN3	MACF1_HUMAN	MACF1	7388	Homo sapiens	1:Experimental evidence at protein level	Microtubule-actin cross-linking factor 1, isoforms 1/2/3/4/5	1	2134	243668	227619	210086	3	17.8946	17.7963	17.6806	17.8946	17.7963	17.6806	-0.0983	-0.214	-0.15615
sp|P61254|RL26_HUMAN	P61254	RL26_HUMAN	RPL26	145	Homo sapiens	1:Experimental evidence at protein level	Large ribosomal subunit protein uL24	1	1048	232383	216961	346110	3	17.8261	17.7271	18.4009	17.8261	17.7271	18.4009	-0.099	0.5748	0.2379
sp|P04040|CATA_HUMAN	P04040	CATA_HUMAN	CAT	527	Homo sapiens	1:Experimental evidence at protein level	Catalase	1	306	642884	599452	604259	3	19.2942	19.1933	19.2048	19.2942	19.1933	19.2048	-0.1009	-0.0894	-0.09515
sp|Q14974|IMB1_HUMAN	Q14974	IMB1_HUMAN	KPNB1	876	Homo sapiens	1:Experimental evidence at protein level	Importin subunit beta-1	1	1380	2.83572e+06	2643980	2254291	3	21.4353	21.3343	21.1042	21.4353	21.3343	21.1042	-0.101	-0.3311	-0.21605
sp|P26639|SYTC_HUMAN	P26639	SYTC_HUMAN	TARS1	723	Homo sapiens	1:Experimental evidence at protein level	Threonine--tRNA ligase 1, cytoplasmic	1	657	597871	557117	489518	3	19.1895	19.0876	18.901	19.1895	19.0876	18.901	-0.1019	-0.2885	-0.1952
sp|P50990|TCPQ_HUMAN	P50990	TCPQ_HUMAN	CCT8	548	Homo sapiens	1:Experimental evidence at protein level	T-complex protein 1 subunit theta	1	927	3.01857e+06	2.81053e+06	2.63124e+06	3	21.5254	21.4224	21.3273	21.5254	21.4224	21.3273	-0.103	-0.1981	-0.15055
sp|P33240|CSTF2_HUMAN	P33240	CSTF2_HUMAN	CSTF2	577	Homo sapiens	1:Experimental evidence at protein level	Cleavage stimulation factor subunit 2	1	738	154437	143763	119254	3	17.2367	17.1333	16.8637	17.2367	17.1333	16.8637	-0.1034	-0.373	-0.2382
sp|O75489|NDUS3_HUMAN	O75489	NDUS3_HUMAN	NDUFS3	264	Homo sapiens	1:Experimental evidence at protein level	NADH dehydrogenase [ubiquinone] iron-sulfur protein 3, mitochondrial	1	179	436054	405822	416745	3	18.7341	18.6305	18.6688	18.7341	18.6305	18.6688	-0.1036	-0.0653	-0.08445
sp|Q14847|LASP1_HUMAN	Q14847	LASP1_HUMAN	LASP1	261	Homo sapiens	1:Experimental evidence at protein level	LIM and SH3 domain protein 1	1	1377	1.01103e+06	940542	1163089	3	19.9474	19.8431	20.1495	19.9474	19.8431	20.1495	-0.1043	0.2021	0.0489
sp|P13804|ETFA_HUMAN	P13804	ETFA_HUMAN	ETFA	333	Homo sapiens	1:Experimental evidence at protein level	Electron transfer flavoprotein subunit alpha, mitochondrial	1	500	2298902	2.13727e+06	2.17123e+06	3	21.1325	21.0273	21.0501	21.1325	21.0273	21.0501	-0.1052	-0.0824	-0.0938
sp|Q9NRX2|RM17_HUMAN	Q9NRX2	RM17_HUMAN	MRPL17	175	Homo sapiens	1:Experimental evidence at protein level	Large ribosomal subunit protein bL17m	1	1992	371938	345718	379684	3	18.5047	18.3992	18.5344	18.5047	18.3992	18.5344	-0.1055	0.0297	-0.0379
sp|Q86VP6|CAND1_HUMAN	Q86VP6	CAND1_HUMAN	CAND1	1230	Homo sapiens	1:Experimental evidence at protein level	Cullin-associated NEDD8-dissociated protein 1	1	1600	830326	770496	968293	3	19.6633	19.5554	19.8851	19.6633	19.5554	19.8851	-0.1079	0.2218	0.05695
sp|P49406|RM19_HUMAN	P49406	RM19_HUMAN	MRPL19	292	Homo sapiens	1:Experimental evidence at protein level	Large ribosomal subunit protein bL19m	1	892	203938	189078	163094	3	17.6378	17.5286	17.3153	17.6378	17.5286	17.3153	-0.1092	-0.3225	-0.21585
sp|P23396|RS3_HUMAN	P23396	RS3_HUMAN	RPS3	243	Homo sapiens	1:Experimental evidence at protein level	Small ribosomal subunit protein uS3	1	619	3.3242e+06	3.07961e+06	4601095	3	21.6646	21.5543	22.1335	21.6646	21.5543	22.1335	-0.1103	0.4689	0.1793
sp|O43592|XPOT_HUMAN	O43592	XPOT_HUMAN	XPOT	962	Homo sapiens	1:Experimental evidence at protein level	Exportin-T	1	107	210836	195100	376338	3	17.6858	17.5739	18.5217	17.6858	17.5739	18.5217	-0.1119	0.8359	0.362
sp|P22102|PUR2_HUMAN	P22102	PUR2_HUMAN	GART	1010	Homo sapiens	1:Experimental evidence at protein level	Trifunctional purine biosynthetic protein adenosine-3	1	601	666057	616192	626217	3	19.3453	19.233	19.2563	19.3453	19.233	19.2563	-0.1123	-0.089	-0.10065
sp|Q9BY44|EIF2A_HUMAN	Q9BY44	EIF2A_HUMAN	EIF2A	585	Homo sapiens	1:Experimental evidence at protein level	Eukaryotic translation initiation factor 2A	1	1880	365605	338186	376685	3	18.4799	18.3675	18.523	18.4799	18.3675	18.523	-0.1124	0.0431	-0.03465
sp|Q7L576|CYFP1_HUMAN	Q7L576	CYFP1_HUMAN	CYFIP1	1253	Homo sapiens	1:Experimental evidence at protein level	Cytoplasmic FMR1-interacting protein 1	1	1568	390663	360797	408297	3	18.5756	18.4608	18.6393	18.5756	18.4608	18.6393	-0.1148	0.0637	-0.02555
sp|P23246|SFPQ_HUMAN	P23246	SFPQ_HUMAN	SFPQ	707	Homo sapiens	1:Experimental evidence at protein level	Splicing factor, proline- and glutamine-rich	1	614	5421379	5.00212e+06	7.47844e+06	3	22.3702	22.2541	22.8343	22.3702	22.2541	22.8343	-0.1161	0.4641	0.174
sp|Q15019|SEPT2_HUMAN	Q15019	SEPT2_HUMAN	SEPTIN2	361	Homo sapiens	1:Experimental evidence at protein level	Septin-2	1	1388	1.01268e+06	933789	1.09265e+06	3	19.9497	19.8327	20.0594	19.9497	19.8327	20.0594	-0.117	0.1097	-0.00365
sp|Q9UI12|VATH_HUMAN	Q9UI12	VATH_HUMAN	ATP6V1H	483	Homo sapiens	1:Experimental evidence at protein level	V-type proton ATPase subunit H	0.9999	2093	512291	472391	734795	3	18.9666	18.8496	19.487	18.9666	18.8496	19.487	-0.117	0.5204	0.2017
sp|Q7Z3J2|VP35L_HUMAN	Q7Z3J2	VP35L_HUMAN	VPS35L	963	Homo sapiens	1:Experimental evidence at protein level	VPS35 endosomal protein-sorting factor-like	1	1579	58137.8	NaN	148975	2	15.8272	NaN	17.1847	15.8272	15.7065	17.1847	-0.1207	1.3575	0.6184
sp|O43175|SERA_HUMAN	O43175	SERA_HUMAN	PHGDH	533	Homo sapiens	1:Experimental evidence at protein level	D-3-phosphoglycerate dehydrogenase	1	93	2615601	2.40261e+06	2720712	3	21.3187	21.1962	21.3756	21.3187	21.1962	21.3756	-0.1225	0.0569	-0.0328
sp|Q6IBS0|TWF2_HUMAN	Q6IBS0	TWF2_HUMAN	TWF2	349	Homo sapiens	1:Experimental evidence at protein level	Twinfilin-2	1	1528	115510	NaN	108033	2	16.8177	NaN	16.7211	16.8177	16.694	16.7211	-0.1237	-0.0966	-0.11015
sp|Q96DA0|PAUF_HUMAN	Q96DA0	PAUF_HUMAN	ZG16B	172	Homo sapiens	1:Experimental evidence at protein level	Pancreatic adenocarcinoma up-regulated factor	1	1747	224417	205939	304136	3	17.7758	17.6519	18.2144	17.7758	17.6519	18.2144	-0.1239	0.4386	0.15735
sp|Q9Y5M8|SRPRB_HUMAN	Q9Y5M8	SRPRB_HUMAN	SRPRB	271	Homo sapiens	1:Experimental evidence at protein level	Signal recognition particle receptor subunit beta	1	2198	714310	655546	739425	3	19.4462	19.3223	19.496	19.4462	19.3223	19.496	-0.1239	0.0498	-0.03705
sp|P32119|PRDX2_HUMAN	P32119	PRDX2_HUMAN	PRDX2	198	Homo sapiens	1:Experimental evidence at protein level	Peroxiredoxin-2	1	732	5457716	4.99322e+06	5699940	3	22.3799	22.2515	22.4425	22.3799	22.2515	22.4425	-0.1284	0.0626	-0.0329
sp|P04264|K2C1_HUMAN	P04264	K2C1_HUMAN	KRT1	644	Homo sapiens	1:Experimental evidence at protein level	Keratin, type II cytoskeletal 1	1	315	279744992	256324496	395573440	3	28.0609	27.9316	28.5609	28.0609	27.9316	28.5609	-0.1293	0.5	0.18535
sp|P05120|PAI2_HUMAN	P05120	PAI2_HUMAN	SERPINB2	415	Homo sapiens	1:Experimental evidence at protein level	Plasminogen activator inhibitor 2	1	332	172271	157485	113311	3	17.3943	17.2649	16.7899	17.3943	17.2649	16.7899	-0.1294	-0.6044	-0.3669
sp|Q14444|CAPR1_HUMAN	Q14444	CAPR1_HUMAN	CAPRIN1	709	Homo sapiens	1:Experimental evidence at protein level	Caprin-1	1	1361	193041	176439	212684	3	17.5585	17.4288	17.6984	17.5585	17.4288	17.6984	-0.1297	0.1399	0.0051
sp|P06576|ATPB_HUMAN	P06576	ATPB_HUMAN	ATP5F1B	529	Homo sapiens	1:Experimental evidence at protein level	ATP synthase F(1) complex subunit beta, mitochondrial	1	350	3.71848e+06	3.39798e+06	3.26202e+06	3	21.8263	21.6962	21.6373	21.8263	21.6962	21.6373	-0.1301	-0.189	-0.15955
sp|P21980|TGM2_HUMAN	P21980	TGM2_HUMAN	TGM2	687	Homo sapiens	1:Experimental evidence at protein level	Protein-glutamine gamma-glutamyltransferase 2	1	596	5.8888e+06	5.38057e+06	5895364	3	22.4895	22.3593	22.4911	22.4895	22.3593	22.4911	-0.1302	0.0016	-0.0643
sp|P16152|CBR1_HUMAN	P16152	CBR1_HUMAN	CBR1	277	Homo sapiens	1:Experimental evidence at protein level	Carbonyl reductase [NADPH] 1	1	528	1.10183e+06	1.00524e+06	997342	3	20.0715	19.9391	19.9277	20.0715	19.9391	19.9277	-0.1324	-0.1438	-0.1381
sp|Q9Y490|TLN1_HUMAN	Q9Y490	TLN1_HUMAN	TLN1	2541	Homo sapiens	1:Experimental evidence at protein level	Talin-1	1	2182	5.23787e+06	4.77496e+06	5026076	3	22.3205	22.1871	22.261	22.3205	22.1871	22.261	-0.1334	-0.0595	-0.09645
sp|P19367|HXK1_HUMAN	P19367	HXK1_HUMAN	HK1	917	Homo sapiens	1:Experimental evidence at protein level	Hexokinase-1	1	564	1228734	1119564	1.0596e+06	3	20.2287	20.0945	20.0151	20.2287	20.0945	20.0151	-0.1342	-0.2136	-0.1739
sp|P40227|TCPZ_HUMAN	P40227	TCPZ_HUMAN	CCT6A	531	Homo sapiens	1:Experimental evidence at protein level	T-complex protein 1 subunit zeta	1	801	2.5844e+06	2.35386e+06	2254271	3	21.3014	21.1666	21.1042	21.3014	21.1666	21.1042	-0.1348	-0.1972	-0.166
sp|P04406|G3P_HUMAN	P04406	G3P_HUMAN	GAPDH	335	Homo sapiens	1:Experimental evidence at protein level	Glyceraldehyde-3-phosphate dehydrogenase	1	318	168221872	152719664	146307408	3	27.3239	27.189	27.1214	27.3239	27.189	27.1214	-0.1349	-0.2025	-0.1687
sp|P23921|RIR1_HUMAN	P23921	RIR1_HUMAN	RRM1	792	Homo sapiens	1:Experimental evidence at protein level	Ribonucleoside-diphosphate reductase large subunit	1	628	375824	342086	201708	3	18.5197	18.384	17.6219	18.5197	18.384	17.6219	-0.1357	-0.8978	-0.51675
sp|Q12874|SF3A3_HUMAN	Q12874	SF3A3_HUMAN	SF3A3	501	Homo sapiens	1:Experimental evidence at protein level	Splicing factor 3A subunit 3	1	1266	274379	249429	282108	3	18.0658	17.9283	18.1059	18.0658	17.9283	18.1059	-0.1375	0.0401	-0.0487
sp|P47756|CAPZB_HUMAN	P47756	CAPZB_HUMAN	CAPZB	272	Homo sapiens	1:Experimental evidence at protein level	F-actin-capping protein subunit beta	1	865	1.33191e+06	1.2107e+06	1.18925e+06	3	20.3451	20.2074	20.1816	20.3451	20.2074	20.1816	-0.1377	-0.1635	-0.1506
sp|Q13162|PRDX4_HUMAN	Q13162	PRDX4_HUMAN	PRDX4	271	Homo sapiens	1:Experimental evidence at protein level	Peroxiredoxin-4	1	1290	558107	506621	537598	3	19.0902	18.9505	19.0362	19.0902	18.9505	19.0362	-0.1397	-0.054	-0.09685
sp|Q9Y623|MYH4_HUMAN	Q9Y623	MYH4_HUMAN	MYH4	1939	Homo sapiens	1:Experimental evidence at protein level	Myosin-4	0.9975	2202	894576	811784	1.43411e+06	3	19.7708	19.6307	20.4517	19.7708	19.6307	20.4517	-0.1401	0.6809	0.2704
sp|P35580|MYH10_HUMAN	P35580	MYH10_HUMAN	MYH10	1976	Homo sapiens	1:Experimental evidence at protein level	Myosin-10	1	760	370538	335766	274126	3	18.4993	18.3571	18.0645	18.4993	18.3571	18.0645	-0.1422	-0.4348	-0.2885
sp|Q8WXX5|DNJC9_HUMAN	Q8WXX5	DNJC9_HUMAN	DNAJC9	260	Homo sapiens	1:Experimental evidence at protein level	DnaJ homolog subfamily C member 9	1	1695	124193	112523	275470	3	16.9222	16.7799	18.0715	16.9222	16.7799	18.0715	-0.1423	1.1493	0.5035
sp|P51648|AL3A2_HUMAN	P51648	AL3A2_HUMAN	ALDH3A2	485	Homo sapiens	1:Experimental evidence at protein level	Aldehyde dehydrogenase family 3 member A2	1	944	87591.4	NaN	126161	2	16.4185	NaN	16.9449	16.4185	16.2747	16.9449	-0.1438	0.5264	0.1913
sp|Q03252|LMNB2_HUMAN	Q03252	LMNB2_HUMAN	LMNB2	620	Homo sapiens	1:Experimental evidence at protein level	Lamin-B2	1	1211	268189	242315	209013	3	18.0329	17.8865	17.6732	18.0329	17.8865	17.6732	-0.1464	-0.3597	-0.25305
sp|P02533|K1C14_HUMAN	P02533	K1C14_HUMAN	KRT14	472	Homo sapiens	1:Experimental evidence at protein level	Keratin, type I cytoskeletal 14	1	286	20671552	18734536	28660478	3	24.3031	24.1565	24.7745	24.3031	24.1565	24.7745	-0.1466	0.4714	0.1624
sp|O60832|DKC1_HUMAN	O60832	DKC1_HUMAN	DKC1	514	Homo sapiens	1:Experimental evidence at protein level	H/ACA ribonucleoprotein complex subunit DKC1	1	150	148110	133788	166086	3	17.1763	17.0296	17.3416	17.1763	17.0296	17.3416	-0.1467	0.1653	0.0093
sp|P04083|ANXA1_HUMAN	P04083	ANXA1_HUMAN	ANXA1	346	Homo sapiens	1:Experimental evidence at protein level	Annexin A1	1	311	3.33113e+06	3.00725e+06	2.43823e+06	3	21.6676	21.52	21.2174	21.6676	21.52	21.2174	-0.1476	-0.4502	-0.2989
sp|O14964|HGS_HUMAN	O14964	HGS_HUMAN	HGS	777	Homo sapiens	1:Experimental evidence at protein level	Hepatocyte growth factor-regulated tyrosine kinase substrate	1	65	228238	205953	NaN	2	17.8002	17.652	NaN	17.8002	17.652	14.6053	-0.1482	-3.1949	-1.67155
sp|P81605|DCD_HUMAN	P81605	DCD_HUMAN	DCD	110	Homo sapiens	1:Experimental evidence at protein level	Dermcidin	1	1160	27620868	24946002	18799046	3	24.7182	24.5696	24.1642	24.7182	24.5696	24.1642	-0.1486	-0.554	-0.3513
sp|P07942|LAMB1_HUMAN	P07942	LAMB1_HUMAN	LAMB1	1786	Homo sapiens	1:Experimental evidence at protein level	Laminin subunit beta-1	1	376	243234	219362	193361	3	17.892	17.743	17.5609	17.892	17.743	17.5609	-0.149	-0.3311	-0.24005
sp|P63010|AP2B1_HUMAN	P63010	AP2B1_HUMAN	AP2B1	937	Homo sapiens	1:Experimental evidence at protein level	AP-2 complex subunit beta	1	1124	1.44675e+06	1.30462e+06	1.19519e+06	3	20.4644	20.3152	20.1888	20.4644	20.3152	20.1888	-0.1492	-0.2756	-0.2124
sp|Q9BR76|COR1B_HUMAN	Q9BR76	COR1B_HUMAN	CORO1B	489	Homo sapiens	1:Experimental evidence at protein level	Coronin-1B	1	1842	445013	401109	428665	3	18.7635	18.6136	18.7095	18.7635	18.6136	18.7095	-0.1499	-0.054	-0.10195
sp|Q9BTW9|TBCD_HUMAN	Q9BTW9	TBCD_HUMAN	TBCD	1192	Homo sapiens	1:Experimental evidence at protein level	Tubulin-specific chaperone D	1	1859	235959	212497	231555	3	17.8482	17.6971	17.821	17.8482	17.6971	17.821	-0.1511	-0.0272	-0.08915
sp|O00429|DNM1L_HUMAN	O00429	DNM1L_HUMAN	DNM1L	736	Homo sapiens	1:Experimental evidence at protein level	Dynamin-1-like protein	1	36	477228	429583	440521	3	18.8643	18.7126	18.7489	18.8643	18.7126	18.7489	-0.1517	-0.1154	-0.13355
sp|P62851|RS25_HUMAN	P62851	RS25_HUMAN	RPS25	125	Homo sapiens	1:Experimental evidence at protein level	Small ribosomal subunit protein eS25	1	1106	4.76801e+06	4286214	5.87561e+06	3	22.185	22.0313	22.4863	22.185	22.0313	22.4863	-0.1537	0.3013	0.0738
sp|P04439|HLAA_HUMAN	P04439	HLAA_HUMAN	HLA-A	365	Homo sapiens	1:Experimental evidence at protein level	HLA class I histocompatibility antigen, A alpha chain	1	319	274662	246695	NaN	2	18.0673	17.9124	NaN	18.0673	17.9124	14.9434	-0.1549	-3.1239	-1.6394
sp|Q01970|PLCB3_HUMAN	Q01970	PLCB3_HUMAN	PLCB3	1234	Homo sapiens	1:Experimental evidence at protein level	1-phosphatidylinositol 4,5-bisphosphate phosphodiesterase beta-3	1	1199	79161.3	NaN	87178.9	2	16.2725	NaN	16.4117	16.2725	16.1173	16.4117	-0.1552	0.1392	-0.008
sp|Q02383|SEMG2_HUMAN	Q02383	SEMG2_HUMAN	SEMG2	582	Homo sapiens	1:Experimental evidence at protein level	Semenogelin-2	1	1202	450373	404438	369704	3	18.7808	18.6256	18.496	18.7808	18.6256	18.496	-0.1552	-0.2848	-0.22
sp|Q9NZD2|GLTP_HUMAN	Q9NZD2	GLTP_HUMAN	GLTP	209	Homo sapiens	1:Experimental evidence at protein level	Glycolipid transfer protein	1	2035	58003.3	NaN	72889.3	2	15.8238	NaN	16.1534	15.8238	15.6682	16.1534	-0.1556	0.3296	0.087
sp|P24534|EF1B_HUMAN	P24534	EF1B_HUMAN	EEF1B2	225	Homo sapiens	1:Experimental evidence at protein level	Elongation factor 1-beta	1	631	1.78007e+06	1.59725e+06	1.81271e+06	3	20.7635	20.6072	20.7897	20.7635	20.6072	20.7897	-0.1563	0.0262	-0.06505
sp|P14618|KPYM_HUMAN	P14618	KPYM_HUMAN	PKM	531	Homo sapiens	1:Experimental evidence at protein level	Pyruvate kinase PKM	1	507	102933376	92424392	80155064	3	26.6181	26.4614	26.2571	26.6181	26.4614	26.2571	-0.1567	-0.361	-0.25885
sp|P62424|RL7A_HUMAN	P62424	RL7A_HUMAN	RPL7A	266	Homo sapiens	1:Experimental evidence at protein level	Large ribosomal subunit protein eL8	1	1094	1.45958e+06	1.30902e+06	1.64057e+06	3	20.4771	20.3201	20.6458	20.4771	20.3201	20.6458	-0.157	0.1687	0.00585
sp|P49327|FAS_HUMAN	P49327	FAS_HUMAN	FASN	2511	Homo sapiens	1:Experimental evidence at protein level	Fatty acid synthase	1	890	1101258	986802	871845	3	20.0707	19.9124	19.7337	20.0707	19.9124	19.7337	-0.1583	-0.337	-0.24765
sp|P11413|G6PD_HUMAN	P11413	G6PD_HUMAN	G6PD	515	Homo sapiens	1:Experimental evidence at protein level	Glucose-6-phosphate 1-dehydrogenase	1	465	603899	540372	594459	3	19.2039	19.0436	19.1812	19.2039	19.0436	19.1812	-0.1603	-0.0227	-0.0915
sp|Q13835|PKP1_HUMAN	Q13835	PKP1_HUMAN	PKP1	747	Homo sapiens	1:Experimental evidence at protein level	Plakophilin-1	1	1332	403559	360850	437513	3	18.6224	18.461	18.739	18.6224	18.461	18.739	-0.1614	0.1166	-0.0224
sp|P28331|NDUS1_HUMAN	P28331	NDUS1_HUMAN	NDUFS1	727	Homo sapiens	1:Experimental evidence at protein level	NADH-ubiquinone oxidoreductase 75 kDa subunit, mitochondrial	1	678	737523	659293	594765	3	19.4923	19.3306	19.182	19.4923	19.3306	19.182	-0.1617	-0.3103	-0.236
sp|Q9NY12|GAR1_HUMAN	Q9NY12	GAR1_HUMAN	GAR1	217	Homo sapiens	1:Experimental evidence at protein level	H/ACA ribonucleoprotein complex subunit 1	0.9983	2026	110572	NaN	124666	2	16.7546	NaN	16.9277	16.7546	16.5905	16.9277	-0.1641	0.1731	0.0045
sp|Q00325|S25A3_HUMAN	Q00325	S25A3_HUMAN	SLC25A3	362	Homo sapiens	1:Experimental evidence at protein level	Solute carrier family 25 member 3	1	1179	535044	476904	838431	3	19.0293	18.8633	19.6773	19.0293	18.8633	19.6773	-0.166	0.648	0.241
sp|Q15008|PSMD6_HUMAN	Q15008	PSMD6_HUMAN	PSMD6	389	Homo sapiens	1:Experimental evidence at protein level	26S proteasome non-ATPase regulatory subunit 6	1	1387	424918	378188	302047	3	18.6968	18.5287	18.2044	18.6968	18.5287	18.2044	-0.1681	-0.4924	-0.33025
sp|Q04760|LGUL_HUMAN	Q04760	LGUL_HUMAN	GLO1	184	Homo sapiens	1:Experimental evidence at protein level	Lactoylglutathione lyase	1	1218	188310	167456	161297	3	17.5227	17.3534	17.2994	17.5227	17.3534	17.2994	-0.1693	-0.2233	-0.1963
sp|Q9H299|SH3L3_HUMAN	Q9H299	SH3L3_HUMAN	SH3BGRL3	93	Homo sapiens	1:Experimental evidence at protein level	SH3 domain-binding glutamic acid-rich-like protein 3	0.9999	1914	348863	310209	329212	3	18.4123	18.2429	18.3287	18.4123	18.2429	18.3287	-0.1694	-0.0836	-0.1265
sp|P51452|DUS3_HUMAN	P51452	DUS3_HUMAN	DUSP3	185	Homo sapiens	1:Experimental evidence at protein level	Dual specificity protein phosphatase 3	1	938	224288	199281	239189	3	17.775	17.6044	17.8678	17.775	17.6044	17.8678	-0.1706	0.0928	-0.0389
sp|Q9BQA1|MEP50_HUMAN	Q9BQA1	MEP50_HUMAN	WDR77	342	Homo sapiens	1:Experimental evidence at protein level	Methylosome protein WDR77	1	1838	131164	116519	94821.6	3	17.001	16.8302	16.5329	17.001	16.8302	16.5329	-0.1708	-0.4681	-0.31945
sp|P04792|HSPB1_HUMAN	P04792	HSPB1_HUMAN	HSPB1	205	Homo sapiens	1:Experimental evidence at protein level	Heat shock protein beta-1	1	322	5912491	5.25114e+06	6119193	3	22.4953	22.3242	22.5449	22.4953	22.3242	22.5449	-0.1711	0.0496	-0.06075
sp|P31930|QCR1_HUMAN	P31930	QCR1_HUMAN	UQCRC1	480	Homo sapiens	1:Experimental evidence at protein level	Cytochrome b-c1 complex subunit 1, mitochondrial	1	723	824370	731450	585947	3	19.6529	19.4804	19.1604	19.6529	19.4804	19.1604	-0.1725	-0.4925	-0.3325
sp|Q8WUM4|PDC6I_HUMAN	Q8WUM4	PDC6I_HUMAN	PDCD6IP	868	Homo sapiens	1:Experimental evidence at protein level	Programmed cell death 6-interacting protein	1	1686	701047	621722	704567	3	19.4192	19.2459	19.4264	19.4192	19.2459	19.4264	-0.1733	0.0072	-0.08305
sp|Q8TED1|GPX8_HUMAN	Q8TED1	GPX8_HUMAN	GPX8	209	Homo sapiens	1:Experimental evidence at protein level	Probable glutathione peroxidase 8	1	1680	88403.2	NaN	197140	2	16.4318	NaN	17.5889	16.4318	16.2576	17.5889	-0.1742	1.1571	0.49145
sp|Q8IXI1|MIRO2_HUMAN	Q8IXI1	MIRO2_HUMAN	RHOT2	618	Homo sapiens	1:Experimental evidence at protein level	Mitochondrial Rho GTPase 2	1	1620	183815	162835	87969.1	3	17.4879	17.313	16.4247	17.4879	17.313	16.4247	-0.1749	-1.0632	-0.61905
sp|Q9Y2Z4|SYYM_HUMAN	Q9Y2Z4	SYYM_HUMAN	YARS2	477	Homo sapiens	1:Experimental evidence at protein level	Tyrosine--tRNA ligase, mitochondrial	1	2160	133164	117955	101681	3	17.0228	16.8479	16.6337	17.0228	16.8479	16.6337	-0.1749	-0.3891	-0.282
sp|O75131|CPNE3_HUMAN	O75131	CPNE3_HUMAN	CPNE3	537	Homo sapiens	1:Experimental evidence at protein level	Copine-3	1	156	765095	677593	599655	3	19.5453	19.3701	19.1938	19.5453	19.3701	19.1938	-0.1752	-0.3515	-0.26335
sp|Q9NR45|SIAS_HUMAN	Q9NR45	SIAS_HUMAN	NANS	359	Homo sapiens	1:Experimental evidence at protein level	N-acetylneuraminate-9-phosphate synthase	1	1984	214087	189571	151260	3	17.7078	17.5324	17.2067	17.7078	17.5324	17.2067	-0.1754	-0.5011	-0.33825
sp|O15372|EIF3H_HUMAN	O15372	EIF3H_HUMAN	EIF3H	352	Homo sapiens	1:Experimental evidence at protein level	Eukaryotic translation initiation factor 3 subunit H	1	85	618402	547428	540676	3	19.2382	19.0623	19.0444	19.2382	19.0623	19.0444	-0.1759	-0.1938	-0.18485
sp|P22735|TGM1_HUMAN	P22735	TGM1_HUMAN	TGM1	817	Homo sapiens	1:Experimental evidence at protein level	Protein-glutamine gamma-glutamyltransferase K	1	611	412767	365335	534951	3	18.655	18.4789	19.029	18.655	18.4789	19.029	-0.1761	0.374	0.09895
sp|P33991|MCM4_HUMAN	P33991	MCM4_HUMAN	MCM4	863	Homo sapiens	1:Experimental evidence at protein level	DNA replication licensing factor MCM4	1	739	322921	285782	281631	3	18.3008	18.1246	18.1034	18.3008	18.1246	18.1034	-0.1762	-0.1974	-0.1868
sp|P52565|GDIR1_HUMAN	P52565	GDIR1_HUMAN	ARHGDIA	204	Homo sapiens	1:Experimental evidence at protein level	Rho GDP-dissociation inhibitor 1	1	956	684446	604712	558624	3	19.3846	19.2059	19.0915	19.3846	19.2059	19.0915	-0.1787	-0.2931	-0.2359
sp|P05090|APOD_HUMAN	P05090	APOD_HUMAN	APOD	189	Homo sapiens	1:Experimental evidence at protein level	Apolipoprotein D	1	330	2940200	2.59597e+06	3231264	3	21.4875	21.3078	21.6237	21.4875	21.3078	21.6237	-0.1797	0.1362	-0.02175
sp|P08559|ODPA_HUMAN	P08559	ODPA_HUMAN	PDHA1	390	Homo sapiens	1:Experimental evidence at protein level	Pyruvate dehydrogenase E1 component subunit alpha, somatic form, mitochondrial	1	389	267753	236276	259901	3	18.0305	17.8501	17.9876	18.0305	17.8501	17.9876	-0.1804	-0.0429	-0.11165
sp|P07814|SYEP_HUMAN	P07814	SYEP_HUMAN	EPRS1	1512	Homo sapiens	1:Experimental evidence at protein level	Bifunctional glutamate/proline--tRNA ligase	1	371	814598	718481	880926	3	19.6357	19.4546	19.7487	19.6357	19.4546	19.7487	-0.1811	0.113	-0.03405
sp|P21796|VDAC1_HUMAN	P21796	VDAC1_HUMAN	VDAC1	283	Homo sapiens	1:Experimental evidence at protein level	Non-selective voltage-gated ion channel VDAC1	1	593	6281106	5538186	7.05296e+06	3	22.5826	22.401	22.7498	22.5826	22.401	22.7498	-0.1816	0.1672	-0.0072
sp|Q8IY17|PLPL6_HUMAN	Q8IY17	PLPL6_HUMAN	PNPLA6	1375	Homo sapiens	1:Experimental evidence at protein level	Patatin-like phospholipase domain-containing protein 6	0.9999	1622	94665.1	NaN	99700.4	2	16.5305	NaN	16.6053	16.5305	16.3477	16.6053	-0.1828	0.0748	-0.054
sp|P09001|RM03_HUMAN	P09001	RM03_HUMAN	MRPL3	348	Homo sapiens	1:Experimental evidence at protein level	Large ribosomal subunit protein uL3m	1	404	62275.2	NaN	49332.4	2	15.9264	NaN	15.5902	15.9264	15.7424	15.5902	-0.184	-0.3362	-0.2601
sp|Q99798|ACON_HUMAN	Q99798	ACON_HUMAN	ACO2	780	Homo sapiens	1:Experimental evidence at protein level	Aconitate hydratase, mitochondrial	1	1824	307554	270481	296789	3	18.2305	18.0452	18.1791	18.2305	18.0452	18.1791	-0.1853	-0.0514	-0.11835
sp|Q01469|FABP5_HUMAN	Q01469	FABP5_HUMAN	FABP5	135	Homo sapiens	1:Experimental evidence at protein level	Fatty acid-binding protein 5	1	1192	2084623	1.83255e+06	2.4054e+06	3	20.9914	20.8054	21.1978	20.9914	20.8054	21.1978	-0.186	0.2064	0.0102
sp|P29692|EF1D_HUMAN	P29692	EF1D_HUMAN	EEF1D	281	Homo sapiens	1:Experimental evidence at protein level	Elongation factor 1-delta	1	690	3159967	2.77669e+06	2.82908e+06	3	21.5915	21.4049	21.4319	21.5915	21.4049	21.4319	-0.1866	-0.1596	-0.1731
sp|Q12792|TWF1_HUMAN	Q12792	TWF1_HUMAN	TWF1	350	Homo sapiens	1:Experimental evidence at protein level	Twinfilin-1	1	1263	247569	217444	288077	3	17.9175	17.7303	18.1361	17.9175	17.7303	18.1361	-0.1872	0.2186	0.0157
sp|P05023|AT1A1_HUMAN	P05023	AT1A1_HUMAN	ATP1A1	1023	Homo sapiens	1:Experimental evidence at protein level	Sodium/potassium-transporting ATPase subunit alpha-1	1	327	633390	555900	442873	3	19.2727	19.0845	18.7565	19.2727	19.0845	18.7565	-0.1882	-0.5162	-0.3522
sp|P63173|RL38_HUMAN	P63173	RL38_HUMAN	RPL38	70	Homo sapiens	1:Experimental evidence at protein level	Large ribosomal subunit protein eL38	1	1130	175500	153860	295951	3	17.4211	17.2313	18.175	17.4211	17.2313	18.175	-0.1898	0.7539	0.28205
sp|P61201|CSN2_HUMAN	P61201	CSN2_HUMAN	COPS2	443	Homo sapiens	1:Experimental evidence at protein level	COP9 signalosome complex subunit 2	1	1043	137800	120783	98230.1	3	17.0722	16.8821	16.5839	17.0722	16.8821	16.5839	-0.1901	-0.4883	-0.3392
sp|Q9H2D6|TARA_HUMAN	Q9H2D6	TARA_HUMAN	TRIOBP	2365	Homo sapiens	1:Experimental evidence at protein level	TRIO and F-actin-binding protein	1	1915	89424.9	78372.4	99264.6	3	16.4484	16.2581	16.599	16.4484	16.2581	16.599	-0.1903	0.1506	-0.01985
sp|P36871|PGM1_HUMAN	P36871	PGM1_HUMAN	PGM1	562	Homo sapiens	1:Experimental evidence at protein level	Phosphoglucomutase-1	1	779	206977	181219	132286	3	17.6591	17.4674	17.0133	17.6591	17.4674	17.0133	-0.1917	-0.6458	-0.41875
sp|P40763|STAT3_HUMAN	P40763	STAT3_HUMAN	STAT3	770	Homo sapiens	1:Experimental evidence at protein level	Signal transducer and activator of transcription 3	1	805	420419	367493	381661	3	18.6815	18.4874	18.5419	18.6815	18.4874	18.5419	-0.1941	-0.1396	-0.16685
sp|O00487|PSDE_HUMAN	O00487	PSDE_HUMAN	PSMD14	310	Homo sapiens	1:Experimental evidence at protein level	26S proteasome non-ATPase regulatory subunit 14	1	41	693129	604998	552410	3	19.4028	19.2066	19.0754	19.4028	19.2066	19.0754	-0.1962	-0.3274	-0.2618
sp|P36873|PP1G_HUMAN	P36873	PP1G_HUMAN	PPP1CC	323	Homo sapiens	1:Experimental evidence at protein level	Serine/threonine-protein phosphatase PP1-gamma catalytic subunit	1	780	664518	579864	790458	3	19.3419	19.1454	19.5923	19.3419	19.1454	19.5923	-0.1965	0.2504	0.02695
sp|P62269|RS18_HUMAN	P62269	RS18_HUMAN	RPS18	152	Homo sapiens	1:Experimental evidence at protein level	Small ribosomal subunit protein uS13	1	1080	2473877	2.15832e+06	3070592	3	21.2383	21.0415	21.5501	21.2383	21.0415	21.5501	-0.1968	0.3118	0.0575
sp|P35251|RFC1_HUMAN	P35251	RFC1_HUMAN	RFC1	1148	Homo sapiens	1:Experimental evidence at protein level	Replication factor C subunit 1	1	754	138316	120585	128305	3	17.0776	16.8797	16.9692	17.0776	16.8797	16.9692	-0.1979	-0.1084	-0.15315
sp|P42704|LPPRC_HUMAN	P42704	LPPRC_HUMAN	LRPPRC	1394	Homo sapiens	1:Experimental evidence at protein level	Leucine-rich PPR motif-containing protein, mitochondrial	1	827	760951	663183	610948	3	19.5374	19.339	19.2207	19.5374	19.339	19.2207	-0.1984	-0.3167	-0.25755
sp|Q9P2R3|ANFY1_HUMAN	Q9P2R3	ANFY1_HUMAN	ANKFY1	1169	Homo sapiens	1:Experimental evidence at protein level	Rabankyrin-5	1	2058	79478.2	NaN	105861	2	16.2783	NaN	16.6918	16.2783	16.0783	16.6918	-0.2	0.4135	0.10675
sp|O43617|TPPC3_HUMAN	O43617	TPPC3_HUMAN	TRAPPC3	180	Homo sapiens	1:Experimental evidence at protein level	Trafficking protein particle complex subunit 3	1	108	196405	170837	108378	3	17.5835	17.3823	16.7257	17.5835	17.3823	16.7257	-0.2012	-0.8578	-0.5295
sp|P16930|FAAA_HUMAN	P16930	FAAA_HUMAN	FAH	419	Homo sapiens	1:Experimental evidence at protein level	Fumarylacetoacetase	1	534	168873	146889	148665	3	17.3656	17.1644	17.1817	17.3656	17.1644	17.1817	-0.2012	-0.1839	-0.19255
sp|Q04721|NOTC2_HUMAN	Q04721	NOTC2_HUMAN	NOTCH2	2471	Homo sapiens	1:Experimental evidence at protein level	Neurogenic locus notch homolog protein 2	0.9992	1217	165416	143489	84120.1	3	17.3357	17.1306	16.3602	17.3357	17.1306	16.3602	-0.2051	-0.9755	-0.5903
sp|P61204|ARF3_HUMAN	P61204	ARF3_HUMAN	ARF3	181	Homo sapiens	1:Experimental evidence at protein level	ADP-ribosylation factor 3	1	1044	140280	121671	240993	3	17.098	16.8926	17.8786	17.098	16.8926	17.8786	-0.2054	0.7806	0.2876
sp|O75534|CSDE1_HUMAN	O75534	CSDE1_HUMAN	CSDE1	798	Homo sapiens	1:Experimental evidence at protein level	Cold shock domain-containing protein E1	1	183	590594	511742	552054	3	19.1718	18.9651	19.0745	19.1718	18.9651	19.0745	-0.2067	-0.0973	-0.152
sp|Q14195|DPYL3_HUMAN	Q14195	DPYL3_HUMAN	DPYSL3	570	Homo sapiens	1:Experimental evidence at protein level	Dihydropyrimidinase-related protein 3	1	1349	1.69744e+06	1.46491e+06	1227835	3	20.6949	20.4824	20.2277	20.6949	20.4824	20.2277	-0.2125	-0.4672	-0.33985
sp|P61289|PSME3_HUMAN	P61289	PSME3_HUMAN	PSME3	254	Homo sapiens	1:Experimental evidence at protein level	Proteasome activator complex subunit 3	1	1049	433570	373346	433142	3	18.7259	18.5102	18.7245	18.7259	18.5102	18.7245	-0.2157	-0.0014	-0.10855
sp|P05109|S10A8_HUMAN	P05109	S10A8_HUMAN	S100A8	93	Homo sapiens	1:Experimental evidence at protein level	Protein S100-A8	1	331	9645227	8.3028e+06	10800324	3	23.2014	22.9852	23.3645	23.2014	22.9852	23.3645	-0.2162	0.1631	-0.02655
sp|Q01813|PFKAP_HUMAN	Q01813	PFKAP_HUMAN	PFKP	784	Homo sapiens	1:Experimental evidence at protein level	ATP-dependent 6-phosphofructokinase, platelet type	1	1197	1.51613e+06	1.30474e+06	1.30095e+06	3	20.532	20.3153	20.3111	20.532	20.3153	20.3111	-0.2167	-0.2209	-0.2188
sp|Q08211|DHX9_HUMAN	Q08211	DHX9_HUMAN	DHX9	1270	Homo sapiens	1:Experimental evidence at protein level	ATP-dependent RNA helicase A	1	1243	812074	698453	840374	3	19.6313	19.4138	19.6807	19.6313	19.4138	19.6807	-0.2175	0.0494	-0.08405
sp|Q13126|MTAP_HUMAN	Q13126	MTAP_HUMAN	MTAP	283	Homo sapiens	1:Experimental evidence at protein level	S-methyl-5'-thioadenosine phosphorylase	1	1283	418237	359517	325315	3	18.674	18.4557	18.3115	18.674	18.4557	18.3115	-0.2183	-0.3625	-0.2904
sp|P62249|RS16_HUMAN	P62249	RS16_HUMAN	RPS16	146	Homo sapiens	1:Experimental evidence at protein level	Small ribosomal subunit protein uS9	1	1076	4594923	3.94535e+06	4.76061e+06	3	22.1316	21.9117	22.1827	22.1316	21.9117	22.1827	-0.2199	0.0511	-0.0844
sp|P33176|KINH_HUMAN	P33176	KINH_HUMAN	KIF5B	963	Homo sapiens	1:Experimental evidence at protein level	Kinesin-1 heavy chain	1	737	469510	403133	327620	3	18.8408	18.6209	18.3217	18.8408	18.6209	18.3217	-0.2199	-0.5191	-0.3695
sp|Q99497|PARK7_HUMAN	Q99497	PARK7_HUMAN	PARK7	189	Homo sapiens	1:Experimental evidence at protein level	Parkinson disease protein 7	1	1809	972385	834345	909650	3	19.8912	19.6703	19.795	19.8912	19.6703	19.795	-0.2209	-0.0962	-0.15855
sp|P04179|SODM_HUMAN	P04179	SODM_HUMAN	SOD2	222	Homo sapiens	1:Experimental evidence at protein level	Superoxide dismutase [Mn], mitochondrial	0.9999	312	535802	458654	NaN	2	19.0313	18.807	NaN	19.0313	18.807	14.4118	-0.2243	-4.6195	-2.4219
sp|P20839|IMDH1_HUMAN	P20839	IMDH1_HUMAN	IMPDH1	514	Homo sapiens	1:Experimental evidence at protein level	Inosine-5'-monophosphate dehydrogenase 1	1	581	434279	371597	153405	3	18.7283	18.5034	17.227	18.7283	18.5034	17.227	-0.2249	-1.5013	-0.8631
sp|P04632|CPNS1_HUMAN	P04632	CPNS1_HUMAN	CAPNS1	268	Homo sapiens	1:Experimental evidence at protein level	Calpain small subunit 1	1	320	378242	323435	326708	3	18.5289	18.3031	18.3176	18.5289	18.3031	18.3176	-0.2258	-0.2113	-0.21855
sp|P18206|VINC_HUMAN	P18206	VINC_HUMAN	VCL	1134	Homo sapiens	1:Experimental evidence at protein level	Vinculin	1	557	4.29768e+06	3668977	3.49767e+06	3	22.0351	21.8069	21.738	22.0351	21.8069	21.738	-0.2282	-0.2971	-0.26265
sp|P17900|SAP3_HUMAN	P17900	SAP3_HUMAN	GM2A	193	Homo sapiens	1:Experimental evidence at protein level	Ganglioside GM2 activator	0.9999	549	134160	114490	187934	3	17.0336	16.8049	17.5199	17.0336	16.8049	17.5199	-0.2287	0.4863	0.1288
sp|P20042|IF2B_HUMAN	P20042	IF2B_HUMAN	EIF2S2	333	Homo sapiens	1:Experimental evidence at protein level	Eukaryotic translation initiation factor 2 subunit 2	1	572	482053	411284	491724	3	18.8788	18.6498	18.9075	18.8788	18.6498	18.9075	-0.229	0.0287	-0.10015
sp|Q13404|UB2V1_HUMAN	Q13404	UB2V1_HUMAN	UBE2V1	147	Homo sapiens	1:Experimental evidence at protein level	Ubiquitin-conjugating enzyme E2 variant 1	1	1303	417015	355733	446442	3	18.6697	18.4404	18.7681	18.6697	18.4404	18.7681	-0.2293	0.0984	-0.06545
sp|Q9Y230|RUVB2_HUMAN	Q9Y230	RUVB2_HUMAN	RUVBL2	463	Homo sapiens	1:Experimental evidence at protein level	RuvB-like 2	1	2140	1.0559e+06	898226	906485	3	20.01	19.7767	19.7899	20.01	19.7767	19.7899	-0.2333	-0.2201	-0.2267
sp|P69905|HBA_HUMAN	P69905	HBA_HUMAN	HBA2	142	Homo sapiens	1:Experimental evidence at protein level	Hemoglobin subunit alpha	1	1151	1.60034e+06	1.35843e+06	1.10478e+06	3	20.61	20.3735	20.0753	20.61	20.3735	20.0753	-0.2365	-0.5347	-0.3856
sp|Q99816|TS101_HUMAN	Q99816	TS101_HUMAN	TSG101	390	Homo sapiens	1:Experimental evidence at protein level	Tumor susceptibility gene 101 protein	1	1826	66200	NaN	83311.5	2	16.0145	NaN	16.3462	16.0145	15.7773	16.3462	-0.2372	0.3317	0.04725
sp|Q9H1B7|I2BPL_HUMAN	Q9H1B7	I2BPL_HUMAN	IRF2BPL	796	Homo sapiens	1:Experimental evidence at protein level	Probable E3 ubiquitin-protein ligase IRF2BPL	1	1911	90492.3	NaN	216339	2	16.4655	NaN	17.7229	16.4655	16.2236	17.7229	-0.2419	1.2574	0.50775
sp|P28070|PSB4_HUMAN	P28070	PSB4_HUMAN	PSMB4	264	Homo sapiens	1:Experimental evidence at protein level	Proteasome subunit beta type-4	1	674	326039	275637	240121	3	18.3147	18.0724	17.8734	18.3147	18.0724	17.8734	-0.2423	-0.4413	-0.3418
sp|O60443|GSDME_HUMAN	O60443	GSDME_HUMAN	GSDME	496	Homo sapiens	1:Experimental evidence at protein level	Gasdermin-E	1	131	91112.7	NaN	62205.4	2	16.4754	NaN	15.9248	16.4754	16.2325	15.9248	-0.2429	-0.5506	-0.39675
sp|P22234|PUR6_HUMAN	P22234	PUR6_HUMAN	PAICS	425	Homo sapiens	1:Experimental evidence at protein level	Bifunctional phosphoribosylaminoimidazole carboxylase/phosphoribosylaminoimidazole succinocarboxamide synthetase	1	602	1.43603e+06	1.21219e+06	1.31657e+06	3	20.4537	20.2092	20.3284	20.4537	20.2092	20.3284	-0.2445	-0.1253	-0.1849
sp|P12814|ACTN1_HUMAN	P12814	ACTN1_HUMAN	ACTN1	892	Homo sapiens	1:Experimental evidence at protein level	Alpha-actinin-1	1	482	3.70169e+06	3.12446e+06	2837381	3	21.8198	21.5752	21.4361	21.8198	21.5752	21.4361	-0.2446	-0.3837	-0.31415
sp|O14979|HNRDL_HUMAN	O14979	HNRDL_HUMAN	HNRNPDL	420	Homo sapiens	1:Experimental evidence at protein level	Heterogeneous nuclear ribonucleoprotein D-like	1	68	236944	199975	226950	3	17.8542	17.6095	17.792	17.8542	17.6095	17.792	-0.2447	-0.0622	-0.15345
sp|P59665|DEF1_HUMAN	P59665	DEF1_HUMAN	DEFA1	94	Homo sapiens	1:Experimental evidence at protein level	Neutrophil defensin 1	1	1013	1.31813e+06	1.11041e+06	1.12626e+06	3	20.3301	20.0827	20.1031	20.3301	20.0827	20.1031	-0.2474	-0.227	-0.2372
sp|Q8NFW8|NEUA_HUMAN	Q8NFW8	NEUA_HUMAN	CMAS	434	Homo sapiens	1:Experimental evidence at protein level	N-acylneuraminate cytidylyltransferase	1	1665	83407.1	NaN	215759	2	16.3479	NaN	17.7191	16.3479	16.1003	17.7191	-0.2476	1.3712	0.5618
sp|P27635|RL10_HUMAN	P27635	RL10_HUMAN	RPL10	214	Homo sapiens	1:Experimental evidence at protein level	Large ribosomal subunit protein uL16	1	663	987074	830941	1.27947e+06	3	19.9128	19.6644	20.2871	19.9128	19.6644	20.2871	-0.2484	0.3743	0.06295
sp|P30153|2AAA_HUMAN	P30153	2AAA_HUMAN	PPP2R1A	589	Homo sapiens	1:Experimental evidence at protein level	Serine/threonine-protein phosphatase 2A 65 kDa regulatory subunit A alpha isoform	1	704	2375144	1.99838e+06	1730144	3	21.1796	20.9304	20.7225	21.1796	20.9304	20.7225	-0.2492	-0.4571	-0.35315
sp|Q9NUU7|DD19A_HUMAN	Q9NUU7	DD19A_HUMAN	DDX19A	478	Homo sapiens	1:Experimental evidence at protein level	ATP-dependent RNA helicase DDX19A	1	2008	545611	458901	520628	3	19.0575	18.8078	18.9899	19.0575	18.8078	18.9899	-0.2497	-0.0676	-0.15865
sp|Q9NVA2|SEP11_HUMAN	Q9NVA2	SEP11_HUMAN	SEPTIN11	429	Homo sapiens	1:Experimental evidence at protein level	Septin-11	1	2009	2.11442e+06	1775998	2.65217e+06	3	21.0118	20.7602	21.3387	21.0118	20.7602	21.3387	-0.2516	0.3269	0.03765
sp|Q02809|PLOD1_HUMAN	Q02809	PLOD1_HUMAN	PLOD1	727	Homo sapiens	1:Experimental evidence at protein level	Procollagen-lysine,2-oxoglutarate 5-dioxygenase 1	1	1207	417744	350840	461587	3	18.6723	18.4205	18.8162	18.6723	18.4205	18.8162	-0.2518	0.1439	-0.05395
sp|Q96TA1|NIBA2_HUMAN	Q96TA1	NIBA2_HUMAN	NIBAN2	746	Homo sapiens	1:Experimental evidence at protein level	Protein Niban 2	1	1801	444167	373012	304013	3	18.7607	18.5089	18.2138	18.7607	18.5089	18.2138	-0.2518	-0.5469	-0.39935
sp|Q9NQW7|XPP1_HUMAN	Q9NQW7	XPP1_HUMAN	XPNPEP1	623	Homo sapiens	1:Experimental evidence at protein level	Xaa-Pro aminopeptidase 1	1	1978	182198	152663	182414	3	17.4751	17.22	17.4769	17.4751	17.22	17.4769	-0.2551	0.0018	-0.12665
sp|O75821|EIF3G_HUMAN	O75821	EIF3G_HUMAN	EIF3G	320	Homo sapiens	1:Experimental evidence at protein level	Eukaryotic translation initiation factor 3 subunit G	1	193	363628	304389	474935	3	18.4721	18.2156	18.8574	18.4721	18.2156	18.8574	-0.2565	0.3853	0.0644
sp|P62917|RL8_HUMAN	P62917	RL8_HUMAN	RPL8	257	Homo sapiens	1:Experimental evidence at protein level	Large ribosomal subunit protein uL2	1	1118	4.418e+06	3.6959e+06	5.64751e+06	3	22.075	21.8175	22.4292	22.075	21.8175	22.4292	-0.2575	0.3542	0.04835
sp|Q5T749|KPRP_HUMAN	Q5T749	KPRP_HUMAN	KPRP	579	Homo sapiens	1:Experimental evidence at protein level	Keratinocyte proline-rich protein	1	1507	2.74883e+06	2299418	3772440	3	21.3904	21.1328	21.8471	21.3904	21.1328	21.8471	-0.2576	0.4567	0.09955
sp|P50995|ANX11_HUMAN	P50995	ANX11_HUMAN	ANXA11	505	Homo sapiens	1:Experimental evidence at protein level	Annexin A11	1	929	627026	523605	562679	3	19.2582	18.9981	19.102	19.2582	18.9981	19.102	-0.2601	-0.1562	-0.20815
sp|P23526|SAHH_HUMAN	P23526	SAHH_HUMAN	AHCY	432	Homo sapiens	1:Experimental evidence at protein level	Adenosylhomocysteinase	1	622	2.45603e+06	2.04701e+06	1.66116e+06	3	21.2279	20.9651	20.6638	21.2279	20.9651	20.6638	-0.2628	-0.5641	-0.41345
sp|O95831|AIFM1_HUMAN	O95831	AIFM1_HUMAN	AIFM1	613	Homo sapiens	1:Experimental evidence at protein level	Apoptosis-inducing factor 1, mitochondrial	1	248	139222	115858	141141	3	17.087	16.822	17.1068	17.087	16.822	17.1068	-0.265	0.0198	-0.1226
sp|P48735|IDHP_HUMAN	P48735	IDHP_HUMAN	IDH2	452	Homo sapiens	1:Experimental evidence at protein level	Isocitrate dehydrogenase [NADP], mitochondrial	1	881	1.0201e+06	848928	543863	3	19.9603	19.6953	19.0529	19.9603	19.6953	19.0529	-0.265	-0.9074	-0.5862
sp|Q15075|EEA1_HUMAN	Q15075	EEA1_HUMAN	EEA1	1411	Homo sapiens	1:Experimental evidence at protein level	Early endosome antigen 1	1	1398	91106.2	NaN	89362.6	2	16.4753	NaN	16.4474	16.4753	16.2102	16.4474	-0.2651	-0.0279	-0.1465
sp|P26038|MOES_HUMAN	P26038	MOES_HUMAN	MSN	577	Homo sapiens	1:Experimental evidence at protein level	Moesin	1	647	5.77978e+06	4807909	4.7625e+06	3	22.4626	22.197	22.1833	22.4626	22.197	22.1833	-0.2656	-0.2793	-0.27245
sp|P30048|PRDX3_HUMAN	P30048	PRDX3_HUMAN	PRDX3	256	Homo sapiens	1:Experimental evidence at protein level	Thioredoxin-dependent peroxide reductase, mitochondrial	1	697	2.05395e+06	1.70837e+06	1.65877e+06	3	20.97	20.7042	20.6617	20.97	20.7042	20.6617	-0.2658	-0.3083	-0.28705
sp|Q05682|CALD1_HUMAN	Q05682	CALD1_HUMAN	CALD1	793	Homo sapiens	1:Experimental evidence at protein level	Caldesmon	1	1224	1.92121e+06	1596339	1.93758e+06	3	20.8736	20.6063	20.8858	20.8736	20.6063	20.8858	-0.2673	0.0122	-0.12755
sp|Q9UKX7|NUP50_HUMAN	Q9UKX7	NUP50_HUMAN	NUP50	468	Homo sapiens	1:Experimental evidence at protein level	Nuclear pore complex protein Nup50	1	2112	93072.2	NaN	49408.2	2	16.5061	NaN	15.5925	16.5061	16.2387	15.5925	-0.2674	-0.9136	-0.5905
sp|P22314|UBA1_HUMAN	P22314	UBA1_HUMAN	UBA1	1058	Homo sapiens	1:Experimental evidence at protein level	Ubiquitin-like modifier-activating enzyme 1	1	604	1.68903e+06	1.40057e+06	1.19067e+06	3	20.6878	20.4176	20.1833	20.6878	20.4176	20.1833	-0.2702	-0.5045	-0.38735
sp|P01040|CYTA_HUMAN	P01040	CYTA_HUMAN	CSTA	98	Homo sapiens	1:Experimental evidence at protein level	Cystatin-A	1	275	730274	603934	755220	3	19.4781	19.204	19.5265	19.4781	19.204	19.5265	-0.2741	0.0484	-0.11285
sp|Q13011|ECH1_HUMAN	Q13011	ECH1_HUMAN	ECH1	328	Homo sapiens	1:Experimental evidence at protein level	Delta(3,5)-Delta(2,4)-dienoyl-CoA isomerase, mitochondrial	1	1278	458124	378211	307554	3	18.8054	18.5288	18.2305	18.8054	18.5288	18.2305	-0.2766	-0.5749	-0.42575
sp|E9PAV3|NACAM_HUMAN	E9PAV3	NACAM_HUMAN	NACA	2078	Homo sapiens	1:Experimental evidence at protein level	Nascent polypeptide-associated complex subunit alpha, muscle-specific form	1	14	562747	464289	719196	3	19.1021	18.8247	19.456	19.1021	18.8247	19.456	-0.2774	0.3539	0.03825
sp|Q7L5L3|GDPD3_HUMAN	Q7L5L3	GDPD3_HUMAN	GDPD3	318	Homo sapiens	1:Experimental evidence at protein level	Lysophospholipase D GDPD3	0.9996	1569	101709	83816.6	119789	3	16.6341	16.3549	16.8701	16.6341	16.3549	16.8701	-0.2792	0.236	-0.0216
sp|Q6YN16|HSDL2_HUMAN	Q6YN16	HSDL2_HUMAN	HSDL2	418	Homo sapiens	1:Experimental evidence at protein level	Hydroxysteroid dehydrogenase-like protein 2	1	1552	108268	NaN	126962	2	16.7243	NaN	16.954	16.7243	16.4437	16.954	-0.2806	0.2297	-0.02545
sp|P61247|RS3A_HUMAN	P61247	RS3A_HUMAN	RPS3A	264	Homo sapiens	1:Experimental evidence at protein level	Small ribosomal subunit protein eS1	1	1047	2344632	1.92929e+06	2.23442e+06	3	21.1609	20.8796	21.0915	21.1609	20.8796	21.0915	-0.2813	-0.0694	-0.17535
sp|Q04695|K1C17_HUMAN	Q04695	K1C17_HUMAN	KRT17	432	Homo sapiens	1:Experimental evidence at protein level	Keratin, type I cytoskeletal 17	1	1216	2542644	2.09185e+06	3.30613e+06	3	21.2779	20.9963	21.6567	21.2779	20.9963	21.6567	-0.2816	0.3788	0.0486
sp|P30626|SORCN_HUMAN	P30626	SORCN_HUMAN	SRI	198	Homo sapiens	1:Experimental evidence at protein level	Sorcin	1	711	835643	687155	1094804	3	19.6725	19.3903	20.0622	19.6725	19.3903	20.0622	-0.2822	0.3897	0.05375
sp|Q08554|DSC1_HUMAN	Q08554	DSC1_HUMAN	DSC1	894	Homo sapiens	1:Experimental evidence at protein level	Desmocollin-1	1	1246	1.77191e+06	1.45522e+06	1.94856e+06	3	20.7569	20.4728	20.894	20.7569	20.4728	20.894	-0.2841	0.1371	-0.0735
sp|Q01518|CAP1_HUMAN	Q01518	CAP1_HUMAN	CAP1	475	Homo sapiens	1:Experimental evidence at protein level	Adenylyl cyclase-associated protein 1	1	1193	2982192	2.44628e+06	3.3191e+06	3	21.5079	21.2222	21.6624	21.5079	21.2222	21.6624	-0.2857	0.1545	-0.0656
sp|O60256|KPRB_HUMAN	O60256	KPRB_HUMAN	PRPSAP2	369	Homo sapiens	1:Experimental evidence at protein level	Phosphoribosyl pyrophosphate synthase-associated protein 2	1	125	77942.4	NaN	73211.7	2	16.2501	NaN	16.1598	16.2501	15.9632	16.1598	-0.2869	-0.0903	-0.1886
sp|P11021|BIP_HUMAN	P11021	BIP_HUMAN	HSPA5	654	Homo sapiens	1:Experimental evidence at protein level	Endoplasmic reticulum chaperone BiP	1	450	2.88643e+06	2.3654e+06	2.18899e+06	3	21.4609	21.1737	21.0618	21.4609	21.1737	21.0618	-0.2872	-0.3991	-0.34315
sp|Q16401|PSMD5_HUMAN	Q16401	PSMD5_HUMAN	PSMD5	504	Homo sapiens	1:Experimental evidence at protein level	26S proteasome non-ATPase regulatory subunit 5	1	1443	106481	87135.4	110605	3	16.7002	16.411	16.7551	16.7002	16.411	16.7551	-0.2892	0.0549	-0.11715
sp|O15067|PUR4_HUMAN	O15067	PUR4_HUMAN	PFAS	1338	Homo sapiens	1:Experimental evidence at protein level	Phosphoribosylformylglycinamidine synthase	1	72	58938.1	48213.9	47794.6	3	15.8469	15.5572	15.5446	15.8469	15.5572	15.5446	-0.2897	-0.3023	-0.296
sp|P67936|TPM4_HUMAN	P67936	TPM4_HUMAN	TPM4	248	Homo sapiens	1:Experimental evidence at protein level	Tropomyosin alpha-4 chain	1	1141	7.0238e+06	5726065	7.28745e+06	3	22.7438	22.4491	22.797	22.7438	22.4491	22.797	-0.2947	0.0532	-0.12075
sp|P08133|ANXA6_HUMAN	P08133	ANXA6_HUMAN	ANXA6	673	Homo sapiens	1:Experimental evidence at protein level	Annexin A6	1	381	914974	745365	683755	3	19.8034	19.5076	19.3831	19.8034	19.5076	19.3831	-0.2958	-0.4203	-0.35805
sp|P11216|PYGB_HUMAN	P11216	PYGB_HUMAN	PYGB	843	Homo sapiens	1:Experimental evidence at protein level	Glycogen phosphorylase, brain form	1	458	462851	376884	339242	3	18.8202	18.5238	18.372	18.8202	18.5238	18.372	-0.2964	-0.4482	-0.3723
sp|P10620|MGST1_HUMAN	P10620	MGST1_HUMAN	MGST1	155	Homo sapiens	1:Experimental evidence at protein level	Microsomal glutathione S-transferase 1	1	445	198428	161259	496257	3	17.5983	17.299	18.9207	17.5983	17.299	18.9207	-0.2993	1.3224	0.51155
sp|P04279|SEMG1_HUMAN	P04279	SEMG1_HUMAN	SEMG1	462	Homo sapiens	1:Experimental evidence at protein level	Semenogelin-1	1	316	1.31806e+06	1.07104e+06	833708	3	20.33	20.0306	19.6692	20.33	20.0306	19.6692	-0.2994	-0.6608	-0.4801
sp|P54577|SYYC_HUMAN	P54577	SYYC_HUMAN	YARS1	528	Homo sapiens	1:Experimental evidence at protein level	Tyrosine--tRNA ligase, cytoplasmic	1	978	303741	246600	288990	3	18.2125	17.9118	18.1407	18.2125	17.9118	18.1407	-0.3007	-0.0718	-0.18625
sp|P08238|HS90B_HUMAN	P08238	HS90B_HUMAN	HSP90AB1	724	Homo sapiens	1:Experimental evidence at protein level	Heat shock protein HSP 90-beta	1	385	51016576	41414772	38010664	3	25.604	25.3031	25.1795	25.604	25.3031	25.1795	-0.3009	-0.4245	-0.3627
sp|P49755|TMEDA_HUMAN	P49755	TMEDA_HUMAN	TMED10	219	Homo sapiens	1:Experimental evidence at protein level	Transmembrane emp24 domain-containing protein 10	1	904	753708	611815	1.02626e+06	3	19.5236	19.2227	19.969	19.5236	19.2227	19.969	-0.3009	0.4454	0.07225
sp|Q5JWF2|GNAS1_HUMAN	Q5JWF2	GNAS1_HUMAN	GNAS	1037	Homo sapiens	1:Experimental evidence at protein level	Guanine nucleotide-binding protein G(s) subunit alpha isoforms XLas	1	1500	259708	210785	255887	3	17.9865	17.6854	17.9651	17.9865	17.6854	17.9651	-0.3011	-0.0214	-0.16125
sp|Q15942|ZYX_HUMAN	Q15942	ZYX_HUMAN	ZYX	572	Homo sapiens	1:Experimental evidence at protein level	Zyxin	1	1439	623020	505186	432712	3	19.2489	18.9465	18.723	19.2489	18.9465	18.723	-0.3024	-0.5259	-0.41415
sp|Q15021|CND1_HUMAN	Q15021	CND1_HUMAN	NCAPD2	1401	Homo sapiens	1:Experimental evidence at protein level	Condensin complex subunit 1	1	1390	321894	260407	170532	3	18.2962	17.9904	17.3797	18.2962	17.9904	17.3797	-0.3058	-0.9165	-0.61115
sp|O75306|NDUS2_HUMAN	O75306	NDUS2_HUMAN	NDUFS2	463	Homo sapiens	1:Experimental evidence at protein level	NADH dehydrogenase [ubiquinone] iron-sulfur protein 2, mitochondrial	1	162	410990	332349	522105	3	18.6487	18.3423	18.994	18.6487	18.3423	18.994	-0.3064	0.3453	0.01945
sp|O75436|VP26A_HUMAN	O75436	VP26A_HUMAN	VPS26A	327	Homo sapiens	1:Experimental evidence at protein level	Vacuolar protein sorting-associated protein 26A	1	174	1815731	1.46791e+06	1.76954e+06	3	20.7921	20.4853	20.7549	20.7921	20.4853	20.7549	-0.3068	-0.0372	-0.172
sp|O00232|PSD12_HUMAN	O00232	PSD12_HUMAN	PSMD12	456	Homo sapiens	1:Experimental evidence at protein level	26S proteasome non-ATPase regulatory subunit 12	1	28	904539	731122	1.00212e+06	3	19.7868	19.4798	19.9346	19.7868	19.4798	19.9346	-0.307	0.1478	-0.0796
sp|P02538|K2C6A_HUMAN	P02538	K2C6A_HUMAN	KRT6A	564	Homo sapiens	1:Experimental evidence at protein level	Keratin, type II cytoskeletal 6A	1	287	6.94285e+06	5609179	9556090	3	22.7271	22.4194	23.188	22.7271	22.4194	23.188	-0.3077	0.4609	0.0766
sp|Q9NZ32|ARP10_HUMAN	Q9NZ32	ARP10_HUMAN	ACTR10	417	Homo sapiens	1:Experimental evidence at protein level	Actin-related protein 10	0.9999	2033	286974	231827	340231	3	18.1306	17.8227	18.3762	18.1306	17.8227	18.3762	-0.3079	0.2456	-0.03115
sp|Q96TA2|YMEL1_HUMAN	Q96TA2	YMEL1_HUMAN	YME1L1	773	Homo sapiens	1:Experimental evidence at protein level	ATP-dependent zinc metalloprotease YME1L1	0.9996	1802	59211.2	NaN	74422.3	2	15.8536	NaN	16.1834	15.8536	15.5447	16.1834	-0.3089	0.3298	0.01045
sp|Q15417|CNN3_HUMAN	Q15417	CNN3_HUMAN	CNN3	329	Homo sapiens	1:Experimental evidence at protein level	Calponin-3	1	1418	363225	292609	407409	3	18.4705	18.1586	18.6361	18.4705	18.1586	18.6361	-0.3119	0.1656	-0.07315
sp|P13010|XRCC5_HUMAN	P13010	XRCC5_HUMAN	XRCC5	732	Homo sapiens	1:Experimental evidence at protein level	X-ray repair cross-complementing protein 5	1	486	2384050	1.91924e+06	2.21555e+06	3	21.185	20.8721	21.0792	21.185	20.8721	21.0792	-0.3129	-0.1058	-0.20935
sp|P61158|ARP3_HUMAN	P61158	ARP3_HUMAN	ACTR3	418	Homo sapiens	1:Experimental evidence at protein level	Actin-related protein 3	1	1040	1.73854e+06	1.39879e+06	1.66362e+06	3	20.7294	20.4158	20.6659	20.7294	20.4158	20.6659	-0.3136	-0.0635	-0.18855
sp|P62937|PPIA_HUMAN	P62937	PPIA_HUMAN	PPIA	165	Homo sapiens	1:Experimental evidence at protein level	Peptidyl-prolyl cis-trans isomerase A	1	1119	10616893	8527721	8056478	3	23.3376	23.0237	22.9417	23.3376	23.0237	22.9417	-0.3139	-0.3959	-0.3549
sp|Q6P2Q9|PRP8_HUMAN	Q6P2Q9	PRP8_HUMAN	PRPF8	2335	Homo sapiens	1:Experimental evidence at protein level	Pre-mRNA-processing-splicing factor 8	1	1538	205572	165382	180529	3	17.6493	17.3354	17.4619	17.6493	17.3354	17.4619	-0.3139	-0.1874	-0.25065
sp|P46940|IQGA1_HUMAN	P46940	IQGA1_HUMAN	IQGAP1	1657	Homo sapiens	1:Experimental evidence at protein level	Ras GTPase-activating-like protein IQGAP1	1	862	1.26798e+06	1.01918e+06	1.02734e+06	3	20.2741	19.959	19.9705	20.2741	19.959	19.9705	-0.3151	-0.3036	-0.30935
sp|P26006|ITA3_HUMAN	P26006	ITA3_HUMAN	ITGA3	1051	Homo sapiens	1:Experimental evidence at protein level	Integrin alpha-3	1	646	1.36441e+06	1.09654e+06	836694	3	20.3798	20.0645	19.6743	20.3798	20.0645	19.6743	-0.3153	-0.7055	-0.5104
sp|P55786|PSA_HUMAN	P55786	PSA_HUMAN	NPEPPS	919	Homo sapiens	1:Experimental evidence at protein level	Puromycin-sensitive aminopeptidase	1	997	588592	472474	506963	3	19.1669	18.8499	18.9515	19.1669	18.8499	18.9515	-0.317	-0.2154	-0.2662
sp|A8K2U0|A2ML1_HUMAN	A8K2U0	A2ML1_HUMAN	A2ML1	1454	Homo sapiens	1:Experimental evidence at protein level	Alpha-2-macroglobulin-like protein 1	1	9	303841	243446	439423	3	18.213	17.8932	18.7453	18.213	17.8932	18.7453	-0.3198	0.5323	0.10625
sp|O60645|EXOC3_HUMAN	O60645	EXOC3_HUMAN	EXOC3	745	Homo sapiens	1:Experimental evidence at protein level	Exocyst complex component 3	1	140	90152.8	71905.5	102841	3	16.4601	16.1338	16.6501	16.4601	16.1338	16.6501	-0.3263	0.19	-0.06815
sp|Q15233|NONO_HUMAN	Q15233	NONO_HUMAN	NONO	471	Homo sapiens	1:Experimental evidence at protein level	Non-POU domain-containing octamer-binding protein	1	1406	563989	449789	546730	3	19.1053	18.7789	19.0605	19.1053	18.7789	19.0605	-0.3264	-0.0448	-0.1856
sp|P20700|LMNB1_HUMAN	P20700	LMNB1_HUMAN	LMNB1	586	Homo sapiens	1:Experimental evidence at protein level	Lamin-B1	1	579	910037	725059	736799	3	19.7956	19.4677	19.4909	19.7956	19.4677	19.4909	-0.3279	-0.3047	-0.3163
sp|P36915|GNL1_HUMAN	P36915	GNL1_HUMAN	GNL1	607	Homo sapiens	1:Experimental evidence at protein level	Guanine nucleotide-binding protein-like 1	0.9989	781	72319.1	NaN	86697.6	2	16.1421	NaN	16.4037	16.1421	15.8135	16.4037	-0.3286	0.2616	-0.0335
sp|Q9BVP2|GNL3_HUMAN	Q9BVP2	GNL3_HUMAN	GNL3	549	Homo sapiens	1:Experimental evidence at protein level	Guanine nucleotide-binding protein-like 3	0.9999	1871	178626	142085	167525	3	17.4466	17.1164	17.354	17.4466	17.1164	17.354	-0.3302	-0.0926	-0.2114
sp|P52209|6PGD_HUMAN	P52209	6PGD_HUMAN	PGD	483	Homo sapiens	1:Experimental evidence at protein level	6-phosphogluconate dehydrogenase, decarboxylating	1	950	2783180	2209552	2.55357e+06	3	21.4083	21.0753	21.2841	21.4083	21.0753	21.2841	-0.333	-0.1242	-0.2286
sp|P35573|GDE_HUMAN	P35573	GDE_HUMAN	AGL	1532	Homo sapiens	1:Experimental evidence at protein level	Glycogen debranching enzyme	1	758	355004	280980	366842	3	18.4375	18.1001	18.4848	18.4375	18.1001	18.4848	-0.3374	0.0473	-0.14505
sp|P63279|UBC9_HUMAN	P63279	UBC9_HUMAN	UBE2I	158	Homo sapiens	1:Experimental evidence at protein level	SUMO-conjugating enzyme UBC9	1	1136	534940	423200	701543	3	19.029	18.691	19.4202	19.029	18.691	19.4202	-0.338	0.3912	0.0266
sp|Q9H223|EHD4_HUMAN	Q9H223	EHD4_HUMAN	EHD4	541	Homo sapiens	1:Experimental evidence at protein level	EH domain-containing protein 4	1	1913	359680	284504	298405	3	18.4564	18.1181	18.1869	18.4564	18.1181	18.1869	-0.3383	-0.2695	-0.3039
sp|P07737|PROF1_HUMAN	P07737	PROF1_HUMAN	PFN1	140	Homo sapiens	1:Experimental evidence at protein level	Profilin-1	1	369	20958244	16611907	17513486	3	24.3239	23.9847	24.0609	24.3239	23.9847	24.0609	-0.3392	-0.263	-0.3011
sp|P60953|CDC42_HUMAN	P60953	CDC42_HUMAN	CDC42	191	Homo sapiens	1:Experimental evidence at protein level	Cell division control protein 42 homolog	1	1027	677092	535233	775722	3	19.369	19.0298	19.5652	19.369	19.0298	19.5652	-0.3392	0.1962	-0.0715
sp|Q13596|SNX1_HUMAN	Q13596	SNX1_HUMAN	SNX1	522	Homo sapiens	1:Experimental evidence at protein level	Sorting nexin-1	1	1323	449253	355105	304043	3	18.7772	18.4379	18.2139	18.7772	18.4379	18.2139	-0.3393	-0.5633	-0.4513
sp|Q9HB71|CYBP_HUMAN	Q9HB71	CYBP_HUMAN	CACYBP	228	Homo sapiens	1:Experimental evidence at protein level	Calcyclin-binding protein	1	1946	805476	636388	425494	3	19.6195	19.2795	18.6988	19.6195	19.2795	18.6988	-0.34	-0.9207	-0.63035
sp|Q13492|PICAL_HUMAN	Q13492	PICAL_HUMAN	PICALM	652	Homo sapiens	1:Experimental evidence at protein level	Phosphatidylinositol-binding clathrin assembly protein	1	1313	756818	597760	750144	3	19.5296	19.1892	19.5168	19.5296	19.1892	19.5168	-0.3404	-0.0128	-0.1766
sp|P62191|PRS4_HUMAN	P62191	PRS4_HUMAN	PSMC1	440	Homo sapiens	1:Experimental evidence at protein level	26S proteasome regulatory subunit 4	1	1072	743441	585738	479284	3	19.5039	19.1599	18.8705	19.5039	19.1599	18.8705	-0.344	-0.6334	-0.4887
sp|Q9BZF9|UACA_HUMAN	Q9BZF9	UACA_HUMAN	UACA	1416	Homo sapiens	1:Experimental evidence at protein level	Uveal autoantigen with coiled-coil domains and ankyrin repeats	0.9998	1891	79234.4	NaN	74485.4	2	16.2738	NaN	16.1847	16.2738	15.9292	16.1847	-0.3446	-0.0891	-0.21685
sp|P22531|SPR2E_HUMAN	P22531	SPR2E_HUMAN	SPRR2E	72	Homo sapiens	2:Experimental evidence at transcript level	Small proline-rich protein 2E	1	607	418764	329209	723174	3	18.6758	18.3286	19.464	18.6758	18.3286	19.464	-0.3472	0.7882	0.2205
sp|P63167|DYL1_HUMAN	P63167	DYL1_HUMAN	DYNLL1	89	Homo sapiens	1:Experimental evidence at protein level	Dynein light chain 1, cytoplasmic	1	1129	68895.8	NaN	134485	2	16.0721	NaN	17.0371	16.0721	15.7231	17.0371	-0.349	0.965	0.308
sp|Q8TCS8|PNPT1_HUMAN	Q8TCS8	PNPT1_HUMAN	PNPT1	783	Homo sapiens	1:Experimental evidence at protein level	Polyribonucleotide nucleotidyltransferase 1, mitochondrial	1	1675	195006	153036	144344	3	17.5732	17.2235	17.1391	17.5732	17.2235	17.1391	-0.3497	-0.4341	-0.3919
sp|P46459|NSF_HUMAN	P46459	NSF_HUMAN	NSF	744	Homo sapiens	1:Experimental evidence at protein level	Vesicle-fusing ATPase	1	851	346791	271821	380279	3	18.4037	18.0523	18.5367	18.4037	18.0523	18.5367	-0.3514	0.133	-0.1092
sp|P12081|HARS1_HUMAN	P12081	HARS1_HUMAN	HARS1	509	Homo sapiens	1:Experimental evidence at protein level	Histidine--tRNA ligase, cytoplasmic	1	475	684203	536153	547581	3	19.3841	19.0323	19.0627	19.3841	19.0323	19.0627	-0.3518	-0.3214	-0.3366
sp|P43686|PRS6B_HUMAN	P43686	PRS6B_HUMAN	PSMC4	418	Homo sapiens	1:Experimental evidence at protein level	26S proteasome regulatory subunit 6B	1	838	383558	300572	209270	3	18.5491	18.1973	17.675	18.5491	18.1973	17.675	-0.3518	-0.8741	-0.61295
sp|P55809|SCOT1_HUMAN	P55809	SCOT1_HUMAN	OXCT1	520	Homo sapiens	1:Experimental evidence at protein level	Succinyl-CoA:3-ketoacid coenzyme A transferase 1, mitochondrial	1	999	371231	290700	323428	3	18.502	18.1492	18.3031	18.502	18.1492	18.3031	-0.3528	-0.1989	-0.27585
sp|O00469|PLOD2_HUMAN	O00469	PLOD2_HUMAN	PLOD2	737	Homo sapiens	1:Experimental evidence at protein level	Procollagen-lysine,2-oxoglutarate 5-dioxygenase 2	1	39	859553	672376	632484	3	19.7132	19.3589	19.2707	19.7132	19.3589	19.2707	-0.3543	-0.4425	-0.3984
sp|Q9Y512|SAM50_HUMAN	Q9Y512	SAM50_HUMAN	SAMM50	469	Homo sapiens	1:Experimental evidence at protein level	Sorting and assembly machinery component 50 homolog	1	2189	326326	255038	405697	3	18.316	17.9604	18.63	18.316	17.9604	18.63	-0.3556	0.314	-0.0208
sp|P49588|SYAC_HUMAN	P49588	SYAC_HUMAN	AARS1	968	Homo sapiens	1:Experimental evidence at protein level	Alanine--tRNA ligase, cytoplasmic	1	896	1.57184e+06	1.2263e+06	1.01056e+06	3	20.584	20.2259	19.9467	20.584	20.2259	19.9467	-0.3581	-0.6373	-0.4977
sp|Q9NVH1|DJC11_HUMAN	Q9NVH1	DJC11_HUMAN	DNAJC11	559	Homo sapiens	1:Experimental evidence at protein level	DnaJ homolog subfamily C member 11	1	2011	116263	90685.9	118513	3	16.827	16.4686	16.8547	16.827	16.4686	16.8547	-0.3584	0.0277	-0.16535
sp|Q9BQ61|TRIR_HUMAN	Q9BQ61	TRIR_HUMAN	TRIR	176	Homo sapiens	1:Experimental evidence at protein level	Telomerase RNA component interacting RNase	0.9999	1837	100824	NaN	119045	2	16.6215	NaN	16.8611	16.6215	16.2622	16.8611	-0.3593	0.2396	-0.05985
sp|Q92520|FAM3C_HUMAN	Q92520	FAM3C_HUMAN	FAM3C	227	Homo sapiens	1:Experimental evidence at protein level	Protein FAM3C	1	1698	130364	NaN	109047	2	16.9922	NaN	16.7346	16.9922	16.6325	16.7346	-0.3597	-0.2576	-0.30865
sp|Q92905|CSN5_HUMAN	Q92905	CSN5_HUMAN	COPS5	334	Homo sapiens	1:Experimental evidence at protein level	COP9 signalosome complex subunit 5	1	1722	317211	246852	256735	3	18.2751	17.9133	17.9699	18.2751	17.9133	17.9699	-0.3618	-0.3052	-0.3335
sp|P61626|LYSC_HUMAN	P61626	LYSC_HUMAN	LYZ	148	Homo sapiens	1:Experimental evidence at protein level	Lysozyme C	1	1057	4.27603e+06	3324633	4616453	3	22.0278	21.6648	22.1384	22.0278	21.6648	22.1384	-0.363	0.1106	-0.1262
sp|Q99832|TCPH_HUMAN	Q99832	TCPH_HUMAN	CCT7	543	Homo sapiens	1:Experimental evidence at protein level	T-complex protein 1 subunit eta	1	1828	2.09712e+06	1.62976e+06	1.73466e+06	3	21	20.6362	20.7262	21	20.6362	20.7262	-0.3638	-0.2738	-0.3188
sp|P35579|MYH9_HUMAN	P35579	MYH9_HUMAN	MYH9	1960	Homo sapiens	1:Experimental evidence at protein level	Myosin-9	1	759	22756338	17710924	18257578	3	24.4425	24.0772	24.1253	24.4425	24.0772	24.1253	-0.3653	-0.3172	-0.34125
sp|Q8NBS9|TXND5_HUMAN	Q8NBS9	TXND5_HUMAN	TXNDC5	432	Homo sapiens	1:Experimental evidence at protein level	Thioredoxin domain-containing protein 5	1	1649	443234	343429	390731	3	18.7577	18.3897	18.5758	18.7577	18.3897	18.5758	-0.368	-0.1819	-0.27495
sp|Q16698|DECR_HUMAN	Q16698	DECR_HUMAN	DECR1	335	Homo sapiens	1:Experimental evidence at protein level	2,4-dienoyl-CoA reductase [(3E)-enoyl-CoA-producing], mitochondrial	1	1457	1.00817e+06	779237	795588	3	19.9433	19.5717	19.6017	19.9433	19.5717	19.6017	-0.3716	-0.3416	-0.3566
sp|P35606|COPB2_HUMAN	P35606	COPB2_HUMAN	COPB2	906	Homo sapiens	1:Experimental evidence at protein level	Coatomer subunit beta'	1	761	1.09909e+06	848843	1.21345e+06	3	20.0679	19.6951	20.2107	20.0679	19.6951	20.2107	-0.3728	0.1428	-0.115
sp|Q96N67|DOCK7_HUMAN	Q96N67	DOCK7_HUMAN	DOCK7	2140	Homo sapiens	1:Experimental evidence at protein level	Dedicator of cytokinesis protein 7	1	1784	90950.6	70223.2	76845.1	3	16.4728	16.0997	16.2297	16.4728	16.0997	16.2297	-0.3731	-0.2431	-0.3081
sp|Q13423|NNTM_HUMAN	Q13423	NNTM_HUMAN	NNT	1086	Homo sapiens	1:Experimental evidence at protein level	NAD(P) transhydrogenase, mitochondrial	1	1307	426629	328830	410583	3	18.7026	18.327	18.6473	18.7026	18.327	18.6473	-0.3756	-0.0553	-0.21545
sp|Q9Y3I0|RTCB_HUMAN	Q9Y3I0	RTCB_HUMAN	RTCB	505	Homo sapiens	1:Experimental evidence at protein level	RNA-splicing ligase RtcB homolog	1	2178	500452	385262	606496	3	18.9329	18.5555	19.2101	18.9329	18.5555	19.2101	-0.3774	0.2772	-0.0501
sp|P51148|RAB5C_HUMAN	P51148	RAB5C_HUMAN	RAB5C	216	Homo sapiens	1:Experimental evidence at protein level	Ras-related protein Rab-5C	1	932	1.17409e+06	903126	1.23959e+06	3	20.1631	19.7846	20.2414	20.1631	19.7846	20.2414	-0.3785	0.0783	-0.1501
sp|P00387|NB5R3_HUMAN	P00387	NB5R3_HUMAN	CYB5R3	301	Homo sapiens	1:Experimental evidence at protein level	NADH-cytochrome b5 reductase 3	1	256	204090	156750	178943	3	17.6388	17.2581	17.4491	17.6388	17.2581	17.4491	-0.3807	-0.1897	-0.2852
sp|P04075|ALDOA_HUMAN	P04075	ALDOA_HUMAN	ALDOA	364	Homo sapiens	1:Experimental evidence at protein level	Fructose-bisphosphate aldolase A	1	309	24505348	18845900	14246987	3	24.5463	24.1642	23.7594	24.5463	24.1642	23.7594	-0.3821	-0.7869	-0.5845
sp|P45880|VDAC2_HUMAN	P45880	VDAC2_HUMAN	VDAC2	294	Homo sapiens	1:Experimental evidence at protein level	Non-selective voltage-gated ion channel VDAC2	1	842	18002514	13817577	14228038	3	24.1015	23.7182	23.7594	24.1015	23.7182	23.7594	-0.3833	-0.3421	-0.3627
sp|P30086|PEBP1_HUMAN	P30086	PEBP1_HUMAN	PEBP1	187	Homo sapiens	1:Experimental evidence at protein level	Phosphatidylethanolamine-binding protein 1	1	702	1180356	904849	1.82944e+06	3	20.1708	19.7873	20.803	20.1708	19.7873	20.803	-0.3835	0.6322	0.12435
sp|Q96HE7|ERO1A_HUMAN	Q96HE7	ERO1A_HUMAN	ERO1A	468	Homo sapiens	1:Experimental evidence at protein level	ERO1-like protein alpha	1	1766	335175	256952	363564	3	18.3546	17.9711	18.4718	18.3546	17.9711	18.4718	-0.3835	0.1172	-0.13315
sp|Q12765|SCRN1_HUMAN	Q12765	SCRN1_HUMAN	SCRN1	414	Homo sapiens	1:Experimental evidence at protein level	Secernin-1	1	1259	166101	127247	145588	3	17.3417	16.9573	17.1515	17.3417	16.9573	17.1515	-0.3844	-0.1902	-0.2873
sp|Q14683|SMC1A_HUMAN	Q14683	SMC1A_HUMAN	SMC1A	1233	Homo sapiens	1:Experimental evidence at protein level	Structural maintenance of chromosomes protein 1A	1	1368	150961	115540	255346	3	17.2038	16.818	17.9621	17.2038	16.818	17.9621	-0.3858	0.7583	0.18625
sp|Q9BTE6|AASD1_HUMAN	Q9BTE6	AASD1_HUMAN	AARSD1	412	Homo sapiens	1:Experimental evidence at protein level	Alanyl-tRNA editing protein Aarsd1	1	1855	2.31277e+06	1.76939e+06	1.89378e+06	3	21.1412	20.7548	20.8528	21.1412	20.7548	20.8528	-0.3864	-0.2884	-0.3374
sp|P06703|S10A6_HUMAN	P06703	S10A6_HUMAN	S100A6	90	Homo sapiens	1:Experimental evidence at protein level	Protein S100-A6	1	352	6.98865e+06	5.34229e+06	19589638	3	22.7366	22.349	24.2244	22.7366	22.349	24.2244	-0.3876	1.4878	0.5501
sp|P13807|GYS1_HUMAN	P13807	GYS1_HUMAN	GYS1	737	Homo sapiens	1:Experimental evidence at protein level	Glycogen [starch] synthase, muscle	1	501	165103	126153	141392	3	17.333	16.9448	17.1093	17.333	16.9448	17.1093	-0.3882	-0.2237	-0.30595
sp|P50991|TCPD_HUMAN	P50991	TCPD_HUMAN	CCT4	539	Homo sapiens	1:Experimental evidence at protein level	T-complex protein 1 subunit delta	1	928	3141629	2.39895e+06	2.07294e+06	3	21.5831	21.194	20.9832	21.5831	21.194	20.9832	-0.3891	-0.5999	-0.4945
sp|P06702|S10A9_HUMAN	P06702	S10A9_HUMAN	S100A9	114	Homo sapiens	1:Experimental evidence at protein level	Protein S100-A9	1	351	7.59308e+06	5791977	12209046	3	22.8563	22.4656	23.5404	22.8563	22.4656	23.5404	-0.3907	0.6841	0.1467
sp|P07900|HS90A_HUMAN	P07900	HS90A_HUMAN	HSP90AA1	732	Homo sapiens	1:Experimental evidence at protein level	Heat shock protein HSP 90-alpha	1	374	13925294	10589876	8691725	3	23.7286	23.3376	23.0512	23.7286	23.3376	23.0512	-0.391	-0.6774	-0.5342
sp|P02794|FRIH_HUMAN	P02794	FRIH_HUMAN	FTH1	183	Homo sapiens	1:Experimental evidence at protein level	Ferritin heavy chain	1	303	1.41532e+06	1.07849e+06	926407	3	20.4327	20.0406	19.8213	20.4327	20.0406	19.8213	-0.3921	-0.6114	-0.50175
sp|P00367|DHE3_HUMAN	P00367	DHE3_HUMAN	GLUD1	558	Homo sapiens	1:Experimental evidence at protein level	Glutamate dehydrogenase 1, mitochondrial	1	254	1.16344e+06	884953	882124	3	20.15	19.7552	19.7506	20.15	19.7552	19.7506	-0.3948	-0.3994	-0.3971
sp|P04843|RPN1_HUMAN	P04843	RPN1_HUMAN	RPN1	607	Homo sapiens	1:Experimental evidence at protein level	Dolichyl-diphosphooligosaccharide--protein glycosyltransferase subunit 1	1	323	1.63552e+06	1.24048e+06	1.38139e+06	3	20.6413	20.2425	20.3977	20.6413	20.2425	20.3977	-0.3988	-0.2436	-0.3212
sp|O94776|MTA2_HUMAN	O94776	MTA2_HUMAN	MTA2	668	Homo sapiens	1:Experimental evidence at protein level	Metastasis-associated protein MTA2	1	210	183910	139303	189053	3	17.4886	17.0879	17.5284	17.4886	17.0879	17.5284	-0.4007	0.0398	-0.18045
sp|Q5VYK3|ECM29_HUMAN	Q5VYK3	ECM29_HUMAN	ECPAS	1845	Homo sapiens	1:Experimental evidence at protein level	Proteasome adapter and scaffold protein ECM29	1	1516	326909	247569	266533	3	18.3185	17.9175	18.024	18.3185	17.9175	18.024	-0.401	-0.2945	-0.34775
sp|P48147|PPCE_HUMAN	P48147	PPCE_HUMAN	PREP	710	Homo sapiens	1:Experimental evidence at protein level	Prolyl endopeptidase	1	872	360896	273143	297967	3	18.4612	18.0593	18.1848	18.4612	18.0593	18.1848	-0.4019	-0.2764	-0.33915
sp|P61313|RL15_HUMAN	P61313	RL15_HUMAN	RPL15	204	Homo sapiens	1:Experimental evidence at protein level	Large ribosomal subunit protein eL15	1	1050	1.34381e+06	1.01524e+06	1.16205e+06	3	20.3579	19.9534	20.1482	20.3579	19.9534	20.1482	-0.4045	-0.2097	-0.3071
sp|O00151|PDLI1_HUMAN	O00151	PDLI1_HUMAN	PDLIM1	329	Homo sapiens	1:Experimental evidence at protein level	PDZ and LIM domain protein 1	1	19	826588	623902	717323	3	19.6568	19.251	19.4523	19.6568	19.251	19.4523	-0.4058	-0.2045	-0.30515
sp|Q9UBQ7|GRHPR_HUMAN	Q9UBQ7	GRHPR_HUMAN	GRHPR	328	Homo sapiens	1:Experimental evidence at protein level	Glyoxylate reductase/hydroxypyruvate reductase	1	2071	719896	543348	611965	3	19.4574	19.0515	19.2231	19.4574	19.0515	19.2231	-0.4059	-0.2343	-0.3201
sp|P15559|NQO1_HUMAN	P15559	NQO1_HUMAN	NQO1	274	Homo sapiens	1:Experimental evidence at protein level	NAD(P)H dehydrogenase [quinone] 1	1	521	912630	688516	1.29419e+06	3	19.7997	19.3931	20.3036	19.7997	19.3931	20.3036	-0.4066	0.5039	0.04865
sp|Q9UBQ0|VPS29_HUMAN	Q9UBQ0	VPS29_HUMAN	VPS29	182	Homo sapiens	1:Experimental evidence at protein level	Vacuolar protein sorting-associated protein 29	1	2069	414467	312286	576374	3	18.6609	18.2525	19.1366	18.6609	18.2525	19.1366	-0.4084	0.4757	0.03365
sp|Q13616|CUL1_HUMAN	Q13616	CUL1_HUMAN	CUL1	776	Homo sapiens	1:Experimental evidence at protein level	Cullin-1	0.9997	1324	92453.4	NaN	98568	2	16.4964	NaN	16.5888	16.4964	16.0871	16.5888	-0.4093	0.0924	-0.15845
sp|P02666|CASB_BOVIN	P02666	CASB_BOVIN	CSN2	224	Bos taurus	1:Experimental evidence at protein level	Beta-casein	1	292	1.39149e+06	1.04614e+06	1.24984e+06	3	20.4082	19.9966	20.2533	20.4082	19.9966	20.2533	-0.4116	-0.1549	-0.28325
sp|P0DMV8|HS71A_HUMAN	P0DMV8	HS71A_HUMAN	HSPA1A	641	Homo sapiens	1:Experimental evidence at protein level	Heat shock 70 kDa protein 1A	1	434	1.8289e+06	1374215	1.12221e+06	3	20.8025	20.3902	20.0979	20.8025	20.3902	20.0979	-0.4123	-0.7046	-0.55845
sp|Q02218|ODO1_HUMAN	Q02218	ODO1_HUMAN	OGDH	1023	Homo sapiens	1:Experimental evidence at protein level	2-oxoglutarate dehydrogenase complex component E1	1	1201	190845	143326	162105	3	17.542	17.1289	17.3066	17.542	17.1289	17.3066	-0.4131	-0.2354	-0.32425
sp|O95299|NDUAA_HUMAN	O95299	NDUAA_HUMAN	NDUFA10	355	Homo sapiens	1:Experimental evidence at protein level	NADH dehydrogenase [ubiquinone] 1 alpha subcomplex subunit 10, mitochondrial	1	225	103321	NaN	165302	2	16.6568	NaN	17.3347	16.6568	16.2434	17.3347	-0.4134	0.6779	0.13225
sp|P35637|FUS_HUMAN	P35637	FUS_HUMAN	FUS	526	Homo sapiens	1:Experimental evidence at protein level	RNA-binding protein FUS	0.9956	765	515056	385936	822892	3	18.9744	18.558	19.6503	18.9744	18.558	19.6503	-0.4164	0.6759	0.12975
sp|P10599|THIO_HUMAN	P10599	THIO_HUMAN	TXN	105	Homo sapiens	1:Experimental evidence at protein level	Thioredoxin	1	442	2.37937e+06	1.78211e+06	2.30143e+06	3	21.1822	20.7652	21.1341	21.1822	20.7652	21.1341	-0.417	-0.0481	-0.23255
sp|Q9Y3F4|STRAP_HUMAN	Q9Y3F4	STRAP_HUMAN	STRAP	350	Homo sapiens	1:Experimental evidence at protein level	Serine-threonine kinase receptor-associated protein	1	2177	374382	280234	355409	3	18.5142	18.0963	18.4391	18.5142	18.0963	18.4391	-0.4179	-0.0751	-0.2465
sp|Q02878|RL6_HUMAN	Q02878	RL6_HUMAN	RPL6	288	Homo sapiens	1:Experimental evidence at protein level	Large ribosomal subunit protein eL6	1	1208	573307	428403	602655	3	19.1289	18.7086	19.201	19.1289	18.7086	19.201	-0.4203	0.0721	-0.1741
sp|Q9Y305|ACOT9_HUMAN	Q9Y305	ACOT9_HUMAN	ACOT9	439	Homo sapiens	1:Experimental evidence at protein level	Acyl-coenzyme A thioesterase 9, mitochondrial	1	2162	173525	129676	168813	3	17.4048	16.9845	17.3651	17.4048	16.9845	17.3651	-0.4203	-0.0397	-0.23
sp|P25789|PSA4_HUMAN	P25789	PSA4_HUMAN	PSMA4	261	Homo sapiens	1:Experimental evidence at protein level	Proteasome subunit alpha type-4	1	645	2.68531e+06	1999877	2.21162e+06	3	21.3567	20.9315	21.0767	21.3567	20.9315	21.0767	-0.4252	-0.28	-0.3526
sp|P06733|ENOA_HUMAN	P06733	ENOA_HUMAN	ENO1	434	Homo sapiens	1:Experimental evidence at protein level	Alpha-enolase	1	354	11764665	8786752	7488741	3	23.4923	23.0669	22.8363	23.4923	23.0669	22.8363	-0.4254	-0.656	-0.5407
sp|P17174|AATC_HUMAN	P17174	AATC_HUMAN	GOT1	413	Homo sapiens	1:Experimental evidence at protein level	Aspartate aminotransferase, cytoplasmic	1	539	274976	204749	NaN	2	18.0689	17.6435	NaN	18.0689	17.6435	16.0785	-0.4254	-1.9904	-1.2079
sp|O60911|CATL2_HUMAN	O60911	CATL2_HUMAN	CTSV	334	Homo sapiens	1:Experimental evidence at protein level	Cathepsin L2	1	154	147097	NaN	178289	2	17.1664	NaN	17.4439	17.1664	16.7394	17.4439	-0.427	0.2775	-0.07475
sp|Q9BSD7|NTPCR_HUMAN	Q9BSD7	NTPCR_HUMAN	NTPCR	190	Homo sapiens	1:Experimental evidence at protein level	Cancer-related nucleoside-triphosphatase	1	1849	99963.4	74251.6	57570.5	3	16.6091	16.1801	15.813	16.6091	16.1801	15.813	-0.429	-0.7961	-0.61255
sp|P36957|ODO2_HUMAN	P36957	ODO2_HUMAN	DLST	453	Homo sapiens	1:Experimental evidence at protein level	Dihydrolipoyllysine-residue succinyltransferase component of 2-oxoglutarate dehydrogenase complex, mitochondrial	1	782	2113924	1568078	1.80089e+06	3	21.0115	20.5806	20.7803	21.0115	20.5806	20.7803	-0.4309	-0.2312	-0.33105
sp|Q9UJZ1|STML2_HUMAN	Q9UJZ1	STML2_HUMAN	STOML2	356	Homo sapiens	1:Experimental evidence at protein level	Stomatin-like protein 2, mitochondrial	1	2106	905756	671819	373671	3	19.7888	19.3577	18.5114	19.7888	19.3577	18.5114	-0.4311	-1.2774	-0.85425
sp|Q15056|IF4H_HUMAN	Q15056	IF4H_HUMAN	EIF4H	248	Homo sapiens	1:Experimental evidence at protein level	Eukaryotic translation initiation factor 4H	1	1396	1.08122e+06	800097	698572	3	20.0442	19.6098	19.4141	20.0442	19.6098	19.4141	-0.4344	-0.6301	-0.53225
sp|P61019|RAB2A_HUMAN	P61019	RAB2A_HUMAN	RAB2A	212	Homo sapiens	1:Experimental evidence at protein level	Ras-related protein Rab-2A	1	1033	523489	387147	440482	3	18.9978	18.5625	18.7487	18.9978	18.5625	18.7487	-0.4353	-0.2491	-0.3422
sp|P00441|SODC_HUMAN	P00441	SODC_HUMAN	SOD1	154	Homo sapiens	1:Experimental evidence at protein level	Superoxide dismutase [Cu-Zn]	1	259	604062	446607	553115	3	19.2043	18.7686	19.0772	19.2043	18.7686	19.0772	-0.4357	-0.1271	-0.2814
sp|P04746|AMYP_HUMAN	P04746	AMYP_HUMAN	AMY2A	511	Homo sapiens	1:Experimental evidence at protein level	Pancreatic alpha-amylase	1	321	245290	181079	155474	3	17.9041	17.4663	17.2463	17.9041	17.4663	17.2463	-0.4378	-0.6578	-0.5478
sp|P10809|CH60_HUMAN	P10809	CH60_HUMAN	HSPD1	573	Homo sapiens	1:Experimental evidence at protein level	60 kDa heat shock protein, mitochondrial	1	448	15637360	11492329	9838360	3	23.895	23.4551	23.23	23.895	23.4551	23.23	-0.4399	-0.665	-0.55245
sp|Q16555|DPYL2_HUMAN	Q16555	DPYL2_HUMAN	DPYSL2	572	Homo sapiens	1:Experimental evidence at protein level	Dihydropyrimidinase-related protein 2	1	1449	3697495	2.72412e+06	2420616	3	21.8181	21.3774	21.2069	21.8181	21.3774	21.2069	-0.4407	-0.6112	-0.52595
sp|P13489|RINI_HUMAN	P13489	RINI_HUMAN	RNH1	461	Homo sapiens	1:Experimental evidence at protein level	Ribonuclease inhibitor	1	488	4.95064e+06	3640654	4821687	3	22.2392	21.7958	22.2011	22.2392	21.7958	22.2011	-0.4434	-0.0381	-0.24075
sp|P49368|TCPG_HUMAN	P49368	TCPG_HUMAN	CCT3	545	Homo sapiens	1:Experimental evidence at protein level	T-complex protein 1 subunit gamma	1	891	3.22947e+06	2.37404e+06	2.86763e+06	3	21.6229	21.1789	21.4514	21.6229	21.1789	21.4514	-0.444	-0.1715	-0.30775
sp|Q8NBF2|NHLC2_HUMAN	Q8NBF2	NHLC2_HUMAN	NHLRC2	726	Homo sapiens	1:Experimental evidence at protein level	NHL repeat-containing protein 2	1	1647	316023	232097	285670	3	18.2697	17.8244	18.124	18.2697	17.8244	18.124	-0.4453	-0.1457	-0.2955
sp|O15144|ARPC2_HUMAN	O15144	ARPC2_HUMAN	ARPC2	300	Homo sapiens	1:Experimental evidence at protein level	Actin-related protein 2/3 complex subunit 2	1	74	516645	379336	497615	3	18.9788	18.5331	18.9247	18.9788	18.5331	18.9247	-0.4457	-0.0541	-0.2499
sp|P21912|SDHB_HUMAN	P21912	SDHB_HUMAN	SDHB	280	Homo sapiens	1:Experimental evidence at protein level	Succinate dehydrogenase [ubiquinone] iron-sulfur subunit, mitochondrial	1	594	129567	94737.9	116518	3	16.9833	16.5317	16.8302	16.9833	16.5317	16.8302	-0.4516	-0.1531	-0.30235
sp|P53597|SUCA_HUMAN	P53597	SUCA_HUMAN	SUCLG1	346	Homo sapiens	1:Experimental evidence at protein level	Succinate--CoA ligase [ADP/GDP-forming] subunit alpha, mitochondrial	1	970	198898	145385	180773	3	17.6017	17.1495	17.4638	17.6017	17.1495	17.4638	-0.4522	-0.1379	-0.29505
sp|Q96A65|EXOC4_HUMAN	Q96A65	EXOC4_HUMAN	EXOC4	974	Homo sapiens	1:Experimental evidence at protein level	Exocyst complex component 4	1	1738	80517	NaN	88395.8	2	16.297	NaN	16.4317	16.297	15.8441	16.4317	-0.4529	0.1347	-0.1591
sp|Q1KMD3|HNRL2_HUMAN	Q1KMD3	HNRL2_HUMAN	HNRNPUL2	747	Homo sapiens	1:Experimental evidence at protein level	Heterogeneous nuclear ribonucleoprotein U-like protein 2	1	1466	943126	688982	1.07136e+06	3	19.8471	19.3941	20.031	19.8471	19.3941	20.031	-0.453	0.1839	-0.13455
sp|Q9BUQ8|DDX23_HUMAN	Q9BUQ8	DDX23_HUMAN	DDX23	820	Homo sapiens	1:Experimental evidence at protein level	Probable ATP-dependent RNA helicase DDX23	1	1865	105805	NaN	107978	2	16.6911	NaN	16.7204	16.6911	16.2331	16.7204	-0.458	0.0293	-0.21435
sp|P52630|STAT2_HUMAN	P52630	STAT2_HUMAN	STAT2	851	Homo sapiens	1:Experimental evidence at protein level	Signal transducer and activator of transcription 2	1	958	190235	137996	204429	3	17.5374	17.0743	17.6412	17.5374	17.0743	17.6412	-0.4631	0.1038	-0.17965
sp|O14818|PSA7_HUMAN	O14818	PSA7_HUMAN	PSMA7	248	Homo sapiens	1:Experimental evidence at protein level	Proteasome subunit alpha type-7	1	58	1.53542e+06	1.11298e+06	1.0473e+06	3	20.5502	20.086	19.9982	20.5502	20.086	19.9982	-0.4642	-0.552	-0.5081
sp|O94905|ERLN2_HUMAN	O94905	ERLN2_HUMAN	ERLIN2	339	Homo sapiens	1:Experimental evidence at protein level	Erlin-2	1	214	137994	99672.4	93029.3	3	17.0742	16.6049	16.5054	17.0742	16.6049	16.5054	-0.4693	-0.5688	-0.51905
sp|O60264|SMCA5_HUMAN	O60264	SMCA5_HUMAN	SMARCA5	1052	Homo sapiens	1:Experimental evidence at protein level	SWI/SNF-related matrix-associated actin-dependent regulator of chromatin subfamily A member 5	1	126	168923	121890	192915	3	17.366	16.8952	17.5576	17.366	16.8952	17.5576	-0.4708	0.1916	-0.1396
sp|P42226|STAT6_HUMAN	P42226	STAT6_HUMAN	STAT6	847	Homo sapiens	1:Experimental evidence at protein level	Signal transducer and activator of transcription 6	1	819	142373	102431	143967	3	17.1193	16.6443	17.1354	17.1193	16.6443	17.1354	-0.475	0.0161	-0.22945
sp|Q6UWP8|SBSN_HUMAN	Q6UWP8	SBSN_HUMAN	SBSN	590	Homo sapiens	1:Experimental evidence at protein level	Suprabasin	1	1549	738629	531129	674947	3	19.4945	19.0187	19.3644	19.4945	19.0187	19.3644	-0.4758	-0.1301	-0.30295
sp|P20340|RAB6A_HUMAN	P20340	RAB6A_HUMAN	RAB6A	208	Homo sapiens	1:Experimental evidence at protein level	Ras-related protein Rab-6A	1	576	147095	105731	88123.5	3	17.1664	16.69	16.4272	17.1664	16.69	16.4272	-0.4764	-0.7392	-0.6078
sp|P11142|HSP7C_HUMAN	P11142	HSP7C_HUMAN	HSPA8	646	Homo sapiens	1:Experimental evidence at protein level	Heat shock cognate 71 kDa protein	1	453	19166156	13813619	12615989	3	24.1946	23.7182	23.5869	24.1946	23.7182	23.5869	-0.4764	-0.6077	-0.54205
sp|P31153|METK2_HUMAN	P31153	METK2_HUMAN	MAT2A	395	Homo sapiens	1:Experimental evidence at protein level	S-adenosylmethionine synthase isoform type-2	1	719	581258	417533	513695	3	19.1488	18.6715	18.9706	19.1488	18.6715	18.9706	-0.4773	-0.1782	-0.32775
sp|P23284|PPIB_HUMAN	P23284	PPIB_HUMAN	PPIB	216	Homo sapiens	1:Experimental evidence at protein level	Peptidyl-prolyl cis-trans isomerase B	1	616	3.72687e+06	2.67655e+06	3.25791e+06	3	21.8295	21.3519	21.6355	21.8295	21.3519	21.6355	-0.4776	-0.194	-0.3358
sp|Q9UBB4|ATX10_HUMAN	Q9UBB4	ATX10_HUMAN	ATXN10	475	Homo sapiens	1:Experimental evidence at protein level	Ataxin-10	1	2061	434696	311982	360136	3	18.7296	18.2511	18.4582	18.7296	18.2511	18.4582	-0.4785	-0.2714	-0.37495
sp|Q99623|PHB2_HUMAN	Q99623	PHB2_HUMAN	PHB2	299	Homo sapiens	1:Experimental evidence at protein level	Prohibitin-2	1	1815	953485	684242	868630	3	19.8629	19.3841	19.7284	19.8629	19.3841	19.7284	-0.4788	-0.1345	-0.30665
sp|Q9P2J5|SYLC_HUMAN	Q9P2J5	SYLC_HUMAN	LARS1	1176	Homo sapiens	1:Experimental evidence at protein level	Leucine--tRNA ligase, cytoplasmic	1	2056	530723	379043	397283	3	19.0176	18.532	18.5998	19.0176	18.532	18.5998	-0.4856	-0.4178	-0.4517
sp|P23381|SYWC_HUMAN	P23381	SYWC_HUMAN	WARS1	471	Homo sapiens	1:Experimental evidence at protein level	Tryptophan--tRNA ligase, cytoplasmic	1	618	458182	327098	379184	3	18.8056	18.3194	18.5325	18.8056	18.3194	18.5325	-0.4862	-0.2731	-0.37965
sp|Q9NVZ3|NECP2_HUMAN	Q9NVZ3	NECP2_HUMAN	NECAP2	263	Homo sapiens	1:Experimental evidence at protein level	Adaptin ear-binding coat-associated protein 2	0.9995	2016	63916	NaN	145726	2	15.9639	NaN	17.1529	15.9639	15.4777	17.1529	-0.4862	1.189	0.3514
sp|P41250|GARS_HUMAN	P41250	GARS_HUMAN	GARS1	739	Homo sapiens	1:Experimental evidence at protein level	Glycine--tRNA ligase	1	814	706980	504557	738383	3	19.4313	18.9447	19.494	19.4313	18.9447	19.494	-0.4866	0.0627	-0.21195
sp|P08240|SRPRA_HUMAN	P08240	SRPRA_HUMAN	SRPRA	638	Homo sapiens	1:Experimental evidence at protein level	Signal recognition particle receptor subunit alpha	1	386	349633	249067	372495	3	18.4155	17.9262	18.5069	18.4155	17.9262	18.5069	-0.4893	0.0914	-0.19895
sp|P49748|ACADV_HUMAN	P49748	ACADV_HUMAN	ACADVL	655	Homo sapiens	1:Experimental evidence at protein level	Very long-chain specific acyl-CoA dehydrogenase, mitochondrial	1	902	1.16774e+06	829762	724897	3	20.1553	19.6623	19.4674	20.1553	19.6623	19.4674	-0.493	-0.6879	-0.59045
sp|P37802|TAGL2_HUMAN	P37802	TAGL2_HUMAN	TAGLN2	199	Homo sapiens	1:Experimental evidence at protein level	Transgelin-2	1	786	4.13216e+06	2932879	2.88756e+06	3	21.9785	21.4839	21.4614	21.9785	21.4839	21.4614	-0.4946	-0.5171	-0.50585
sp|P10606|COX5B_HUMAN	P10606	COX5B_HUMAN	COX5B	129	Homo sapiens	1:Experimental evidence at protein level	Cytochrome c oxidase subunit 5B, mitochondrial	1	443	219681	155895	168262	3	17.7451	17.2502	17.3603	17.7451	17.2502	17.3603	-0.4949	-0.3848	-0.43985
sp|Q92616|GCN1_HUMAN	Q92616	GCN1_HUMAN	GCN1	2671	Homo sapiens	1:Experimental evidence at protein level	Stalled ribosome sensor GCN1	1	1709	708278	501033	816729	3	19.434	18.9345	19.6395	19.434	18.9345	19.6395	-0.4995	0.2055	-0.147
sp|P48643|TCPE_HUMAN	P48643	TCPE_HUMAN	CCT5	541	Homo sapiens	1:Experimental evidence at protein level	T-complex protein 1 subunit epsilon	1	879	2.11992e+06	1.49871e+06	1.86908e+06	3	21.0156	20.5153	20.8339	21.0156	20.5153	20.8339	-0.5003	-0.1817	-0.341
sp|Q92973|TNPO1_HUMAN	Q92973	TNPO1_HUMAN	TNPO1	898	Homo sapiens	1:Experimental evidence at protein level	Transportin-1	1	1725	783648	553895	578972	3	19.5798	19.0793	19.1431	19.5798	19.0793	19.1431	-0.5005	-0.4367	-0.4686
sp|P07237|PDIA1_HUMAN	P07237	PDIA1_HUMAN	P4HB	508	Homo sapiens	1:Experimental evidence at protein level	Protein disulfide-isomerase	1	362	1.31186e+06	926520	1.08626e+06	3	20.3232	19.8215	20.0509	20.3232	19.8215	20.0509	-0.5017	-0.2723	-0.387
sp|P04899|GNAI2_HUMAN	P04899	GNAI2_HUMAN	GNAI2	355	Homo sapiens	1:Experimental evidence at protein level	Guanine nucleotide-binding protein G(i) subunit alpha-2	1	325	1.58379e+06	1.11707e+06	1.75256e+06	3	20.5949	20.0913	20.741	20.5949	20.0913	20.741	-0.5036	0.1461	-0.17875
sp|Q9UBQ5|EIF3K_HUMAN	Q9UBQ5	EIF3K_HUMAN	EIF3K	218	Homo sapiens	1:Experimental evidence at protein level	Eukaryotic translation initiation factor 3 subunit K	1	2070	580329	409340	657593	3	19.1465	18.6429	19.3268	19.1465	18.6429	19.3268	-0.5036	0.1803	-0.16165
sp|P61353|RL27_HUMAN	P61353	RL27_HUMAN	RPL27	136	Homo sapiens	1:Experimental evidence at protein level	Large ribosomal subunit protein eL27	1	1052	732494	516146	717672	3	19.4825	18.9774	19.453	19.4825	18.9774	19.453	-0.5051	-0.0295	-0.2673
sp|P25705|ATPA_HUMAN	P25705	ATPA_HUMAN	ATP5F1A	553	Homo sapiens	1:Experimental evidence at protein level	ATP synthase F(1) complex subunit alpha, mitochondrial	1	641	3.49496e+06	2.45522e+06	2.42583e+06	3	21.7368	21.2274	21.21	21.7368	21.2274	21.21	-0.5094	-0.5268	-0.5181
sp|O60488|ACSL4_HUMAN	O60488	ACSL4_HUMAN	ACSL4	711	Homo sapiens	1:Experimental evidence at protein level	Long-chain-fatty-acid--CoA ligase 4	1	132	322423	226235	209951	3	18.2986	17.7875	17.6797	18.2986	17.7875	17.6797	-0.5111	-0.6189	-0.565
sp|P07996|TSP1_HUMAN	P07996	TSP1_HUMAN	THBS1	1170	Homo sapiens	1:Experimental evidence at protein level	Thrombospondin-1	1	380	3.29021e+06	2.30401e+06	5.04965e+06	3	21.6497	21.1357	22.2678	21.6497	21.1357	22.2678	-0.514	0.6181	0.05205
sp|P62258|1433E_HUMAN	P62258	1433E_HUMAN	YWHAE	255	Homo sapiens	1:Experimental evidence at protein level	14-3-3 protein epsilon	1	1077	7240777	5.04899e+06	5218835	3	22.7877	22.2676	22.3153	22.7877	22.2676	22.3153	-0.5201	-0.4724	-0.49625
sp|P59998|ARPC4_HUMAN	P59998	ARPC4_HUMAN	ARPC4	168	Homo sapiens	1:Experimental evidence at protein level	Actin-related protein 2/3 complex subunit 4	1	1014	3.13237e+06	2183623	3.20462e+06	3	21.5788	21.0583	21.6117	21.5788	21.0583	21.6117	-0.5205	0.0329	-0.2438
sp|Q96T76|MMS19_HUMAN	Q96T76	MMS19_HUMAN	MMS19	1030	Homo sapiens	1:Experimental evidence at protein level	MMS19 nucleotide excision repair protein homolog	1	1799	434621	302703	463453	3	18.7294	18.2075	18.8221	18.7294	18.2075	18.8221	-0.5219	0.0927	-0.2146
sp|Q8N5K1|CISD2_HUMAN	Q8N5K1	CISD2_HUMAN	CISD2	135	Homo sapiens	1:Experimental evidence at protein level	CDGSH iron-sulfur domain-containing protein 2	1	1641	193328	134480	130711	3	17.5607	17.037	16.996	17.5607	17.037	16.996	-0.5237	-0.5647	-0.5442
sp|Q9NZW5|PALS2_HUMAN	Q9NZW5	PALS2_HUMAN	PALS2	540	Homo sapiens	1:Experimental evidence at protein level	Protein PALS2	0.9996	2043	50499	NaN	87146.8	2	15.624	NaN	16.4112	15.624	15.0997	16.4112	-0.5243	0.7872	0.13145
sp|P05556|ITB1_HUMAN	P05556	ITB1_HUMAN	ITGB1	798	Homo sapiens	1:Experimental evidence at protein level	Integrin beta-1	1	343	2.54759e+06	1.76588e+06	1.63656e+06	3	21.2807	20.752	20.6422	21.2807	20.752	20.6422	-0.5287	-0.6385	-0.5836
sp|P0CG47|UBB_HUMAN	P0CG47	UBB_HUMAN	UBB	229	Homo sapiens	1:Experimental evidence at protein level	Polyubiquitin-B	1	431	21771048	15124584	19348400	3	24.3778	23.848	24.2021	24.3778	23.848	24.2021	-0.5298	-0.1757	-0.35275
sp|O43491|E41L2_HUMAN	O43491	E41L2_HUMAN	EPB41L2	1005	Homo sapiens	1:Experimental evidence at protein level	Band 4.1-like protein 2	1	106	90024.6	NaN	123519	2	16.458	NaN	16.9144	16.458	15.928	16.9144	-0.53	0.4564	-0.0368
sp|P50502|F10A1_HUMAN	P50502	F10A1_HUMAN	ST13	369	Homo sapiens	1:Experimental evidence at protein level	Hsc70-interacting protein	1	920	756697	524075	655094	3	19.5294	18.9994	19.3213	19.5294	18.9994	19.3213	-0.53	-0.2081	-0.36905
sp|Q13620|CUL4B_HUMAN	Q13620	CUL4B_HUMAN	CUL4B	913	Homo sapiens	1:Experimental evidence at protein level	Cullin-4B	1	1327	636956	440301	541121	3	19.2808	18.7481	19.0456	19.2808	18.7481	19.0456	-0.5327	-0.2352	-0.38395
sp|Q9Y6G9|DC1L1_HUMAN	Q9Y6G9	DC1L1_HUMAN	DYNC1LI1	523	Homo sapiens	1:Experimental evidence at protein level	Cytoplasmic dynein 1 light intermediate chain 1	1	2210	295222	203397	273621	3	18.1714	17.6339	18.0618	18.1714	17.6339	18.0618	-0.5375	-0.1096	-0.32355
sp|O60502|OGA_HUMAN	O60502	OGA_HUMAN	OGA	916	Homo sapiens	1:Experimental evidence at protein level	Protein O-GlcNAcase	1	134	469596	323010	453963	3	18.8411	18.3012	18.7922	18.8411	18.3012	18.7922	-0.5399	-0.0489	-0.2944
sp|O75521|ECI2_HUMAN	O75521	ECI2_HUMAN	ECI2	394	Homo sapiens	1:Experimental evidence at protein level	Enoyl-CoA delta isomerase 2	1	180	1.06903e+06	734607	825319	3	20.0279	19.4866	19.6546	20.0279	19.4866	19.6546	-0.5413	-0.3733	-0.4573
sp|Q16531|DDB1_HUMAN	Q16531	DDB1_HUMAN	DDB1	1140	Homo sapiens	1:Experimental evidence at protein level	DNA damage-binding protein 1	1	1445	2.35095e+06	1.61093e+06	1464312	3	21.1648	20.6195	20.4818	21.1648	20.6195	20.4818	-0.5453	-0.683	-0.61415
sp|Q04446|GLGB_HUMAN	Q04446	GLGB_HUMAN	GBE1	702	Homo sapiens	1:Experimental evidence at protein level	1,4-alpha-glucan-branching enzyme	1	1214	646792	442643	698194	3	19.3029	18.7558	19.4133	19.3029	18.7558	19.4133	-0.5471	0.1104	-0.21835
sp|P00558|PGK1_HUMAN	P00558	PGK1_HUMAN	PGK1	417	Homo sapiens	1:Experimental evidence at protein level	Phosphoglycerate kinase 1	1	264	18967030	13038565	12895348	3	24.1795	23.632	23.6209	24.1795	23.632	23.6209	-0.5475	-0.5586	-0.55305
sp|Q14203|DCTN1_HUMAN	Q14203	DCTN1_HUMAN	DCTN1	1278	Homo sapiens	1:Experimental evidence at protein level	Dynactin subunit 1	1	1351	312272	212881	294187	3	18.2524	17.6997	18.1664	18.2524	17.6997	18.1664	-0.5527	-0.086	-0.31935
sp|O95757|HS74L_HUMAN	O95757	HS74L_HUMAN	HSPA4L	839	Homo sapiens	1:Experimental evidence at protein level	Heat shock 70 kDa protein 4L	1	242	116997	NaN	147498	2	16.8361	NaN	17.1703	16.8361	16.2802	17.1703	-0.5559	0.3342	-0.11085
sp|P11441|UBL4A_HUMAN	P11441	UBL4A_HUMAN	UBL4A	157	Homo sapiens	1:Experimental evidence at protein level	Ubiquitin-like protein 4A	1	466	269129	183038	188402	3	18.0379	17.4818	17.5235	18.0379	17.4818	17.5235	-0.5561	-0.5144	-0.53525
sp|O14737|PDCD5_HUMAN	O14737	PDCD5_HUMAN	PDCD5	125	Homo sapiens	1:Experimental evidence at protein level	Programmed cell death protein 5	1	53	169267	NaN	105784	2	17.3689	NaN	16.6908	17.3689	16.8061	16.6908	-0.5628	-0.6781	-0.62045
sp|P15531|NDKA_HUMAN	P15531	NDKA_HUMAN	NME1	152	Homo sapiens	1:Experimental evidence at protein level	Nucleoside diphosphate kinase A	1	520	9668637	6533350	6.99941e+06	3	23.2049	22.6394	22.7388	23.2049	22.6394	22.7388	-0.5655	-0.4661	-0.5158
sp|P28072|PSB6_HUMAN	P28072	PSB6_HUMAN	PSMB6	239	Homo sapiens	1:Experimental evidence at protein level	Proteasome subunit beta type-6	1	675	1.27648e+06	861776	848622	3	20.2837	19.717	19.6948	20.2837	19.717	19.6948	-0.5667	-0.5889	-0.5778
sp|O00116|ADAS_HUMAN	O00116	ADAS_HUMAN	AGPS	658	Homo sapiens	1:Experimental evidence at protein level	Alkyldihydroxyacetonephosphate synthase, peroxisomal	1	16	234745	158377	159472	3	17.8407	17.273	17.2829	17.8407	17.273	17.2829	-0.5677	-0.5578	-0.56275
sp|P28482|MK01_HUMAN	P28482	MK01_HUMAN	MAPK1	360	Homo sapiens	1:Experimental evidence at protein level	Mitogen-activated protein kinase 1	1	681	496523	334291	466837	3	18.9215	18.3507	18.8326	18.9215	18.3507	18.8326	-0.5708	-0.0889	-0.32985
sp|Q13217|DNJC3_HUMAN	Q13217	DNJC3_HUMAN	DNAJC3	504	Homo sapiens	1:Experimental evidence at protein level	DnaJ homolog subfamily C member 3	0.9999	1294	94920.1	63692.8	52116.9	3	16.5344	15.9588	15.6695	16.5344	15.9588	15.6695	-0.5756	-0.8649	-0.72025
sp|Q9Y3A5|SBDS_HUMAN	Q9Y3A5	SBDS_HUMAN	SBDS	250	Homo sapiens	1:Experimental evidence at protein level	Ribosome maturation protein SBDS	1	2167	365293	244432	333007	3	18.4787	17.8991	18.3452	18.4787	17.8991	18.3452	-0.5796	-0.1335	-0.35655
sp|Q99439|CNN2_HUMAN	Q99439	CNN2_HUMAN	CNN2	309	Homo sapiens	1:Experimental evidence at protein level	Calponin-2	1	1805	1.87495e+06	1.254e+06	1.66159e+06	3	20.8384	20.2581	20.6641	20.8384	20.2581	20.6641	-0.5803	-0.1743	-0.3773
sp|P48047|ATPO_HUMAN	P48047	ATPO_HUMAN	ATP5PO	213	Homo sapiens	1:Experimental evidence at protein level	ATP synthase peripheral stalk subunit OSCP, mitochondrial	1	870	1.67234e+06	1.11788e+06	1420320	3	20.6734	20.0923	20.4378	20.6734	20.0923	20.4378	-0.5811	-0.2356	-0.40835
sp|P62826|RAN_HUMAN	P62826	RAN_HUMAN	RAN	216	Homo sapiens	1:Experimental evidence at protein level	GTP-binding nuclear protein Ran	1	1103	2.62943e+06	1.75715e+06	2.77512e+06	3	21.3263	20.7448	21.4041	21.3263	20.7448	21.4041	-0.5815	0.0778	-0.25185
sp|P62750|RL23A_HUMAN	P62750	RL23A_HUMAN	RPL23A	156	Homo sapiens	1:Experimental evidence at protein level	Large ribosomal subunit protein uL23	1	1099	371597	248291	396537	3	18.5034	17.9217	18.5971	18.5034	17.9217	18.5971	-0.5817	0.0937	-0.244
sp|P61106|RAB14_HUMAN	P61106	RAB14_HUMAN	RAB14	215	Homo sapiens	1:Experimental evidence at protein level	Ras-related protein Rab-14	1	1039	261505	174037	275711	3	17.9965	17.409	18.0728	17.9965	17.409	18.0728	-0.5875	0.0763	-0.2556
sp|Q06830|PRDX1_HUMAN	Q06830	PRDX1_HUMAN	PRDX1	199	Homo sapiens	1:Experimental evidence at protein level	Peroxiredoxin-1	1	1231	18757878	12511918	15539415	3	24.1642	23.5754	23.8858	24.1642	23.5754	23.8858	-0.5888	-0.2784	-0.4336
sp|P40925|MDHC_HUMAN	P40925	MDHC_HUMAN	MDH1	334	Homo sapiens	1:Experimental evidence at protein level	Malate dehydrogenase, cytoplasmic	1	807	1.30442e+06	863804	1.16041e+06	3	20.315	19.7203	20.1462	20.315	19.7203	20.1462	-0.5947	-0.1688	-0.38175
sp|O43242|PSMD3_HUMAN	O43242	PSMD3_HUMAN	PSMD3	534	Homo sapiens	1:Experimental evidence at protein level	26S proteasome non-ATPase regulatory subunit 3	1	96	480781	316293	331551	3	18.875	18.2709	18.3389	18.875	18.2709	18.3389	-0.6041	-0.5361	-0.5701
sp|Q06323|PSME1_HUMAN	Q06323	PSME1_HUMAN	PSME1	249	Homo sapiens	1:Experimental evidence at protein level	Proteasome activator complex subunit 1	1	1230	1.19677e+06	786653	787068	3	20.1907	19.5854	19.5861	20.1907	19.5854	19.5861	-0.6053	-0.6046	-0.60495
sp|P05198|IF2A_HUMAN	P05198	IF2A_HUMAN	EIF2S1	315	Homo sapiens	1:Experimental evidence at protein level	Eukaryotic translation initiation factor 2 subunit 1	1	337	1.15314e+06	757742	930151	3	20.1371	19.5313	19.8271	20.1371	19.5313	19.8271	-0.6058	-0.31	-0.4579
sp|P22695|QCR2_HUMAN	P22695	QCR2_HUMAN	UQCRC2	453	Homo sapiens	1:Experimental evidence at protein level	Cytochrome b-c1 complex subunit 2, mitochondrial	1	610	1.69062e+06	1.10851e+06	1.16113e+06	3	20.6891	20.0802	20.1471	20.6891	20.0802	20.1471	-0.6089	-0.542	-0.57545
sp|O75935|DCTN3_HUMAN	O75935	DCTN3_HUMAN	DCTN3	186	Homo sapiens	1:Experimental evidence at protein level	Dynactin subunit 3	1	200	644463	422494	613419	3	19.2977	18.6886	19.2265	19.2977	18.6886	19.2265	-0.6091	-0.0712	-0.34015
sp|P38117|ETFB_HUMAN	P38117	ETFB_HUMAN	ETFB	255	Homo sapiens	1:Experimental evidence at protein level	Electron transfer flavoprotein subunit beta	1	788	708209	464140	491420	3	19.4338	18.8242	18.9066	19.4338	18.8242	18.9066	-0.6096	-0.5272	-0.5684
sp|O15143|ARC1B_HUMAN	O15143	ARC1B_HUMAN	ARPC1B	372	Homo sapiens	1:Experimental evidence at protein level	Actin-related protein 2/3 complex subunit 1B	1	73	1.62128e+06	1.0618e+06	1.37299e+06	3	20.6287	20.0181	20.3889	20.6287	20.0181	20.3889	-0.6106	-0.2398	-0.4252
sp|P21283|VATC1_HUMAN	P21283	VATC1_HUMAN	ATP6V1C1	382	Homo sapiens	1:Experimental evidence at protein level	V-type proton ATPase subunit C 1	1	587	251542	164452	342776	3	17.9404	17.3273	18.3869	17.9404	17.3273	18.3869	-0.6131	0.4465	-0.0833
sp|P62314|SMD1_HUMAN	P62314	SMD1_HUMAN	SNRPD1	119	Homo sapiens	1:Experimental evidence at protein level	Small nuclear ribonucleoprotein Sm D1	1	1089	485049	316397	389346	3	18.8878	18.2714	18.5707	18.8878	18.2714	18.5707	-0.6164	-0.3171	-0.46675
sp|Q14697|GANAB_HUMAN	Q14697	GANAB_HUMAN	GANAB	944	Homo sapiens	1:Experimental evidence at protein level	Neutral alpha-glucosidase AB	1	1370	1.97331e+06	1285418	1.11889e+06	3	20.9122	20.2938	20.0936	20.9122	20.2938	20.0936	-0.6184	-0.8186	-0.7185
sp|P39748|FEN1_HUMAN	P39748	FEN1_HUMAN	FEN1	380	Homo sapiens	1:Experimental evidence at protein level	Flap endonuclease 1	1	798	650805	423263	376883	3	19.3119	18.6912	18.5238	19.3119	18.6912	18.5238	-0.6207	-0.7881	-0.7044
sp|Q9BZZ5|API5_HUMAN	Q9BZZ5	API5_HUMAN	API5	524	Homo sapiens	1:Experimental evidence at protein level	Apoptosis inhibitor 5	1	1894	458954	296697	264976	3	18.808	18.1786	18.0155	18.808	18.1786	18.0155	-0.6294	-0.7925	-0.71095
sp|P42766|RL35_HUMAN	P42766	RL35_HUMAN	RPL35	123	Homo sapiens	1:Experimental evidence at protein level	Large ribosomal subunit protein uL29	1	829	359646	232188	446079	3	18.4562	17.8249	18.7669	18.4562	17.8249	18.7669	-0.6313	0.3107	-0.1603
sp|P06396|GELS_HUMAN	P06396	GELS_HUMAN	GSN	782	Homo sapiens	1:Experimental evidence at protein level	Gelsolin	1	348	756595	487017	549416	3	19.5292	18.8936	19.0675	19.5292	18.8936	19.0675	-0.6356	-0.4617	-0.54865
sp|P27824|CALX_HUMAN	P27824	CALX_HUMAN	CANX	592	Homo sapiens	1:Experimental evidence at protein level	Calnexin	1	670	120053	NaN	234807	2	16.8733	NaN	17.8411	16.8733	16.2366	17.8411	-0.6367	0.9678	0.16555
sp|P55884|EIF3B_HUMAN	P55884	EIF3B_HUMAN	EIF3B	814	Homo sapiens	1:Experimental evidence at protein level	Eukaryotic translation initiation factor 3 subunit B	1	1001	1.21946e+06	783284	1291543	3	20.2178	19.5792	20.3007	20.2178	19.5792	20.3007	-0.6386	0.0829	-0.27785
sp|P49411|EFTU_HUMAN	P49411	EFTU_HUMAN	TUFM	455	Homo sapiens	1:Experimental evidence at protein level	Elongation factor Tu, mitochondrial	1	893	1.38376e+06	888188	1405719	3	20.4002	19.7605	20.4229	20.4002	19.7605	20.4229	-0.6397	0.0227	-0.3085
sp|Q16222|UAP1_HUMAN	Q16222	UAP1_HUMAN	UAP1	522	Homo sapiens	1:Experimental evidence at protein level	UDP-N-acetylhexosamine pyrophosphorylase	1	1442	270800	173267	220576	3	18.0469	17.4026	17.7509	18.0469	17.4026	17.7509	-0.6443	-0.296	-0.47015
sp|P19388|RPAB1_HUMAN	P19388	RPAB1_HUMAN	POLR2E	210	Homo sapiens	1:Experimental evidence at protein level	DNA-directed RNA polymerases I, II, and III subunit RPABC1	0.9991	566	84110.6	NaN	76452	2	16.36	NaN	16.2223	16.36	15.7141	16.2223	-0.6459	-0.1377	-0.3918
sp|P17655|CAN2_HUMAN	P17655	CAN2_HUMAN	CAPN2	700	Homo sapiens	1:Experimental evidence at protein level	Calpain-2 catalytic subunit	1	545	975466	622904	672845	3	19.8957	19.2487	19.3599	19.8957	19.2487	19.3599	-0.647	-0.5358	-0.5914
sp|Q9UQE7|SMC3_HUMAN	Q9UQE7	SMC3_HUMAN	SMC3	1217	Homo sapiens	1:Experimental evidence at protein level	Structural maintenance of chromosomes protein 3	1	2138	110176	NaN	86149.3	2	16.7495	NaN	16.3946	16.7495	16.1017	16.3946	-0.6478	-0.3549	-0.50135
sp|P09960|LKHA4_HUMAN	P09960	LKHA4_HUMAN	LTA4H	611	Homo sapiens	1:Experimental evidence at protein level	Leukotriene A-4 hydrolase	1	425	468582	298956	500789	3	18.8379	18.1896	18.9338	18.8379	18.1896	18.9338	-0.6483	0.0959	-0.2762
sp|Q96EL3|RM53_HUMAN	Q96EL3	RM53_HUMAN	MRPL53	112	Homo sapiens	1:Experimental evidence at protein level	Large ribosomal subunit protein mL53	1	1755	209710	133703	205348	3	17.678	17.0287	17.6477	17.678	17.0287	17.6477	-0.6493	-0.0303	-0.3398
sp|P08754|GNAI3_HUMAN	P08754	GNAI3_HUMAN	GNAI3	354	Homo sapiens	1:Experimental evidence at protein level	Guanine nucleotide-binding protein G(i) subunit alpha-3	1	400	212597	135334	287014	3	17.6978	17.0462	18.1308	17.6978	17.0462	18.1308	-0.6516	0.433	-0.1093
sp|P13667|PDIA4_HUMAN	P13667	PDIA4_HUMAN	PDIA4	645	Homo sapiens	1:Experimental evidence at protein level	Protein disulfide-isomerase A4	1	494	566283	360174	325046	3	19.1112	18.4583	18.3103	19.1112	18.4583	18.3103	-0.6529	-0.8009	-0.7269
sp|Q14019|COTL1_HUMAN	Q14019	COTL1_HUMAN	COTL1	142	Homo sapiens	1:Experimental evidence at protein level	Coactosin-like protein	1	1340	1.73116e+06	1.10091e+06	1.21271e+06	3	20.7233	20.0703	20.2098	20.7233	20.0703	20.2098	-0.653	-0.5135	-0.58325
sp|Q14247|SRC8_HUMAN	Q14247	SRC8_HUMAN	CTTN	550	Homo sapiens	1:Experimental evidence at protein level	Src substrate cortactin	1	1355	688438	436522	420045	3	19.393	18.7357	18.6802	19.393	18.7357	18.6802	-0.6573	-0.7128	-0.68505
sp|P48556|PSMD8_HUMAN	P48556	PSMD8_HUMAN	PSMD8	350	Homo sapiens	1:Experimental evidence at protein level	26S proteasome non-ATPase regulatory subunit 8	1	876	1.83038e+06	1.15887e+06	2.31741e+06	3	20.8037	20.1443	21.1441	20.8037	20.1443	21.1441	-0.6594	0.3404	-0.1595
sp|P60903|S10AA_HUMAN	P60903	S10AA_HUMAN	S100A10	97	Homo sapiens	1:Experimental evidence at protein level	Protein S100-A10	1	1026	778627	491750	1.06708e+06	3	19.5706	18.9076	20.0252	19.5706	18.9076	20.0252	-0.663	0.4546	-0.1042
sp|P23634|AT2B4_HUMAN	P23634	AT2B4_HUMAN	ATP2B4	1241	Homo sapiens	1:Experimental evidence at protein level	Plasma membrane calcium-transporting ATPase 4	1	625	97164.9	NaN	98680.2	2	16.5681	NaN	16.5905	16.5681	15.9036	16.5905	-0.6645	0.0224	-0.32105
sp|Q9Y277|VDAC3_HUMAN	Q9Y277	VDAC3_HUMAN	VDAC3	283	Homo sapiens	1:Experimental evidence at protein level	Non-selective voltage-gated ion channel VDAC3	1	2145	1.81711e+06	1.14496e+06	1.45705e+06	3	20.7932	20.1269	20.4746	20.7932	20.1269	20.4746	-0.6663	-0.3186	-0.49245
sp|P15121|ALDR_HUMAN	P15121	ALDR_HUMAN	AKR1B1	316	Homo sapiens	1:Experimental evidence at protein level	Aldo-keto reductase family 1 member B1	1	515	1.40582e+06	884242	889632	3	20.423	19.7541	19.7628	20.423	19.7541	19.7628	-0.6689	-0.6602	-0.66455
sp|P23588|IF4B_HUMAN	P23588	IF4B_HUMAN	EIF4B	611	Homo sapiens	1:Experimental evidence at protein level	Eukaryotic translation initiation factor 4B	1	624	881044	553373	681473	3	19.7489	19.0779	19.3783	19.7489	19.0779	19.3783	-0.671	-0.3706	-0.5208
sp|O75477|ERLN1_HUMAN	O75477	ERLN1_HUMAN	ERLIN1	348	Homo sapiens	1:Experimental evidence at protein level	Erlin-1	1	178	972829	608609	670692	3	19.8918	19.2152	19.3553	19.8918	19.2152	19.3553	-0.6766	-0.5365	-0.60655
sp|Q6ZUT6|CCD9B_HUMAN	Q6ZUT6	CCD9B_HUMAN	CCDC9B	534	Homo sapiens	1:Experimental evidence at protein level	Coiled-coil domain-containing protein 9B	1	1554	86848.8	NaN	80883.4	2	16.4062	NaN	16.3036	16.4062	15.7295	16.3036	-0.6767	-0.1026	-0.38965
sp|P63208|SKP1_HUMAN	P63208	SKP1_HUMAN	SKP1	163	Homo sapiens	1:Experimental evidence at protein level	S-phase kinase-associated protein 1	1	1131	173718	108581	75521.5	3	17.4064	16.7284	16.2046	17.4064	16.7284	16.2046	-0.678	-1.2018	-0.9399
sp|P62913|RL11_HUMAN	P62913	RL11_HUMAN	RPL11	178	Homo sapiens	1:Experimental evidence at protein level	Large ribosomal subunit protein uL5	1	1117	7.26963e+06	4.54084e+06	7.05309e+06	3	22.7935	22.1145	22.7498	22.7935	22.1145	22.7498	-0.679	-0.0437	-0.36135
sp|Q8N3C0|ASCC3_HUMAN	Q8N3C0	ASCC3_HUMAN	ASCC3	2202	Homo sapiens	1:Experimental evidence at protein level	Activating signal cointegrator 1 complex subunit 3	1	1638	45263.2	NaN	96769.8	2	15.4661	NaN	16.5623	15.4661	14.7826	16.5623	-0.6835	1.0962	0.20635
sp|P99999|CYC_HUMAN	P99999	CYC_HUMAN	CYCS	105	Homo sapiens	1:Experimental evidence at protein level	Cytochrome c	1	1177	434507	270515	453634	3	18.729	18.0453	18.7912	18.729	18.0453	18.7912	-0.6837	0.0622	-0.31075
sp|Q0ZGT2|NEXN_HUMAN	Q0ZGT2	NEXN_HUMAN	NEXN	675	Homo sapiens	1:Experimental evidence at protein level	Nexilin	1	1255	164167	NaN	138967	2	17.3248	NaN	17.0844	17.3248	16.639	17.0844	-0.6858	-0.2404	-0.4631
sp|P10301|RRAS_HUMAN	P10301	RRAS_HUMAN	RRAS	218	Homo sapiens	1:Experimental evidence at protein level	Ras-related protein R-Ras	1	438	496155	308379	331820	3	18.9204	18.2343	18.34	18.9204	18.2343	18.34	-0.6861	-0.5804	-0.63325
sp|P46063|RECQ1_HUMAN	P46063	RECQ1_HUMAN	RECQL	649	Homo sapiens	1:Experimental evidence at protein level	ATP-dependent DNA helicase Q1	1	848	573911	356381	859549	3	19.1305	18.4431	19.7132	19.1305	18.4431	19.7132	-0.6874	0.5827	-0.05235
sp|P07195|LDHB_HUMAN	P07195	LDHB_HUMAN	LDHB	334	Homo sapiens	1:Experimental evidence at protein level	L-lactate dehydrogenase B chain	1	360	8948736	5543363	7.87939e+06	3	23.0933	22.4023	22.9097	23.0933	22.4023	22.9097	-0.691	-0.1836	-0.4373
sp|P63104|1433Z_HUMAN	P63104	1433Z_HUMAN	YWHAZ	245	Homo sapiens	1:Experimental evidence at protein level	14-3-3 protein zeta/delta	1	1127	6292074	3897408	4104688	3	22.5851	21.8941	21.9688	22.5851	21.8941	21.9688	-0.691	-0.6163	-0.65365
sp|P83731|RL24_HUMAN	P83731	RL24_HUMAN	RPL24	157	Homo sapiens	1:Experimental evidence at protein level	Large ribosomal subunit protein eL24	1	1167	647634	400786	740308	3	19.3048	18.6125	19.4978	19.3048	18.6125	19.4978	-0.6923	0.193	-0.24965
sp|O75531|BAF_HUMAN	O75531	BAF_HUMAN	BANF1	89	Homo sapiens	1:Experimental evidence at protein level	Barrier-to-autointegration factor	1	181	146944	NaN	238858	2	17.1649	NaN	17.8658	17.1649	16.47	17.8658	-0.6949	0.7009	0.003
sp|Q9UJU6|DBNL_HUMAN	Q9UJU6	DBNL_HUMAN	DBNL	430	Homo sapiens	1:Experimental evidence at protein level	Drebrin-like protein	1	2103	272136	167952	164122	3	18.054	17.3577	17.3244	18.054	17.3577	17.3244	-0.6963	-0.7296	-0.71295
sp|Q07866|KLC1_HUMAN	Q07866	KLC1_HUMAN	KLC1	573	Homo sapiens	1:Experimental evidence at protein level	Kinesin light chain 1	1	1237	245439	151471	106797	3	17.905	17.2087	16.7045	17.905	17.2087	16.7045	-0.6963	-1.2005	-0.9484
sp|P21589|5NTD_HUMAN	P21589	5NTD_HUMAN	NT5E	574	Homo sapiens	1:Experimental evidence at protein level	5'-nucleotidase	1	591	213628	131719	125115	3	17.7047	17.0071	16.9329	17.7047	17.0071	16.9329	-0.6976	-0.7718	-0.7347
sp|P49189|AL9A1_HUMAN	P49189	AL9A1_HUMAN	ALDH9A1	494	Homo sapiens	1:Experimental evidence at protein level	4-trimethylaminobutyraldehyde dehydrogenase	1	886	523235	321942	411850	3	18.9971	18.2964	18.6518	18.9971	18.2964	18.6518	-0.7007	-0.3453	-0.523
sp|O43684|BUB3_HUMAN	O43684	BUB3_HUMAN	BUB3	328	Homo sapiens	1:Experimental evidence at protein level	Mitotic checkpoint protein BUB3	1	112	301355	185349	258054	3	18.2011	17.4999	17.9773	18.2011	17.4999	17.9773	-0.7012	-0.2238	-0.4625
sp|P51991|ROA3_HUMAN	P51991	ROA3_HUMAN	HNRNPA3	378	Homo sapiens	1:Experimental evidence at protein level	Heterogeneous nuclear ribonucleoprotein A3	1	949	165058	101059	146011	3	17.3326	16.6248	17.1557	17.3326	16.6248	17.1557	-0.7078	-0.1769	-0.44235
sp|P52597|HNRPF_HUMAN	P52597	HNRPF_HUMAN	HNRNPF	415	Homo sapiens	1:Experimental evidence at protein level	Heterogeneous nuclear ribonucleoprotein F	1	957	532150	325527	427241	3	19.0215	18.3124	18.7047	19.0215	18.3124	18.7047	-0.7091	-0.3168	-0.51295
sp|P26641|EF1G_HUMAN	P26641	EF1G_HUMAN	EEF1G	437	Homo sapiens	1:Experimental evidence at protein level	Elongation factor 1-gamma	1	659	9105104	5.56011e+06	7.57286e+06	3	23.1182	22.4067	22.8524	23.1182	22.4067	22.8524	-0.7115	-0.2658	-0.48865
sp|Q7Z2Z2|EFL1_HUMAN	Q7Z2Z2	EFL1_HUMAN	EFL1	1120	Homo sapiens	1:Experimental evidence at protein level	Elongation factor-like GTPase 1	1	1576	66301.2	NaN	179946	2	16.0167	NaN	17.4572	16.0167	15.3032	17.4572	-0.7135	1.4405	0.3635
sp|Q07954|LRP1_HUMAN	Q07954	LRP1_HUMAN	LRP1	4544	Homo sapiens	1:Experimental evidence at protein level	Prolow-density lipoprotein receptor-related protein 1	1	1238	469874	286175	368694	3	18.8419	18.1265	18.4921	18.8419	18.1265	18.4921	-0.7154	-0.3498	-0.5326
sp|P42765|THIM_HUMAN	P42765	THIM_HUMAN	ACAA2	397	Homo sapiens	1:Experimental evidence at protein level	3-ketoacyl-CoA thiolase, mitochondrial	1	828	99449.4	NaN	208735	2	16.6017	NaN	17.6713	16.6017	15.8859	17.6713	-0.7158	1.0696	0.1769
sp|P49821|NDUV1_HUMAN	P49821	NDUV1_HUMAN	NDUFV1	464	Homo sapiens	1:Experimental evidence at protein level	NADH dehydrogenase [ubiquinone] flavoprotein 1, mitochondrial	1	907	148150	NaN	104749	2	17.1767	NaN	16.6766	17.1767	16.4601	16.6766	-0.7166	-0.5001	-0.60835
sp|O14920|IKKB_HUMAN	O14920	IKKB_HUMAN	IKBKB	756	Homo sapiens	1:Experimental evidence at protein level	Inhibitor of nuclear factor kappa-B kinase subunit beta	1	62	85866.3	NaN	139118	2	16.3898	NaN	17.0859	16.3898	15.671	17.0859	-0.7188	0.6961	-0.01135
sp|B5ME19|EIFCL_HUMAN	B5ME19	EIFCL_HUMAN	EIF3CL	914	Homo sapiens	1:Experimental evidence at protein level	Eukaryotic translation initiation factor 3 subunit C-like protein	1	12	571847	346930	356921	3	19.1253	18.4043	18.4452	19.1253	18.4043	18.4452	-0.721	-0.6801	-0.70055
sp|Q9Y2Q3|GSTK1_HUMAN	Q9Y2Q3	GSTK1_HUMAN	GSTK1	226	Homo sapiens	1:Experimental evidence at protein level	Glutathione S-transferase kappa 1	1	2151	382533	231110	283281	3	18.5452	17.8182	18.1119	18.5452	17.8182	18.1119	-0.727	-0.4333	-0.58015
sp|O75390|CISY_HUMAN	O75390	CISY_HUMAN	CS	466	Homo sapiens	1:Experimental evidence at protein level	Citrate synthase, mitochondrial	1	170	2.046e+06	1.22817e+06	1.7735e+06	3	20.9644	20.2281	20.7582	20.9644	20.2281	20.7582	-0.7363	-0.2062	-0.47125
sp|P09493|TPM1_HUMAN	P09493	TPM1_HUMAN	TPM1	284	Homo sapiens	1:Experimental evidence at protein level	Tropomyosin alpha-1 chain	1	412	695551	417163	820330	3	19.4078	18.6703	19.6458	19.4078	18.6703	19.6458	-0.7375	0.238	-0.24975
sp|Q9UJS0|S2513_HUMAN	Q9UJS0	S2513_HUMAN	SLC25A13	675	Homo sapiens	1:Experimental evidence at protein level	Electrogenic aspartate/glutamate antiporter SLC25A13, mitochondrial	1	2102	221927	132634	118352	3	17.7597	17.0171	16.8527	17.7597	17.0171	16.8527	-0.7426	-0.907	-0.8248
sp|P43487|RANG_HUMAN	P43487	RANG_HUMAN	RANBP1	201	Homo sapiens	1:Experimental evidence at protein level	Ran-specific GTPase-activating protein	1	836	388788	232101	228746	3	18.5686	17.8244	17.8034	18.5686	17.8244	17.8034	-0.7442	-0.7652	-0.7547
sp|P31040|SDHA_HUMAN	P31040	SDHA_HUMAN	SDHA	664	Homo sapiens	1:Experimental evidence at protein level	Succinate dehydrogenase [ubiquinone] flavoprotein subunit, mitochondrial	1	716	417463	249055	257852	3	18.6713	17.9261	17.9762	18.6713	17.9261	17.9762	-0.7452	-0.6951	-0.72015
sp|Q12931|TRAP1_HUMAN	Q12931	TRAP1_HUMAN	TRAP1	704	Homo sapiens	1:Experimental evidence at protein level	Heat shock protein 75 kDa, mitochondrial	1	1273	496578	295568	296559	3	18.9217	18.1731	18.178	18.9217	18.1731	18.178	-0.7486	-0.7437	-0.74615
sp|Q9NTJ3|SMC4_HUMAN	Q9NTJ3	SMC4_HUMAN	SMC4	1288	Homo sapiens	1:Experimental evidence at protein level	Structural maintenance of chromosomes protein 4	1	1997	407838	242522	228711	3	18.6376	17.8878	17.8032	18.6376	17.8878	17.8032	-0.7498	-0.8344	-0.7921
sp|P53007|TXTP_HUMAN	P53007	TXTP_HUMAN	SLC25A1	311	Homo sapiens	1:Experimental evidence at protein level	Tricarboxylate transport protein, mitochondrial	1	966	229096	136153	230937	3	17.8056	17.0549	17.8171	17.8056	17.0549	17.8171	-0.7507	0.0115	-0.3696
sp|Q16610|ECM1_HUMAN	Q16610	ECM1_HUMAN	ECM1	540	Homo sapiens	1:Experimental evidence at protein level	Extracellular matrix protein 1	1	1451	75366.5	NaN	98733.2	2	16.2016	NaN	16.5912	16.2016	15.4482	16.5912	-0.7534	0.3896	-0.1819
sp|P61088|UBE2N_HUMAN	P61088	UBE2N_HUMAN	UBE2N	152	Homo sapiens	1:Experimental evidence at protein level	Ubiquitin-conjugating enzyme E2 N	1	1038	358711	212327	282228	3	18.4525	17.6959	18.1065	18.4525	17.6959	18.1065	-0.7566	-0.346	-0.5513
sp|P30041|PRDX6_HUMAN	P30041	PRDX6_HUMAN	PRDX6	224	Homo sapiens	1:Experimental evidence at protein level	Peroxiredoxin-6	1	694	3623381	2.14344e+06	2.84722e+06	3	21.7889	21.0315	21.4411	21.7889	21.0315	21.4411	-0.7574	-0.3478	-0.5526
sp|P01857|IGHG1_HUMAN	P01857	IGHG1_HUMAN	IGHG1	399	Homo sapiens	1:Experimental evidence at protein level	Immunoglobulin heavy constant gamma 1	1	281	1415591	836178	1.56797e+06	3	20.433	19.6735	20.5805	20.433	19.6735	20.5805	-0.7595	0.1475	-0.306
sp|P60174|TPIS_HUMAN	P60174	TPIS_HUMAN	TPI1	249	Homo sapiens	1:Experimental evidence at protein level	Triosephosphate isomerase	1	1015	6105022	3.58943e+06	4.71986e+06	3	22.5416	21.7753	22.1703	22.5416	21.7753	22.1703	-0.7663	-0.3713	-0.5688
sp|Q9Y5K5|UCHL5_HUMAN	Q9Y5K5	UCHL5_HUMAN	UCHL5	329	Homo sapiens	1:Experimental evidence at protein level	Ubiquitin carboxyl-terminal hydrolase isozyme L5	0.9996	2194	86841.7	NaN	70774.4	2	16.4061	NaN	16.1109	16.4061	15.6394	16.1109	-0.7667	-0.2952	-0.53095
sp|Q12959|DLG1_HUMAN	Q12959	DLG1_HUMAN	DLG1	904	Homo sapiens	1:Experimental evidence at protein level	Disks large homolog 1	1	1274	176427	103415	141147	3	17.4287	16.6581	17.1068	17.4287	16.6581	17.1068	-0.7706	-0.3219	-0.54625
sp|P30101|PDIA3_HUMAN	P30101	PDIA3_HUMAN	PDIA3	505	Homo sapiens	1:Experimental evidence at protein level	Protein disulfide-isomerase A3	1	703	1750940	1.0244e+06	1.22647e+06	3	20.7397	19.9663	20.2261	20.7397	19.9663	20.2261	-0.7734	-0.5136	-0.6435
sp|Q04917|1433F_HUMAN	Q04917	1433F_HUMAN	YWHAH	246	Homo sapiens	1:Experimental evidence at protein level	14-3-3 protein eta	1	1220	1.03419e+06	604843	693047	3	19.9801	19.2062	19.4026	19.9801	19.2062	19.4026	-0.7739	-0.5775	-0.6757
sp|P30040|ERP29_HUMAN	P30040	ERP29_HUMAN	ERP29	261	Homo sapiens	1:Experimental evidence at protein level	Endoplasmic reticulum resident protein 29	1	693	243826	142169	207273	3	17.8955	17.1173	17.6612	17.8955	17.1173	17.6612	-0.7782	-0.2343	-0.50625
sp|Q08209|PP2BA_HUMAN	Q08209	PP2BA_HUMAN	PPP3CA	521	Homo sapiens	1:Experimental evidence at protein level	Protein phosphatase 3 catalytic subunit alpha	1	1242	784636	456613	812197	3	19.5817	18.8006	19.6315	19.5817	18.8006	19.6315	-0.7811	0.0498	-0.36565
sp|Q9H4A4|AMPB_HUMAN	Q9H4A4	AMPB_HUMAN	RNPEP	650	Homo sapiens	1:Experimental evidence at protein level	Aminopeptidase B	1	1927	226992	131983	137816	3	17.7923	17.01	17.0724	17.7923	17.01	17.0724	-0.7823	-0.7199	-0.7511
sp|P62873|GBB1_HUMAN	P62873	GBB1_HUMAN	GNB1	340	Homo sapiens	1:Experimental evidence at protein level	Guanine nucleotide-binding protein G(I)/G(S)/G(T) subunit beta-1	1	1110	2.26247e+06	1.31415e+06	2.09823e+06	3	21.1095	20.3257	21.0007	21.1095	20.3257	21.0007	-0.7838	-0.1088	-0.4463
sp|P16070|CD44_HUMAN	P16070	CD44_HUMAN	CD44	742	Homo sapiens	1:Experimental evidence at protein level	CD44 antigen	1	525	336483	195259	170235	3	18.3602	17.575	17.3772	18.3602	17.575	17.3772	-0.7852	-0.983	-0.8841
sp|Q14249|NUCG_HUMAN	Q14249	NUCG_HUMAN	ENDOG	297	Homo sapiens	1:Experimental evidence at protein level	Endonuclease G, mitochondrial	0.9994	1356	50461.9	NaN	66981	2	15.6229	NaN	16.0315	15.6229	14.8369	16.0315	-0.786	0.4086	-0.1887
sp|P55084|ECHB_HUMAN	P55084	ECHB_HUMAN	HADHB	474	Homo sapiens	1:Experimental evidence at protein level	Trifunctional enzyme subunit beta, mitochondrial	1	990	2.2367e+06	1.29433e+06	1986554	3	21.0929	20.3038	20.9218	21.0929	20.3038	20.9218	-0.7891	-0.1711	-0.4801
sp|P07355|ANXA2_HUMAN	P07355	ANXA2_HUMAN	ANXA2	339	Homo sapiens	1:Experimental evidence at protein level	Annexin A2	1	364	32495028	18628188	21745628	3	24.9539	24.1488	24.3712	24.9539	24.1488	24.3712	-0.8051	-0.5827	-0.6939
sp|Q13177|PAK2_HUMAN	Q13177	PAK2_HUMAN	PAK2	524	Homo sapiens	1:Experimental evidence at protein level	Serine/threonine-protein kinase PAK 2	1	1291	404643	231280	86802.5	3	18.6263	17.8193	16.4054	18.6263	17.8193	16.4054	-0.807	-2.2209	-1.51395
sp|P00505|AATM_HUMAN	P00505	AATM_HUMAN	GOT2	430	Homo sapiens	1:Experimental evidence at protein level	Aspartate aminotransferase, mitochondrial	1	262	2.30908e+06	1.31442e+06	1.36203e+06	3	21.1389	20.326	20.3773	21.1389	20.326	20.3773	-0.8129	-0.7616	-0.78725
sp|O75431|MTX2_HUMAN	O75431	MTX2_HUMAN	MTX2	263	Homo sapiens	1:Experimental evidence at protein level	Metaxin-2	1	173	119782	NaN	181765	2	16.87	NaN	17.4717	16.87	16.0507	17.4717	-0.8193	0.6017	-0.1088
sp|O95163|ELP1_HUMAN	O95163	ELP1_HUMAN	ELP1	1332	Homo sapiens	1:Experimental evidence at protein level	Elongator complex protein 1	1	219	64271.6	NaN	119801	2	15.9719	NaN	16.8703	15.9719	15.1511	16.8703	-0.8208	0.8984	0.0388
sp|O76054|S14L2_HUMAN	O76054	S14L2_HUMAN	SEC14L2	403	Homo sapiens	1:Experimental evidence at protein level	SEC14-like protein 2	1	208	423204	239207	233064	3	18.691	17.8679	17.8304	18.691	17.8679	17.8304	-0.8231	-0.8606	-0.84185
sp|P49419|AL7A1_HUMAN	P49419	AL7A1_HUMAN	ALDH7A1	539	Homo sapiens	1:Experimental evidence at protein level	Alpha-aminoadipic semialdehyde dehydrogenase	1	894	426557	240957	324678	3	18.7024	17.8784	18.3086	18.7024	17.8784	18.3086	-0.824	-0.3938	-0.6089
sp|P31948|STIP1_HUMAN	P31948	STIP1_HUMAN	STIP1	543	Homo sapiens	1:Experimental evidence at protein level	Stress-induced-phosphoprotein 1	1	730	501308	282557	429699	3	18.9353	18.1082	18.713	18.9353	18.1082	18.713	-0.8271	-0.2223	-0.5247
sp|Q14126|DSG2_HUMAN	Q14126	DSG2_HUMAN	DSG2	1118	Homo sapiens	1:Experimental evidence at protein level	Desmoglein-2	1	1342	88246.4	NaN	86433.2	2	16.4292	NaN	16.3993	16.4292	15.6018	16.3993	-0.8274	-0.0299	-0.42865
sp|Q70UQ0|IKIP_HUMAN	Q70UQ0	IKIP_HUMAN	IKBIP	350	Homo sapiens	1:Experimental evidence at protein level	Inhibitor of nuclear factor kappa-B kinase-interacting protein	1	1559	389233	219183	475945	3	18.5703	17.7418	18.8604	18.5703	17.7418	18.8604	-0.8285	0.2901	-0.2692
sp|Q15637|SF01_HUMAN	Q15637	SF01_HUMAN	SF1	639	Homo sapiens	1:Experimental evidence at protein level	Splicing factor 1	0.9991	1427	72278.5	NaN	137495	2	16.1413	NaN	17.069	16.1413	15.3128	17.069	-0.8285	0.9277	0.0496
sp|P63151|2ABA_HUMAN	P63151	2ABA_HUMAN	PPP2R2A	447	Homo sapiens	1:Experimental evidence at protein level	Serine/threonine-protein phosphatase 2A 55 kDa regulatory subunit B alpha isoform	1	1128	180336	101444	120483	3	17.4603	16.6303	16.8785	17.4603	16.6303	16.8785	-0.83	-0.5818	-0.7059
sp|Q8N1G4|LRC47_HUMAN	Q8N1G4	LRC47_HUMAN	LRRC47	583	Homo sapiens	1:Experimental evidence at protein level	Leucine-rich repeat-containing protein 47	1	1634	620605	348959	453742	3	19.2433	18.4127	18.7915	19.2433	18.4127	18.7915	-0.8306	-0.4518	-0.6412
sp|P98194|AT2C1_HUMAN	P98194	AT2C1_HUMAN	ATP2C1	919	Homo sapiens	1:Experimental evidence at protein level	Calcium-transporting ATPase type 2C member 1	1	1176	140608	NaN	158798	2	17.1013	NaN	17.2768	17.1013	16.2691	17.2768	-0.8322	0.1755	-0.32835
sp|P10768|ESTD_HUMAN	P10768	ESTD_HUMAN	ESD	282	Homo sapiens	1:Experimental evidence at protein level	S-formylglutathione hydrolase	1	447	441367	247601	345513	3	18.7516	17.9177	18.3984	18.7516	17.9177	18.3984	-0.8339	-0.3532	-0.59355
sp|P08779|K1C16_HUMAN	P08779	K1C16_HUMAN	KRT16	473	Homo sapiens	1:Experimental evidence at protein level	Keratin, type I cytoskeletal 16	1	402	5.84571e+06	3269913	7.72806e+06	3	22.4789	21.6408	22.8817	22.4789	21.6408	22.8817	-0.8381	0.4028	-0.21765
sp|Q9UL42|PNMA2_HUMAN	Q9UL42	PNMA2_HUMAN	PNMA2	364	Homo sapiens	1:Experimental evidence at protein level	Paraneoplastic antigen Ma2	0.9998	2114	164159	91764.2	160792	3	17.3247	16.4856	17.2948	17.3247	16.4856	17.2948	-0.8391	-0.0299	-0.4345
sp|P21266|GSTM3_HUMAN	P21266	GSTM3_HUMAN	GSTM3	225	Homo sapiens	1:Experimental evidence at protein level	Glutathione S-transferase Mu 3	1	585	415007	231855	NaN	2	18.6628	17.8229	NaN	18.6628	17.8229	15.2236	-0.8399	-3.4392	-2.13955
sp|P04080|CYTB_HUMAN	P04080	CYTB_HUMAN	CSTB	98	Homo sapiens	1:Experimental evidence at protein level	Cystatin-B	1	310	170534	95152.3	203330	3	17.3797	16.538	17.6335	17.3797	16.538	17.6335	-0.8417	0.2538	-0.29395
sp|P09972|ALDOC_HUMAN	P09972	ALDOC_HUMAN	ALDOC	364	Homo sapiens	1:Experimental evidence at protein level	Fructose-bisphosphate aldolase C	1	426	3971672	2216157	2.88716e+06	3	21.9213	21.0796	21.4612	21.9213	21.0796	21.4612	-0.8417	-0.4601	-0.6509
sp|P50851|LRBA_HUMAN	P50851	LRBA_HUMAN	LRBA	2863	Homo sapiens	1:Experimental evidence at protein level	Lipopolysaccharide-responsive and beige-like anchor protein	1	925	244448	136254	211282	3	17.8992	17.0559	17.6888	17.8992	17.0559	17.6888	-0.8433	-0.2104	-0.52685
sp|Q6NYC8|PPR18_HUMAN	Q6NYC8	PPR18_HUMAN	PPP1R18	613	Homo sapiens	1:Experimental evidence at protein level	Phostensin	1	1534	218136	121548	127585	3	17.7349	16.8912	16.9611	17.7349	16.8912	16.9611	-0.8437	-0.7738	-0.80875
sp|P33121|ACSL1_HUMAN	P33121	ACSL1_HUMAN	ACSL1	698	Homo sapiens	1:Experimental evidence at protein level	Long-chain-fatty-acid--CoA ligase 1	0.9999	736	218507	121587	NaN	2	17.7373	16.8916	NaN	17.7373	16.8916	15.1972	-0.8457	-2.5401	-1.6929
sp|P25786|PSA1_HUMAN	P25786	PSA1_HUMAN	PSMA1	263	Homo sapiens	1:Experimental evidence at protein level	Proteasome subunit alpha type-1	1	642	5776216	3.21357e+06	4270860	3	22.4617	21.6157	22.0261	22.4617	21.6157	22.0261	-0.846	-0.4356	-0.6408
sp|P62906|RL10A_HUMAN	P62906	RL10A_HUMAN	RPL10A	217	Homo sapiens	1:Experimental evidence at protein level	Large ribosomal subunit protein uL1	1	1115	6770986	3.76017e+06	6.66434e+06	3	22.6909	21.8424	22.668	22.6909	21.8424	22.668	-0.8485	-0.0229	-0.4357
sp|Q9HC38|GLOD4_HUMAN	Q9HC38	GLOD4_HUMAN	GLOD4	313	Homo sapiens	1:Experimental evidence at protein level	Glyoxalase domain-containing protein 4	0.9998	1952	212722	118028	141592	3	17.6986	16.8488	17.1114	17.6986	16.8488	17.1114	-0.8498	-0.5872	-0.7185
sp|Q9NSE4|SYIM_HUMAN	Q9NSE4	SYIM_HUMAN	IARS2	1012	Homo sapiens	1:Experimental evidence at protein level	Isoleucine--tRNA ligase, mitochondrial	1	1996	156160	86414.1	101144	3	17.2527	16.399	16.6261	17.2527	16.399	16.6261	-0.8537	-0.6266	-0.74015
sp|P29966|MARCS_HUMAN	P29966	MARCS_HUMAN	MARCKS	332	Homo sapiens	1:Experimental evidence at protein level	Myristoylated alanine-rich C-kinase substrate	1	691	946302	522000	377657	3	19.8519	18.9937	18.5267	19.8519	18.9937	18.5267	-0.8582	-1.3252	-1.0917
sp|P15311|EZRI_HUMAN	P15311	EZRI_HUMAN	EZR	586	Homo sapiens	1:Experimental evidence at protein level	Ezrin	1	519	2627052	1.44753e+06	1.68775e+06	3	21.325	20.4652	20.6867	21.325	20.4652	20.6867	-0.8598	-0.6383	-0.74905
sp|Q9ULH1|ASAP1_HUMAN	Q9ULH1	ASAP1_HUMAN	ASAP1	1129	Homo sapiens	1:Experimental evidence at protein level	Arf-GAP with SH3 domain, ANK repeat and PH domain-containing protein 1	0.998	2119	98647.7	NaN	81456.8	2	16.59	NaN	16.3137	16.59	15.7301	16.3137	-0.8599	-0.2763	-0.5681
sp|P40926|MDHM_HUMAN	P40926	MDHM_HUMAN	MDH2	338	Homo sapiens	1:Experimental evidence at protein level	Malate dehydrogenase, mitochondrial	1	808	1974295	1.08568e+06	1.20323e+06	3	20.9129	20.0502	20.1985	20.9129	20.0502	20.1985	-0.8627	-0.7144	-0.78855
sp|Q14192|FHL2_HUMAN	Q14192	FHL2_HUMAN	FHL2	279	Homo sapiens	1:Experimental evidence at protein level	Four and a half LIM domains protein 2	1	1348	554052	303515	442189	3	19.0797	18.2114	18.7543	19.0797	18.2114	18.7543	-0.8683	-0.3254	-0.59685
sp|O43852|CALU_HUMAN	O43852	CALU_HUMAN	CALU	315	Homo sapiens	1:Experimental evidence at protein level	Calumenin	0.9999	122	435905	238702	232313	3	18.7337	17.8648	17.8257	18.7337	17.8648	17.8257	-0.8689	-0.908	-0.88845
sp|Q9ULV4|COR1C_HUMAN	Q9ULV4	COR1C_HUMAN	CORO1C	474	Homo sapiens	1:Experimental evidence at protein level	Coronin-1C	1	2121	2.80082e+06	1.52849e+06	2.80054e+06	3	21.4174	20.5437	21.4173	21.4174	20.5437	21.4173	-0.8737	-0.0001	-0.4369
sp|O95372|LYPA2_HUMAN	O95372	LYPA2_HUMAN	LYPLA2	231	Homo sapiens	1:Experimental evidence at protein level	Acyl-protein thioesterase 2	0.9999	230	216099	NaN	235965	2	17.7213	NaN	17.8482	17.7213	16.8452	17.8482	-0.8761	0.1269	-0.3746
sp|Q68CZ2|TENS3_HUMAN	Q68CZ2	TENS3_HUMAN	TNS3	1445	Homo sapiens	1:Experimental evidence at protein level	Tensin-3	1	1520	504607	274798	647316	3	18.9448	18.068	19.3041	18.9448	18.068	19.3041	-0.8768	0.3593	-0.25875
sp|O95573|ACSL3_HUMAN	O95573	ACSL3_HUMAN	ACSL3	720	Homo sapiens	1:Experimental evidence at protein level	Fatty acid CoA ligase Acsl3	1	238	268973	146048	263403	3	18.0371	17.1561	18.0069	18.0371	17.1561	18.0069	-0.881	-0.0302	-0.4556
sp|Q15181|IPYR_HUMAN	Q15181	IPYR_HUMAN	PPA1	289	Homo sapiens	1:Experimental evidence at protein level	Inorganic pyrophosphatase	1	1404	463280	250673	344427	3	18.8215	17.9354	18.3938	18.8215	17.9354	18.3938	-0.8861	-0.4277	-0.6569
sp|P10321|HLAC_HUMAN	P10321	HLAC_HUMAN	HLA-C	366	Homo sapiens	1:Experimental evidence at protein level	HLA class I histocompatibility antigen, C alpha chain	1	439	95551.4	NaN	90852.5	2	16.544	NaN	16.4712	16.544	15.6559	16.4712	-0.8881	-0.0728	-0.48045
sp|O75475|PSIP1_HUMAN	O75475	PSIP1_HUMAN	PSIP1	530	Homo sapiens	1:Experimental evidence at protein level	PC4 and SFRS1-interacting protein	1	177	889950	480541	1055857	3	19.7634	18.8743	20.01	19.7634	18.8743	20.01	-0.8891	0.2466	-0.32125
sp|P52788|SPSY_HUMAN	P52788	SPSY_HUMAN	SMS	366	Homo sapiens	1:Experimental evidence at protein level	Spermine synthase	1	961	381530	205191	278834	3	18.5414	17.6466	18.089	18.5414	17.6466	18.089	-0.8948	-0.4524	-0.6736
sp|P34897|GLYM_HUMAN	P34897	GLYM_HUMAN	SHMT2	504	Homo sapiens	1:Experimental evidence at protein level	Serine hydroxymethyltransferase, mitochondrial	1	742	3.32367e+06	1.78676e+06	2.46702e+06	3	21.6643	20.7689	21.2343	21.6643	20.7689	21.2343	-0.8954	-0.43	-0.6627
sp|Q08257|QOR_HUMAN	Q08257	QOR_HUMAN	CRYZ	329	Homo sapiens	1:Experimental evidence at protein level	Quinone oxidoreductase	1	1244	2668728	1.42797e+06	1.23565e+06	3	21.3477	20.4455	20.2368	21.3477	20.4455	20.2368	-0.9022	-1.1109	-1.00655
sp|Q14978|NOLC1_HUMAN	Q14978	NOLC1_HUMAN	NOLC1	699	Homo sapiens	1:Experimental evidence at protein level	Nucleolar and coiled-body phosphoprotein 1	1	1381	95655.5	NaN	143047	2	16.5456	NaN	17.1261	16.5456	15.6392	17.1261	-0.9064	0.5805	-0.16295
sp|P47895|AL1A3_HUMAN	P47895	AL1A3_HUMAN	ALDH1A3	512	Homo sapiens	1:Experimental evidence at protein level	Retinaldehyde dehydrogenase 3	1	866	1.82959e+06	972774	903150	3	20.8031	19.8917	19.7846	20.8031	19.8917	19.7846	-0.9114	-1.0185	-0.96495
sp|O43847|NRDC_HUMAN	O43847	NRDC_HUMAN	NRDC	1151	Homo sapiens	1:Experimental evidence at protein level	Nardilysin	0.9999	121	108250	NaN	110710	2	16.724	NaN	16.7564	16.724	15.8067	16.7564	-0.9173	0.0324	-0.44245
sp|P08237|PFKAM_HUMAN	P08237	PFKAM_HUMAN	PFKM	780	Homo sapiens	1:Experimental evidence at protein level	ATP-dependent 6-phosphofructokinase, muscle type	1	384	270127	141611	263433	3	18.0433	17.1116	18.0071	18.0433	17.1116	18.0071	-0.9317	-0.0362	-0.48395
sp|P11047|LAMC1_HUMAN	P11047	LAMC1_HUMAN	LAMC1	1609	Homo sapiens	1:Experimental evidence at protein level	Laminin subunit gamma-1	1	451	707064	370281	465702	3	19.4315	18.4983	18.829	19.4315	18.4983	18.829	-0.9332	-0.6025	-0.76785
sp|Q96SB4|SRPK1_HUMAN	Q96SB4	SRPK1_HUMAN	SRPK1	655	Homo sapiens	1:Experimental evidence at protein level	SRSF protein kinase 1	0.9999	1796	179093	NaN	158434	2	17.4503	NaN	17.2735	17.4503	16.5076	17.2735	-0.9427	-0.1768	-0.55975
sp|P12268|IMDH2_HUMAN	P12268	IMDH2_HUMAN	IMPDH2	514	Homo sapiens	1:Experimental evidence at protein level	Inosine-5'-monophosphate dehydrogenase 2	1	477	62890284	32558112	16394511	3	25.9066	24.9584	23.9672	25.9066	24.9584	23.9672	-0.9482	-1.9394	-1.4438
sp|O95817|BAG3_HUMAN	O95817	BAG3_HUMAN	BAG3	575	Homo sapiens	1:Experimental evidence at protein level	BAG family molecular chaperone regulator 3	1	246	101678	NaN	122631	2	16.6336	NaN	16.904	16.6336	15.6819	16.904	-0.9517	0.2704	-0.34065
sp|P40616|ARL1_HUMAN	P40616	ARL1_HUMAN	ARL1	181	Homo sapiens	1:Experimental evidence at protein level	ADP-ribosylation factor-like protein 1	1	804	110149	NaN	189538	2	16.7491	NaN	17.5321	16.7491	15.7946	17.5321	-0.9545	0.783	-0.08575
sp|P61160|ARP2_HUMAN	P61160	ARP2_HUMAN	ACTR2	394	Homo sapiens	1:Experimental evidence at protein level	Actin-related protein 2	1	1041	1.33584e+06	687413	1.07202e+06	3	20.3493	19.3908	20.0319	20.3493	19.3908	20.0319	-0.9585	-0.3174	-0.63795
sp|P54819|KAD2_HUMAN	P54819	KAD2_HUMAN	AK2	239	Homo sapiens	1:Experimental evidence at protein level	Adenylate kinase 2, mitochondrial	1	982	156276	NaN	96299.5	2	17.2537	NaN	16.5552	17.2537	16.2903	16.5552	-0.9634	-0.6985	-0.83095
sp|Q15003|CND2_HUMAN	Q15003	CND2_HUMAN	NCAPH	741	Homo sapiens	1:Experimental evidence at protein level	Condensin complex subunit 2	1	1385	100410	NaN	89751.5	2	16.6155	NaN	16.4536	16.6155	15.649	16.4536	-0.9665	-0.1619	-0.5642
sp|P61981|1433G_HUMAN	P61981	1433G_HUMAN	YWHAG	247	Homo sapiens	1:Experimental evidence at protein level	14-3-3 protein gamma	1	1068	7458458	3.81366e+06	5133561	3	22.8304	21.8627	22.2915	22.8304	21.8627	22.2915	-0.9677	-0.5389	-0.7533
sp|Q9Y4P3|TBL2_HUMAN	Q9Y4P3	TBL2_HUMAN	TBL2	447	Homo sapiens	1:Experimental evidence at protein level	Transducin beta-like protein 2	1	2186	88064.8	NaN	146375	2	16.4263	NaN	17.1593	16.4263	15.4568	17.1593	-0.9695	0.733	-0.11825
sp|O14786|NRP1_HUMAN	O14786	NRP1_HUMAN	NRP1	923	Homo sapiens	1:Experimental evidence at protein level	Neuropilin-1	1	56	445528	226754	211847	3	18.7652	17.7908	17.6927	18.7652	17.7908	17.6927	-0.9744	-1.0725	-1.02345
sp|P23368|MAOM_HUMAN	P23368	MAOM_HUMAN	ME2	584	Homo sapiens	1:Experimental evidence at protein level	NAD-dependent malic enzyme, mitochondrial	1	617	357793	181689	349636	3	18.4488	17.4711	18.4155	18.4488	17.4711	18.4155	-0.9777	-0.0333	-0.5055
sp|Q9UJW0|DCTN4_HUMAN	Q9UJW0	DCTN4_HUMAN	DCTN4	460	Homo sapiens	1:Experimental evidence at protein level	Dynactin subunit 4	1	2104	435688	221165	369337	3	18.7329	17.7548	18.4946	18.7329	17.7548	18.4946	-0.9781	-0.2383	-0.6082
sp|O60610|DIAP1_HUMAN	O60610	DIAP1_HUMAN	DIAPH1	1272	Homo sapiens	1:Experimental evidence at protein level	Protein diaphanous homolog 1	1	139	133918	NaN	133608	2	17.031	NaN	17.0276	17.031	16.0474	17.0276	-0.9836	-0.0034	-0.4935
sp|Q9P0M6|H2AW_HUMAN	Q9P0M6	H2AW_HUMAN	MACROH2A2	372	Homo sapiens	1:Experimental evidence at protein level	Core histone macro-H2A.2	1	2049	98179.9	NaN	54294	2	16.5831	NaN	15.7285	16.5831	15.5893	15.7285	-0.9938	-0.8546	-0.9242
sp|P11055|MYH3_HUMAN	P11055	MYH3_HUMAN	MYH3	1940	Homo sapiens	1:Experimental evidence at protein level	Myosin-3	0.9996	452	1.34312e+06	668675	1725511	3	20.3572	19.3509	20.7186	20.3572	19.3509	20.7186	-1.0063	0.3614	-0.32245
sp|O43747|AP1G1_HUMAN	O43747	AP1G1_HUMAN	AP1G1	822	Homo sapiens	1:Experimental evidence at protein level	AP-1 complex subunit gamma-1	1	114	397430	196599	311943	3	18.6003	17.5849	18.2509	18.6003	17.5849	18.2509	-1.0154	-0.3494	-0.6824
sp|Q9UN86|G3BP2_HUMAN	Q9UN86	G3BP2_HUMAN	G3BP2	482	Homo sapiens	1:Experimental evidence at protein level	Ras GTPase-activating protein-binding protein 2	1	2127	155545	NaN	121003	2	17.247	NaN	16.8847	17.247	16.2309	16.8847	-1.0161	-0.3623	-0.6892
sp|P83111|LACTB_HUMAN	P83111	LACTB_HUMAN	LACTB	547	Homo sapiens	1:Experimental evidence at protein level	Serine beta-lactamase-like protein LACTB, mitochondrial	0.9999	1165	140854	NaN	80089.7	2	17.1038	NaN	16.2893	17.1038	16.0823	16.2893	-1.0215	-0.8145	-0.918
sp|Q9Y263|PLAP_HUMAN	Q9Y263	PLAP_HUMAN	PLAA	795	Homo sapiens	1:Experimental evidence at protein level	Phospholipase A-2-activating protein	1	2142	162154	NaN	111298	2	17.307	NaN	16.7641	17.307	16.2834	16.7641	-1.0236	-0.5429	-0.78325
sp|P62136|PP1A_HUMAN	P62136	PP1A_HUMAN	PPP1CA	330	Homo sapiens	1:Experimental evidence at protein level	Serine/threonine-protein phosphatase PP1-alpha catalytic subunit	1	1070	1.6795e+06	825248	1598910	3	20.6796	19.6545	20.6087	20.6796	19.6545	20.6087	-1.0251	-0.0709	-0.548
sp|O96019|ACL6A_HUMAN	O96019	ACL6A_HUMAN	ACTL6A	429	Homo sapiens	1:Experimental evidence at protein level	Actin-like protein 6A	1	252	328612	160929	496803	3	18.326	17.2961	18.9223	18.326	17.2961	18.9223	-1.0299	0.5963	-0.2168
sp|Q15046|SYK_HUMAN	Q15046	SYK_HUMAN	KARS1	597	Homo sapiens	1:Experimental evidence at protein level	Lysine--tRNA ligase	1	1394	548449	268335	395916	3	19.065	18.0337	18.5948	19.065	18.0337	18.5948	-1.0313	-0.4702	-0.75075
sp|P83436|COG7_HUMAN	P83436	COG7_HUMAN	COG7	770	Homo sapiens	1:Experimental evidence at protein level	Conserved oligomeric Golgi complex subunit 7	1	1166	73830.2	NaN	33856.4	2	16.1719	NaN	15.0471	16.1719	15.1387	15.0471	-1.0332	-1.1248	-1.079
sp|Q96C19|EFHD2_HUMAN	Q96C19	EFHD2_HUMAN	EFHD2	240	Homo sapiens	1:Experimental evidence at protein level	EF-hand domain-containing protein D2	1	1743	272633	132546	262062	3	18.0566	17.0161	17.9996	18.0566	17.0161	17.9996	-1.0405	-0.057	-0.54875
sp|P30536|TSPO_HUMAN	P30536	TSPO_HUMAN	TSPO	169	Homo sapiens	1:Experimental evidence at protein level	Translocator protein	0.9998	707	433610	210615	396012	3	18.726	17.6842	18.5952	18.726	17.6842	18.5952	-1.0418	-0.1308	-0.5863
sp|Q93009|UBP7_HUMAN	Q93009	UBP7_HUMAN	USP7	1102	Homo sapiens	1:Experimental evidence at protein level	Ubiquitin carboxyl-terminal hydrolase 7	0.9999	1729	108325	NaN	67746.7	2	16.725	NaN	16.0479	16.725	15.6803	16.0479	-1.0447	-0.6771	-0.8609
sp|Q9NX40|OCAD1_HUMAN	Q9NX40	OCAD1_HUMAN	OCIAD1	245	Homo sapiens	1:Experimental evidence at protein level	OCIA domain-containing protein 1	1	2022	240542	NaN	144293	2	17.8759	NaN	17.1386	17.8759	16.8267	17.1386	-1.0492	-0.7373	-0.89325
sp|O95295|SNAPN_HUMAN	O95295	SNAPN_HUMAN	SNAPIN	136	Homo sapiens	1:Experimental evidence at protein level	SNARE-associated protein Snapin	1	224	92284.7	NaN	130193	2	16.4938	NaN	16.9903	16.4938	15.4373	16.9903	-1.0565	0.4965	-0.28
sp|Q96CW1|AP2M1_HUMAN	Q96CW1	AP2M1_HUMAN	AP2M1	435	Homo sapiens	1:Experimental evidence at protein level	AP-2 complex subunit mu	1	1746	1.05149e+06	505297	824990	3	20.004	18.9468	19.654	20.004	18.9468	19.654	-1.0572	-0.35	-0.7036
sp|O75874|IDHC_HUMAN	O75874	IDHC_HUMAN	IDH1	414	Homo sapiens	1:Experimental evidence at protein level	Isocitrate dehydrogenase [NADP] cytoplasmic	0.9996	197	80527	NaN	72431.5	2	16.2972	NaN	16.1443	16.2972	15.2344	16.1443	-1.0628	-0.1529	-0.60785
sp|Q8IX12|CCAR1_HUMAN	Q8IX12	CCAR1_HUMAN	CCAR1	1150	Homo sapiens	1:Experimental evidence at protein level	Cell division cycle and apoptosis regulator protein 1	0.9997	1618	141909	NaN	295658	2	17.1146	NaN	18.1736	17.1146	16.0496	18.1736	-1.065	1.059	-0.003
sp|P62861|RS30_HUMAN	P62861	RS30_HUMAN	FAU	133	Homo sapiens	1:Experimental evidence at protein level	Ubiquitin-like FUBI-ribosomal protein eS30 fusion protein	0.999	1109	180200	NaN	117803	2	17.4592	NaN	16.846	17.4592	16.3922	16.846	-1.067	-0.6132	-0.8401
sp|P43034|LIS1_HUMAN	P43034	LIS1_HUMAN	PAFAH1B1	410	Homo sapiens	1:Experimental evidence at protein level	Platelet-activating factor acetylhydrolase IB subunit beta	1	831	71678.2	NaN	105580	2	16.1292	NaN	16.688	16.1292	15.0606	16.688	-1.0686	0.5588	-0.2549
sp|P28074|PSB5_HUMAN	P28074	PSB5_HUMAN	PSMB5	263	Homo sapiens	1:Experimental evidence at protein level	Proteasome subunit beta type-5	1	676	1.66965e+06	795951	1.52728e+06	3	20.6711	19.6023	20.5425	20.6711	19.6023	20.5425	-1.0688	-0.1286	-0.5987
sp|P14625|ENPL_HUMAN	P14625	ENPL_HUMAN	HSP90B1	803	Homo sapiens	1:Experimental evidence at protein level	Endoplasmin	1	508	4495777	2141825	3.7176e+06	3	22.1001	21.0304	21.8259	22.1001	21.0304	21.8259	-1.0697	-0.2742	-0.67195
sp|O60568|PLOD3_HUMAN	O60568	PLOD3_HUMAN	PLOD3	738	Homo sapiens	1:Experimental evidence at protein level	Multifunctional procollagen lysine hydroxylase and glycosyltransferase LH3	1	138	715822	340074	291820	3	19.4492	18.3755	18.1547	19.4492	18.3755	18.1547	-1.0737	-1.2945	-1.1841
sp|P42357|HUTH_HUMAN	P42357	HUTH_HUMAN	HAL	657	Homo sapiens	1:Experimental evidence at protein level	Histidine ammonia-lyase	0.9999	823	90728.5	NaN	158773	2	16.4693	NaN	17.2766	16.4693	15.3886	17.2766	-1.0807	0.8073	-0.1367
sp|P09936|UCHL1_HUMAN	P09936	UCHL1_HUMAN	UCHL1	223	Homo sapiens	1:Experimental evidence at protein level	Ubiquitin carboxyl-terminal hydrolase isozyme L1	1	424	2149351	1.01147e+06	1.81485e+06	3	21.0355	19.948	20.7914	21.0355	19.948	20.7914	-1.0875	-0.2441	-0.6658
sp|Q07065|CKAP4_HUMAN	Q07065	CKAP4_HUMAN	CKAP4	602	Homo sapiens	1:Experimental evidence at protein level	Cytoskeleton-associated protein 4	1	1234	1.96757e+06	922974	1.73461e+06	3	20.908	19.8159	20.7262	20.908	19.8159	20.7262	-1.0921	-0.1818	-0.63695
sp|P13674|P4HA1_HUMAN	P13674	P4HA1_HUMAN	P4HA1	534	Homo sapiens	1:Experimental evidence at protein level	Prolyl 4-hydroxylase subunit alpha-1	1	495	251381	NaN	263751	2	17.9395	NaN	18.0088	17.9395	16.8183	18.0088	-1.1212	0.0693	-0.52595
sp|Q9UL46|PSME2_HUMAN	Q9UL46	PSME2_HUMAN	PSME2	239	Homo sapiens	1:Experimental evidence at protein level	Proteasome activator complex subunit 2	1	2115	503975	229863	248756	3	18.943	17.8104	17.9244	18.943	17.8104	17.9244	-1.1326	-1.0186	-1.0756
sp|Q32MZ4|LRRF1_HUMAN	Q32MZ4	LRRF1_HUMAN	LRRFIP1	808	Homo sapiens	1:Experimental evidence at protein level	Leucine-rich repeat flightless-interacting protein 1	1	1472	368865	168132	359203	3	18.4927	17.3592	18.4544	18.4927	17.3592	18.4544	-1.1335	-0.0383	-0.5859
sp|Q9H2U2|IPYR2_HUMAN	Q9H2U2	IPYR2_HUMAN	PPA2	334	Homo sapiens	1:Experimental evidence at protein level	Inorganic pyrophosphatase 2, mitochondrial	1	1918	138298	NaN	162293	2	17.0774	NaN	17.3082	17.0774	15.9397	17.3082	-1.1377	0.2308	-0.45345
sp|P19013|K2C4_HUMAN	P19013	K2C4_HUMAN	KRT4	520	Homo sapiens	1:Experimental evidence at protein level	Keratin, type II cytoskeletal 4	1	562	260220	118257	264364	3	17.9894	16.8516	18.0122	17.9894	16.8516	18.0122	-1.1378	0.0228	-0.5575
sp|Q00653|NFKB2_HUMAN	Q00653	NFKB2_HUMAN	NFKB2	900	Homo sapiens	1:Experimental evidence at protein level	Nuclear factor NF-kappa-B p100 subunit	1	1184	166333	NaN	134058	2	17.3437	NaN	17.0325	17.3437	16.2013	17.0325	-1.1424	-0.3112	-0.7268
sp|Q92747|ARC1A_HUMAN	Q92747	ARC1A_HUMAN	ARPC1A	370	Homo sapiens	1:Experimental evidence at protein level	Actin-related protein 2/3 complex subunit 1A	1	1713	779881	352873	380368	3	19.5729	18.4288	18.537	19.5729	18.4288	18.537	-1.1441	-1.0359	-1.09
sp|P49589|SYCC_HUMAN	P49589	SYCC_HUMAN	CARS1	748	Homo sapiens	1:Experimental evidence at protein level	Cysteine--tRNA ligase, cytoplasmic	1	897	348966	157497	380055	3	18.4127	17.265	18.5358	18.4127	17.265	18.5358	-1.1477	0.1231	-0.5123
sp|Q9NXG2|THUM1_HUMAN	Q9NXG2	THUM1_HUMAN	THUMPD1	353	Homo sapiens	1:Experimental evidence at protein level	THUMP domain-containing protein 1	1	2024	77187.8	NaN	95646.5	2	16.2361	NaN	16.5454	16.2361	15.0874	16.5454	-1.1487	0.3093	-0.4197
sp|O94906|PRP6_HUMAN	O94906	PRP6_HUMAN	PRPF6	941	Homo sapiens	1:Experimental evidence at protein level	Pre-mRNA-processing factor 6	1	215	204437	NaN	104772	2	17.6413	NaN	16.6769	17.6413	16.4873	16.6769	-1.154	-0.9644	-1.0592
sp|Q12888|TP53B_HUMAN	Q12888	TP53B_HUMAN	TP53BP1	1972	Homo sapiens	1:Experimental evidence at protein level	TP53-binding protein 1	1	1268	86357.2	NaN	130317	2	16.398	NaN	16.9917	16.398	15.244	16.9917	-1.154	0.5937	-0.28015
sp|P31350|RIR2_HUMAN	P31350	RIR2_HUMAN	RRM2	389	Homo sapiens	1:Experimental evidence at protein level	Ribonucleoside-diphosphate reductase subunit M2	1	721	118402	NaN	216690	2	16.8533	NaN	17.7253	16.8533	15.6885	17.7253	-1.1648	0.872	-0.1464
sp|P50452|SPB8_HUMAN	P50452	SPB8_HUMAN	SERPINB8	374	Homo sapiens	1:Experimental evidence at protein level	Serpin B8	1	917	271819	121132	258751	3	18.0523	16.8862	17.9812	18.0523	16.8862	17.9812	-1.1661	-0.0711	-0.6186
sp|O76094|SRP72_HUMAN	O76094	SRP72_HUMAN	SRP72	671	Homo sapiens	1:Experimental evidence at protein level	Signal recognition particle subunit SRP72	1	209	156914	NaN	167311	2	17.2596	NaN	17.3522	17.2596	16.0932	17.3522	-1.1664	0.0926	-0.5369
sp|P26583|HMGB2_HUMAN	P26583	HMGB2_HUMAN	HMGB2	209	Homo sapiens	1:Experimental evidence at protein level	High mobility group protein B2	1	655	185464	NaN	105771	2	17.5008	NaN	16.6906	17.5008	16.3294	16.6906	-1.1714	-0.8102	-0.9908
sp|P00568|KAD1_HUMAN	P00568	KAD1_HUMAN	AK1	194	Homo sapiens	1:Experimental evidence at protein level	Adenylate kinase isoenzyme 1	1	265	187150	NaN	233843	2	17.5138	NaN	17.8352	17.5138	16.3367	17.8352	-1.1771	0.3214	-0.42785
sp|Q15185|TEBP_HUMAN	Q15185	TEBP_HUMAN	PTGES3	160	Homo sapiens	1:Experimental evidence at protein level	Prostaglandin E synthase 3	1	1405	668932	292826	787306	3	19.3515	18.1597	19.5866	19.3515	18.1597	19.5866	-1.1918	0.2351	-0.47835
sp|O00442|RTCA_HUMAN	O00442	RTCA_HUMAN	RTCA	366	Homo sapiens	1:Experimental evidence at protein level	RNA 3'-terminal phosphate cyclase	1	37	111754	NaN	105972	2	16.77	NaN	16.6933	16.77	15.5695	16.6933	-1.2005	-0.0767	-0.6386
sp|O75348|VATG1_HUMAN	O75348	VATG1_HUMAN	ATP6V1G1	118	Homo sapiens	1:Experimental evidence at protein level	V-type proton ATPase subunit G 1	1	167	113221	NaN	148221	2	16.7888	NaN	17.1774	16.7888	15.5799	17.1774	-1.2089	0.3886	-0.41015
sp|O75347|TBCA_HUMAN	O75347	TBCA_HUMAN	TBCA	108	Homo sapiens	1:Experimental evidence at protein level	Tubulin-specific chaperone A	0.9997	166	153496	NaN	160948	2	17.2278	NaN	17.2962	17.2278	16.0146	17.2962	-1.2132	0.0684	-0.5724
sp|Q92878|RAD50_HUMAN	Q92878	RAD50_HUMAN	RAD50	1312	Homo sapiens	1:Experimental evidence at protein level	DNA repair protein RAD50	1	1717	315344	NaN	183602	2	18.2666	NaN	17.4862	18.2666	17.0514	17.4862	-1.2152	-0.7804	-0.9978
sp|Q9BQ39|DDX50_HUMAN	Q9BQ39	DDX50_HUMAN	DDX50	737	Homo sapiens	1:Experimental evidence at protein level	ATP-dependent RNA helicase DDX50	1	1835	180053	76944.9	262324	3	17.4581	16.2315	18.001	17.4581	16.2315	18.001	-1.2266	0.5429	-0.34185
sp|Q9NZB2|F120A_HUMAN	Q9NZB2	F120A_HUMAN	FAM120A	1118	Homo sapiens	1:Experimental evidence at protein level	Constitutive coactivator of PPAR-gamma-like protein 1	1	2034	119723	NaN	234360	2	16.8693	NaN	17.8384	16.8693	15.6419	17.8384	-1.2274	0.9691	-0.12915
sp|Q8NI36|WDR36_HUMAN	Q8NI36	WDR36_HUMAN	WDR36	895	Homo sapiens	1:Experimental evidence at protein level	WD repeat-containing protein 36	1	1669	135498	NaN	233622	2	17.0479	NaN	17.8338	17.0479	15.8149	17.8338	-1.233	0.7859	-0.22355
sp|O60884|DNJA2_HUMAN	O60884	DNJA2_HUMAN	DNAJA2	412	Homo sapiens	1:Experimental evidence at protein level	DnaJ homolog subfamily A member 2	1	152	162302	NaN	172419	2	17.3083	NaN	17.3956	17.3083	16.0628	17.3956	-1.2455	0.0873	-0.5791
sp|Q5W0V3|FHI2A_HUMAN	Q5W0V3	FHI2A_HUMAN	FHIP2A	765	Homo sapiens	1:Experimental evidence at protein level	FHF complex subunit HOOK interacting protein 2A	1	1517	139511	NaN	169120	2	17.09	NaN	17.3677	17.09	15.835	17.3677	-1.255	0.2777	-0.48865
sp|Q9NVI7|ATD3A_HUMAN	Q9NVI7	ATD3A_HUMAN	ATAD3A	586	Homo sapiens	1:Experimental evidence at protein level	ATPase family AAA domain-containing protein 3A	1	2012	94698.5	NaN	127484	2	16.5311	NaN	16.96	16.5311	15.275	16.96	-1.2561	0.4289	-0.4136
sp|Q12797|ASPH_HUMAN	Q12797	ASPH_HUMAN	ASPH	758	Homo sapiens	1:Experimental evidence at protein level	Aspartyl/asparaginyl beta-hydroxylase	1	1264	894452	372489	651209	3	19.7706	18.5068	19.3128	19.7706	18.5068	19.3128	-1.2638	-0.4578	-0.8608
sp|O43776|SYNC_HUMAN	O43776	SYNC_HUMAN	NARS1	548	Homo sapiens	1:Experimental evidence at protein level	Asparagine--tRNA ligase, cytoplasmic	1	115	721804	299522	712897	3	19.4612	18.1923	19.4433	19.4612	18.1923	19.4433	-1.2689	-0.0179	-0.6434
sp|P42330|AK1C3_HUMAN	P42330	AK1C3_HUMAN	AKR1C3	323	Homo sapiens	1:Experimental evidence at protein level	Aldo-keto reductase family 1 member C3	1	820	162329	NaN	242786	2	17.3086	NaN	17.8893	17.3086	16.032	17.8893	-1.2766	0.5807	-0.34795
sp|O75251|NDUS7_HUMAN	O75251	NDUS7_HUMAN	NDUFS7	213	Homo sapiens	1:Experimental evidence at protein level	NADH dehydrogenase [ubiquinone] iron-sulfur protein 7, mitochondrial	0.9996	161	149077	NaN	278398	2	17.1857	NaN	18.0868	17.1857	15.9065	18.0868	-1.2792	0.9011	-0.18905
sp|Q96C01|F136A_HUMAN	Q96C01	F136A_HUMAN	FAM136A	138	Homo sapiens	1:Experimental evidence at protein level	Protein FAM136A	1	1742	88273	NaN	104272	2	16.4297	NaN	16.67	16.4297	15.1396	16.67	-1.2901	0.2403	-0.5249
sp|O00592|PODXL_HUMAN	O00592	PODXL_HUMAN	PODXL	558	Homo sapiens	1:Experimental evidence at protein level	Podocalyxin	1	47	1.60957e+06	647522	1.13387e+06	3	20.6182	19.3046	20.1128	20.6182	19.3046	20.1128	-1.3136	-0.5054	-0.9095
sp|Q9BUL8|PDC10_HUMAN	Q9BUL8	PDC10_HUMAN	PDCD10	212	Homo sapiens	1:Experimental evidence at protein level	Programmed cell death protein 10	1	1864	140620	NaN	151594	2	17.1014	NaN	17.2098	17.1014	15.7837	17.2098	-1.3177	0.1084	-0.60465
sp|P00390|GSHR_HUMAN	P00390	GSHR_HUMAN	GSR	522	Homo sapiens	1:Experimental evidence at protein level	Glutathione reductase, mitochondrial	1	257	128996	NaN	110518	2	16.977	NaN	16.7539	16.977	15.6547	16.7539	-1.3223	-0.2231	-0.7727
sp|P08670|VIME_HUMAN	P08670	VIME_HUMAN	VIM	466	Homo sapiens	1:Experimental evidence at protein level	Vimentin	1	396	95068504	37922868	50137260	3	26.5029	25.1757	25.5783	26.5029	25.1757	25.5783	-1.3272	-0.9246	-1.1259
sp|P13646|K1C13_HUMAN	P13646	K1C13_HUMAN	KRT13	458	Homo sapiens	1:Experimental evidence at protein level	Keratin, type I cytoskeletal 13	1	492	1.56336e+06	614472	2.19018e+06	3	20.5762	19.229	21.0626	20.5762	19.229	21.0626	-1.3472	0.4864	-0.4304
sp|P61421|VA0D1_HUMAN	P61421	VA0D1_HUMAN	ATP6V0D1	351	Homo sapiens	1:Experimental evidence at protein level	V-type proton ATPase subunit d 1	1	1053	542648	213126	256100	3	19.0497	17.7013	17.9663	19.0497	17.7013	17.9663	-1.3484	-1.0834	-1.2159
sp|P35241|RADI_HUMAN	P35241	RADI_HUMAN	RDX	583	Homo sapiens	1:Experimental evidence at protein level	Radixin	1	750	131851	NaN	104599	2	17.0085	NaN	16.6745	17.0085	15.6594	16.6745	-1.3491	-0.334	-0.84155
sp|Q00688|FKBP3_HUMAN	Q00688	FKBP3_HUMAN	FKBP3	224	Homo sapiens	1:Experimental evidence at protein level	Peptidyl-prolyl cis-trans isomerase FKBP3	1	1185	152172	NaN	119926	2	17.2153	NaN	16.8718	17.2153	15.8515	16.8718	-1.3638	-0.3435	-0.85365
sp|Q12849|GRSF1_HUMAN	Q12849	GRSF1_HUMAN	GRSF1	480	Homo sapiens	1:Experimental evidence at protein level	G-rich sequence factor 1	0.9999	1265	160587	NaN	133941	2	17.293	NaN	17.0312	17.293	15.927	17.0312	-1.366	-0.2618	-0.8139
sp|Q92979|NEP1_HUMAN	Q92979	NEP1_HUMAN	EMG1	244	Homo sapiens	1:Experimental evidence at protein level	Ribosomal RNA small subunit methyltransferase NEP1	0.9997	1727	157491	NaN	170726	2	17.2649	NaN	17.3813	17.2649	15.8901	17.3813	-1.3748	0.1164	-0.6292
sp|Q709C8|VP13C_HUMAN	Q709C8	VP13C_HUMAN	VPS13C	3753	Homo sapiens	1:Experimental evidence at protein level	Intermembrane lipid transfer protein VPS13C	1	1557	88384.1	NaN	138364	2	16.4315	NaN	17.0781	16.4315	15.0493	17.0781	-1.3822	0.6466	-0.3678
sp|Q01081|U2AF1_HUMAN	Q01081	U2AF1_HUMAN	U2AF1	240	Homo sapiens	1:Experimental evidence at protein level	Splicing factor U2AF 35 kDa subunit	1	1188	224984	NaN	328233	2	17.7795	NaN	18.3244	17.7795	16.3883	18.3244	-1.3912	0.5449	-0.42315
sp|Q9BYD2|RM09_HUMAN	Q9BYD2	RM09_HUMAN	MRPL9	267	Homo sapiens	1:Experimental evidence at protein level	Large ribosomal subunit protein bL9m	0.9999	1883	128399	NaN	206301	2	16.9703	NaN	17.6544	16.9703	15.578	17.6544	-1.3923	0.6841	-0.3541
sp|Q92609|TBCD5_HUMAN	Q92609	TBCD5_HUMAN	TBC1D5	795	Homo sapiens	1:Experimental evidence at protein level	TBC1 domain family member 5	1	1708	84143.8	NaN	71884.9	2	16.3606	NaN	16.1334	16.3606	14.9615	16.1334	-1.3991	-0.2272	-0.81315
sp|Q9H4A3|WNK1_HUMAN	Q9H4A3	WNK1_HUMAN	WNK1	2382	Homo sapiens	1:Experimental evidence at protein level	Serine/threonine-protein kinase WNK1	1	1926	107007	NaN	120346	2	16.7073	NaN	16.8768	16.7073	15.2956	16.8768	-1.4117	0.1695	-0.6211
sp|O00622|CCN1_HUMAN	O00622	CCN1_HUMAN	CCN1	381	Homo sapiens	1:Experimental evidence at protein level	CCN family member 1	1	48	145964	NaN	164266	2	17.1553	NaN	17.3257	17.1553	15.7176	17.3257	-1.4377	0.1704	-0.63365
sp|Q16629|SRSF7_HUMAN	Q16629	SRSF7_HUMAN	SRSF7	238	Homo sapiens	1:Experimental evidence at protein level	Serine/arginine-rich splicing factor 7	1	1452	149508	NaN	90638.1	2	17.1899	NaN	16.4678	17.1899	15.7505	16.4678	-1.4394	-0.7221	-1.08075
sp|Q8NCA5|FA98A_HUMAN	Q8NCA5	FA98A_HUMAN	FAM98A	518	Homo sapiens	1:Experimental evidence at protein level	Protein FAM98A	1	1654	365149	134115	NaN	2	18.4781	17.0331	NaN	18.4781	17.0331	15.2988	-1.445	-3.1793	-2.31215
sp|P51858|HDGF_HUMAN	P51858	HDGF_HUMAN	HDGF	240	Homo sapiens	1:Experimental evidence at protein level	Hepatoma-derived growth factor	1	948	200093	NaN	204577	2	17.6103	NaN	17.6423	17.6103	16.1635	17.6423	-1.4468	0.032	-0.7074
sp|Q9NX24|NHP2_HUMAN	Q9NX24	NHP2_HUMAN	NHP2	153	Homo sapiens	1:Experimental evidence at protein level	H/ACA ribonucleoprotein complex subunit 2	1	2021	166869	NaN	296604	2	17.3484	NaN	18.1782	17.3484	15.9012	18.1782	-1.4472	0.8298	-0.3087
sp|Q66K74|MAP1S_HUMAN	Q66K74	MAP1S_HUMAN	MAP1S	1059	Homo sapiens	1:Experimental evidence at protein level	Microtubule-associated protein 1S	0.9999	1519	112455	NaN	214272	2	16.779	NaN	17.7091	16.779	15.329	17.7091	-1.45	0.9301	-0.25995
sp|Q14C86|GAPD1_HUMAN	Q14C86	GAPD1_HUMAN	GAPVD1	1478	Homo sapiens	1:Experimental evidence at protein level	GTPase-activating protein and VPS9 domain-containing protein 1	0.9994	1383	125039	NaN	126544	2	16.932	NaN	16.9493	16.932	15.4805	16.9493	-1.4515	0.0173	-0.7171
sp|P11387|TOP1_HUMAN	P11387	TOP1_HUMAN	TOP1	765	Homo sapiens	1:Experimental evidence at protein level	DNA topoisomerase 1	1	463	330409	119080	184623	3	18.3339	16.8616	17.4942	18.3339	16.8616	17.4942	-1.4723	-0.8397	-1.156
sp|Q99436|PSB7_HUMAN	Q99436	PSB7_HUMAN	PSMB7	277	Homo sapiens	1:Experimental evidence at protein level	Proteasome subunit beta type-7	1	1804	1.00031e+06	355910	613822	3	19.932	18.4412	19.2275	19.932	18.4412	19.2275	-1.4908	-0.7045	-1.09765
sp|Q9NPD3|EXOS4_HUMAN	Q9NPD3	EXOS4_HUMAN	EXOSC4	245	Homo sapiens	1:Experimental evidence at protein level	Exosome complex component RRP41	1	1968	70080.2	NaN	88534.6	2	16.0967	NaN	16.434	16.0967	14.6032	16.434	-1.4935	0.3373	-0.5781
sp|Q14240|IF4A2_HUMAN	Q14240	IF4A2_HUMAN	EIF4A2	407	Homo sapiens	1:Experimental evidence at protein level	Eukaryotic initiation factor 4A-II	1	1354	1.10828e+06	387173	NaN	2	20.0799	18.5626	NaN	20.0799	18.5626	15.4692	-1.5173	-4.6107	-3.064
sp|O75822|EIF3J_HUMAN	O75822	EIF3J_HUMAN	EIF3J	258	Homo sapiens	1:Experimental evidence at protein level	Eukaryotic translation initiation factor 3 subunit J	1	194	186807	NaN	153364	2	17.5112	NaN	17.2266	17.5112	15.979	17.2266	-1.5322	-0.2846	-0.9084
sp|Q8TF42|UBS3B_HUMAN	Q8TF42	UBS3B_HUMAN	UBASH3B	649	Homo sapiens	1:Experimental evidence at protein level	Ubiquitin-associated and SH3 domain-containing protein B	0.9998	1683	115769	NaN	164122	2	16.8209	NaN	17.3244	16.8209	15.2832	17.3244	-1.5377	0.5035	-0.5171
sp|Q13409|DC1I2_HUMAN	Q13409	DC1I2_HUMAN	DYNC1I2	638	Homo sapiens	1:Experimental evidence at protein level	Cytoplasmic dynein 1 intermediate chain 2	1	1305	270519	92831.4	187867	3	18.0454	16.5023	17.5194	18.0454	16.5023	17.5194	-1.5431	-0.526	-1.03455
sp|P31150|GDIA_HUMAN	P31150	GDIA_HUMAN	GDI1	447	Homo sapiens	1:Experimental evidence at protein level	Rab GDP dissociation inhibitor alpha	1	717	244244	NaN	93109.4	2	17.898	NaN	16.5066	17.898	16.3371	16.5066	-1.5609	-1.3914	-1.47615
sp|P11310|ACADM_HUMAN	P11310	ACADM_HUMAN	ACADM	421	Homo sapiens	1:Experimental evidence at protein level	Medium-chain specific acyl-CoA dehydrogenase, mitochondrial	1	462	229278	77314	112478	3	17.8067	16.2384	16.7793	17.8067	16.2384	16.7793	-1.5683	-1.0274	-1.29785
sp|O60841|IF2P_HUMAN	O60841	IF2P_HUMAN	EIF5B	1220	Homo sapiens	1:Experimental evidence at protein level	Eukaryotic translation initiation factor 5B	1	151	172489	NaN	192508	2	17.3961	NaN	17.5546	17.3961	15.825	17.5546	-1.5711	0.1585	-0.7063
sp|Q9Y5L0|TNPO3_HUMAN	Q9Y5L0	TNPO3_HUMAN	TNPO3	923	Homo sapiens	1:Experimental evidence at protein level	Transportin-3	0.9997	2196	170011	NaN	152669	2	17.3753	NaN	17.2201	17.3753	15.787	17.2201	-1.5883	-0.1552	-0.87175
sp|Q7L9L4|MOB1B_HUMAN	Q7L9L4	MOB1B_HUMAN	MOB1B	216	Homo sapiens	1:Experimental evidence at protein level	MOB kinase activator 1B	0.9995	1573	236030	NaN	766261	2	17.8486	NaN	19.5475	17.8486	16.2562	19.5475	-1.5924	1.6989	0.05325
sp|P50213|IDH3A_HUMAN	P50213	IDH3A_HUMAN	IDH3A	366	Homo sapiens	1:Experimental evidence at protein level	Isocitrate dehydrogenase [NAD] subunit alpha, mitochondrial	1	913	135959	NaN	78153.9	2	17.0528	NaN	16.254	17.0528	15.4582	16.254	-1.5946	-0.7988	-1.1967
sp|Q9HBH5|RDH14_HUMAN	Q9HBH5	RDH14_HUMAN	RDH14	336	Homo sapiens	1:Experimental evidence at protein level	Retinol dehydrogenase 14	1	1948	109812	NaN	95665	2	16.7447	NaN	16.5457	16.7447	15.1351	16.5457	-1.6096	-0.199	-0.9043
sp|P18031|PTN1_HUMAN	P18031	PTN1_HUMAN	PTPN1	435	Homo sapiens	1:Experimental evidence at protein level	Tyrosine-protein phosphatase non-receptor type 1	1	553	124342	NaN	176038	2	16.924	NaN	17.4255	16.924	15.311	17.4255	-1.613	0.5015	-0.55575
sp|Q9H4G4|GAPR1_HUMAN	Q9H4G4	GAPR1_HUMAN	GLIPR2	154	Homo sapiens	1:Experimental evidence at protein level	Golgi-associated plant pathogenesis-related protein 1	1	1928	128524	NaN	96292.8	2	16.9717	NaN	16.5551	16.9717	15.3556	16.5551	-1.6161	-0.4166	-1.01635
sp|P06132|DCUP_HUMAN	P06132	DCUP_HUMAN	UROD	367	Homo sapiens	1:Experimental evidence at protein level	Uroporphyrinogen decarboxylase	1	347	206872	NaN	203717	2	17.6584	NaN	17.6362	17.6584	16.0415	17.6362	-1.6169	-0.0222	-0.81955
sp|Q5JTV8|TOIP1_HUMAN	Q5JTV8	TOIP1_HUMAN	TOR1AIP1	583	Homo sapiens	1:Experimental evidence at protein level	Torsin-1A-interacting protein 1	1	1498	157589	NaN	149040	2	17.2658	NaN	17.1853	17.2658	15.6486	17.1853	-1.6172	-0.0805	-0.84885
sp|P84095|RHOG_HUMAN	P84095	RHOG_HUMAN	RHOG	191	Homo sapiens	1:Experimental evidence at protein level	Rho-related GTP-binding protein RhoG	1	1171	652710	211850	491691	3	19.3161	17.6927	18.9074	19.3161	17.6927	18.9074	-1.6234	-0.4087	-1.01605
sp|Q9H0E2|TOLIP_HUMAN	Q9H0E2	TOLIP_HUMAN	TOLLIP	274	Homo sapiens	1:Experimental evidence at protein level	Toll-interacting protein	1	1905	149671	NaN	206026	2	17.1914	NaN	17.6525	17.1914	15.5498	17.6525	-1.6416	0.4611	-0.59025
sp|P05783|K1C18_HUMAN	P05783	K1C18_HUMAN	KRT18	430	Homo sapiens	1:Experimental evidence at protein level	Keratin, type I cytoskeletal 18	1	344	5197677	1.66384e+06	3.22208e+06	3	22.3094	20.6661	21.6196	22.3094	20.6661	21.6196	-1.6433	-0.6898	-1.16655
sp|Q14980|NUMA1_HUMAN	Q14980	NUMA1_HUMAN	NUMA1	2115	Homo sapiens	1:Experimental evidence at protein level	Nuclear mitotic apparatus protein 1	1	1382	354966	113624	265787	3	18.4373	16.7939	18.0199	18.4373	16.7939	18.0199	-1.6434	-0.4174	-1.0304
sp|Q9H845|ACAD9_HUMAN	Q9H845	ACAD9_HUMAN	ACAD9	621	Homo sapiens	1:Experimental evidence at protein level	Complex I assembly factor ACAD9, mitochondrial	1	1935	155309	NaN	119361	2	17.2448	NaN	16.865	17.2448	15.5981	16.865	-1.6467	-0.3798	-1.01325
sp|Q9UL25|RAB21_HUMAN	Q9UL25	RAB21_HUMAN	RAB21	225	Homo sapiens	1:Experimental evidence at protein level	Ras-related protein Rab-21	1	2113	326448	NaN	272496	2	18.3165	NaN	18.0559	18.3165	16.6457	18.0559	-1.6708	-0.2606	-0.9657
sp|P05787|K2C8_HUMAN	P05787	K2C8_HUMAN	KRT8	483	Homo sapiens	1:Experimental evidence at protein level	Keratin, type II cytoskeletal 8	1	345	6.09882e+06	1.87487e+06	2.72283e+06	3	22.5401	20.8384	21.3767	22.5401	20.8384	21.3767	-1.7017	-1.1634	-1.43255
sp|P02751|FINC_HUMAN	P02751	FINC_HUMAN	FN1	2477	Homo sapiens	1:Experimental evidence at protein level	Fibronectin	1	294	8933373	2694751	7505836	3	23.0908	21.3617	22.8396	23.0908	21.3617	22.8396	-1.7291	-0.2512	-0.99015
sp|Q9H9J2|RM44_HUMAN	Q9H9J2	RM44_HUMAN	MRPL44	332	Homo sapiens	1:Experimental evidence at protein level	Large ribosomal subunit protein mL44	1	1941	190600	NaN	217417	2	17.5402	NaN	17.7301	17.5402	15.8094	17.7301	-1.7308	0.1899	-0.77045
sp|Q9BUH6|PAXX_HUMAN	Q9BUH6	PAXX_HUMAN	PAXX	204	Homo sapiens	1:Experimental evidence at protein level	Protein PAXX	1	1862	183315	NaN	103875	2	17.484	NaN	16.6645	17.484	15.7438	16.6645	-1.7402	-0.8195	-1.27985
sp|O43795|MYO1B_HUMAN	O43795	MYO1B_HUMAN	MYO1B	1136	Homo sapiens	1:Experimental evidence at protein level	Unconventional myosin-Ib	1	117	252961	NaN	191739	2	17.9486	NaN	17.5488	17.9486	16.196	17.5488	-1.7526	-0.3998	-1.0762
sp|Q8TC07|TBC15_HUMAN	Q8TC07	TBC15_HUMAN	TBC1D15	691	Homo sapiens	1:Experimental evidence at protein level	TBC1 domain family member 15	1	1673	224754	NaN	314976	2	17.778	NaN	18.2649	17.778	16.0233	18.2649	-1.7547	0.4869	-0.6339
sp|Q9NWV4|CZIB_HUMAN	Q9NWV4	CZIB_HUMAN	CZIB	160	Homo sapiens	1:Experimental evidence at protein level	CXXC motif containing zinc binding protein	0.9998	2018	203377	NaN	155600	2	17.6338	NaN	17.2475	17.6338	15.8672	17.2475	-1.7666	-0.3863	-1.07645
sp|P62820|RAB1A_HUMAN	P62820	RAB1A_HUMAN	RAB1A	205	Homo sapiens	1:Experimental evidence at protein level	Ras-related protein Rab-1A	1	1102	244965	NaN	216225	2	17.9022	NaN	17.7222	17.9022	16.1348	17.7222	-1.7674	-0.18	-0.9737
sp|Q7L5N1|CSN6_HUMAN	Q7L5N1	CSN6_HUMAN	COPS6	327	Homo sapiens	1:Experimental evidence at protein level	COP9 signalosome complex subunit 6	1	1570	175974	NaN	160976	2	17.425	NaN	17.2965	17.425	15.6558	17.2965	-1.7692	-0.1285	-0.94885
sp|Q9HAV7|GRPE1_HUMAN	Q9HAV7	GRPE1_HUMAN	GRPEL1	217	Homo sapiens	1:Experimental evidence at protein level	GrpE protein homolog 1, mitochondrial	1	1944	155562	NaN	147484	2	17.2471	NaN	17.1702	17.2471	15.4561	17.1702	-1.791	-0.0769	-0.93395
sp|Q8IXB1|DJC10_HUMAN	Q8IXB1	DJC10_HUMAN	DNAJC10	793	Homo sapiens	1:Experimental evidence at protein level	DnaJ homolog subfamily C member 10	0.9986	1619	105148	NaN	62493.8	2	16.6821	NaN	15.9314	16.6821	14.8878	15.9314	-1.7943	-0.7507	-1.2725
sp|P02663|CASA2_BOVIN	P02663	CASA2_BOVIN	CSN1S2	222	Bos taurus	1:Experimental evidence at protein level	Alpha-S2-casein	1	291	1.3193e+06	377408	1146876	3	20.3313	18.5258	20.1293	20.3313	18.5258	20.1293	-1.8055	-0.202	-1.00375
sp|P62847|RS24_HUMAN	P62847	RS24_HUMAN	RPS24	133	Homo sapiens	1:Experimental evidence at protein level	Small ribosomal subunit protein eS24	1	1105	210623	NaN	501847	2	17.6843	NaN	18.9369	17.6843	15.8595	18.9369	-1.8248	1.2526	-0.2861
sp|O00139|KIF2A_HUMAN	O00139	KIF2A_HUMAN	KIF2A	706	Homo sapiens	1:Experimental evidence at protein level	Kinesin-like protein KIF2A	1	17	191502	NaN	232280	2	17.547	NaN	17.8255	17.547	15.714	17.8255	-1.833	0.2785	-0.77725
sp|O75439|MPPB_HUMAN	O75439	MPPB_HUMAN	PMPCB	489	Homo sapiens	1:Experimental evidence at protein level	Mitochondrial-processing peptidase subunit beta	1	176	224425	NaN	148703	2	17.7759	NaN	17.1821	17.7759	15.9078	17.1821	-1.8681	-0.5938	-1.23095
sp|Q9UI30|TR112_HUMAN	Q9UI30	TR112_HUMAN	TRMT112	125	Homo sapiens	1:Experimental evidence at protein level	Multifunctional methyltransferase subunit TRM112-like protein	1	2094	172752	NaN	153656	2	17.3983	NaN	17.2293	17.3983	15.5259	17.2293	-1.8724	-0.169	-1.0207
sp|P27348|1433T_HUMAN	P27348	1433T_HUMAN	YWHAQ	245	Homo sapiens	1:Experimental evidence at protein level	14-3-3 protein theta	1	661	6.08496e+06	1.66066e+06	3.15304e+06	3	22.5368	20.6633	21.5883	22.5368	20.6633	21.5883	-1.8735	-0.9485	-1.411
sp|P51398|RT29_HUMAN	P51398	RT29_HUMAN	DAP3	398	Homo sapiens	1:Experimental evidence at protein level	Small ribosomal subunit protein mS29	0.9999	937	308802	NaN	139179	2	18.2363	NaN	17.0866	18.2363	16.355	17.0866	-1.8813	-1.1497	-1.5155
sp|Q9P0L0|VAPA_HUMAN	Q9P0L0	VAPA_HUMAN	VAPA	249	Homo sapiens	1:Experimental evidence at protein level	Vesicle-associated membrane protein-associated protein A	1	2048	892363	240578	473327	3	19.7673	17.8761	18.8525	19.7673	17.8761	18.8525	-1.8912	-0.9148	-1.403
sp|P08648|ITA5_HUMAN	P08648	ITA5_HUMAN	ITGA5	1049	Homo sapiens	1:Experimental evidence at protein level	Integrin alpha-5	0.9992	395	181172	NaN	134203	2	17.467	NaN	17.0341	17.467	15.5684	17.0341	-1.8986	-0.4329	-1.16575
sp|P11182|ODB2_HUMAN	P11182	ODB2_HUMAN	DBT	482	Homo sapiens	1:Experimental evidence at protein level	Lipoamide acyltransferase component of branched-chain alpha-keto acid dehydrogenase complex, mitochondrial	1	457	211592	NaN	253912	2	17.6909	NaN	17.954	17.6909	15.7813	17.954	-1.9096	0.2631	-0.82325
sp|Q99426|TBCB_HUMAN	Q99426	TBCB_HUMAN	TBCB	244	Homo sapiens	1:Experimental evidence at protein level	Tubulin-folding cofactor B	1	1803	240221	NaN	241805	2	17.874	NaN	17.8835	17.874	15.9542	17.8835	-1.9198	0.0095	-0.95515
sp|Q63ZY3|KANK2_HUMAN	Q63ZY3	KANK2_HUMAN	KANK2	851	Homo sapiens	1:Experimental evidence at protein level	KN motif and ankyrin repeat domain-containing protein 2	1	1518	204347	NaN	201618	2	17.6407	NaN	17.6213	17.6407	15.7144	17.6213	-1.9263	-0.0194	-0.97285
sp|P42566|EPS15_HUMAN	P42566	EPS15_HUMAN	EPS15	896	Homo sapiens	1:Experimental evidence at protein level	Epidermal growth factor receptor substrate 15	1	824	204861	NaN	221912	2	17.6443	NaN	17.7596	17.6443	15.7053	17.7596	-1.939	0.1153	-0.91185
sp|Q01085|TIAR_HUMAN	Q01085	TIAR_HUMAN	TIAL1	375	Homo sapiens	1:Experimental evidence at protein level	Nucleolysin TIAR	0.9999	1190	192285	NaN	200112	2	17.5529	NaN	17.6104	17.5529	15.6133	17.6104	-1.9396	0.0575	-0.94105
sp|Q8NEU8|DP13B_HUMAN	Q8NEU8	DP13B_HUMAN	APPL2	664	Homo sapiens	1:Experimental evidence at protein level	DCC-interacting protein 13-beta	1	1660	187608	NaN	302108	2	17.5174	NaN	18.2047	17.5174	15.5751	18.2047	-1.9423	0.6873	-0.6275
sp|Q9BYD6|RM01_HUMAN	Q9BYD6	RM01_HUMAN	MRPL1	325	Homo sapiens	1:Experimental evidence at protein level	Large ribosomal subunit protein uL1m	1	1885	197820	NaN	148087	2	17.5938	NaN	17.1761	17.5938	15.6307	17.1761	-1.9631	-0.4177	-1.1904
sp|P10909|CLUS_HUMAN	P10909	CLUS_HUMAN	CLU	449	Homo sapiens	1:Experimental evidence at protein level	Clusterin	1	449	191149	NaN	211666	2	17.5443	NaN	17.6914	17.5443	15.5771	17.6914	-1.9672	0.1471	-0.91005
sp|Q9NZJ9|NUDT4_HUMAN	Q9NZJ9	NUDT4_HUMAN	NUDT4	180	Homo sapiens	1:Experimental evidence at protein level	Diphosphoinositol polyphosphate phosphohydrolase 2	1	2036	122291	NaN	96518.5	2	16.9	NaN	16.5585	16.9	14.9143	16.5585	-1.9857	-0.3415	-1.1636
sp|P02769|ALBU_BOVIN	P02769	ALBU_BOVIN	ALB	607	Bos taurus	1:Experimental evidence at protein level	Albumin	1	296	205692464	51818512	46799564	3	27.6181	25.6264	25.48	27.6181	25.6264	25.48	-1.9917	-2.1381	-2.0649
sp|P62899|RL31_HUMAN	P62899	RL31_HUMAN	RPL31	125	Homo sapiens	1:Experimental evidence at protein level	Large ribosomal subunit protein eL31	1	1114	539667	NaN	410033	2	19.0417	NaN	18.6454	19.0417	17.0488	18.6454	-1.9929	-0.3963	-1.1946
sp|Q14739|LBR_HUMAN	Q14739	LBR_HUMAN	LBR	615	Homo sapiens	1:Experimental evidence at protein level	Delta(14)-sterol reductase LBR	0.9999	1373	143855	NaN	224101	2	17.1343	NaN	17.7738	17.1343	15.1375	17.7738	-1.9968	0.6395	-0.67865
sp|Q6ZVX7|FBX50_HUMAN	Q6ZVX7	FBX50_HUMAN	NCCRP1	275	Homo sapiens	1:Experimental evidence at protein level	F-box only protein 50	1	1555	192333	NaN	300460	2	17.5532	NaN	18.1968	17.5532	15.5561	18.1968	-1.9971	0.6436	-0.67675
sp|P00966|ASSY_HUMAN	P00966	ASSY_HUMAN	ASS1	412	Homo sapiens	1:Experimental evidence at protein level	Argininosuccinate synthase	1	268	496462	123180	283543	3	18.9213	16.9104	18.1132	18.9213	16.9104	18.1132	-2.0109	-0.8081	-1.4095
sp|Q9BWM7|SFXN3_HUMAN	Q9BWM7	SFXN3_HUMAN	SFXN3	321	Homo sapiens	1:Experimental evidence at protein level	Sideroflexin-3	1	1873	171906	NaN	180592	2	17.3913	NaN	17.4624	17.3913	15.3738	17.4624	-2.0175	0.0711	-0.9732
sp|P82673|RT35_HUMAN	P82673	RT35_HUMAN	MRPS35	323	Homo sapiens	1:Experimental evidence at protein level	Small ribosomal subunit protein mS35	1	1162	168630	NaN	300744	2	17.3635	NaN	18.1982	17.3635	15.3453	18.1982	-2.0182	0.8347	-0.59175
sp|Q14232|EI2BA_HUMAN	Q14232	EI2BA_HUMAN	EIF2B1	305	Homo sapiens	1:Experimental evidence at protein level	Translation initiation factor eIF2B subunit alpha	1	1353	131929	NaN	159733	2	17.0094	NaN	17.2853	17.0094	14.9791	17.2853	-2.0303	0.2759	-0.8772
sp|Q96I24|FUBP3_HUMAN	Q96I24	FUBP3_HUMAN	FUBP3	572	Homo sapiens	1:Experimental evidence at protein level	Far upstream element-binding protein 3	1	1770	193212	NaN	212254	2	17.5598	NaN	17.6954	17.5598	15.5153	17.6954	-2.0445	0.1356	-0.95445
sp|P23743|DGKA_HUMAN	P23743	DGKA_HUMAN	DGKA	735	Homo sapiens	1:Experimental evidence at protein level	Diacylglycerol kinase alpha	1	626	148168	NaN	162458	2	17.1769	NaN	17.3097	17.1769	15.1029	17.3097	-2.074	0.1328	-0.9706
sp|P08581|MET_HUMAN	P08581	MET_HUMAN	MET	1390	Homo sapiens	1:Experimental evidence at protein level	Hepatocyte growth factor receptor	1	393	279977	NaN	462469	2	18.0949	NaN	18.819	18.0949	16.0082	18.819	-2.0867	0.7241	-0.6813
sp|Q9Y2W1|TR150_HUMAN	Q9Y2W1	TR150_HUMAN	THRAP3	955	Homo sapiens	1:Experimental evidence at protein level	Thyroid hormone receptor-associated protein 3	0.999	2157	158426	NaN	171248	2	17.2735	NaN	17.3857	17.2735	15.1855	17.3857	-2.088	0.1122	-0.9879
sp|P24666|PPAC_HUMAN	P24666	PPAC_HUMAN	ACP1	158	Homo sapiens	1:Experimental evidence at protein level	Low molecular weight phosphotyrosine protein phosphatase	1	633	535271	NaN	482863	2	19.0299	NaN	18.8813	19.0299	16.935	18.8813	-2.0949	-0.1486	-1.12175
sp|Q96C36|P5CR2_HUMAN	Q96C36	P5CR2_HUMAN	PYCR2	320	Homo sapiens	1:Experimental evidence at protein level	Pyrroline-5-carboxylate reductase 2	1	1744	145864	NaN	77485	2	17.1543	NaN	16.2416	17.1543	15.0545	16.2416	-2.0998	-0.9127	-1.50625
sp|P98160|PGBM_HUMAN	P98160	PGBM_HUMAN	HSPG2	4391	Homo sapiens	1:Experimental evidence at protein level	Basement membrane-specific heparan sulfate proteoglycan core protein	1	1175	279721	NaN	126329	2	18.0936	NaN	16.9468	18.0936	15.991	16.9468	-2.1026	-1.1468	-1.6247
sp|Q9BS40|LXN_HUMAN	Q9BS40	LXN_HUMAN	LXN	222	Homo sapiens	1:Experimental evidence at protein level	Latexin	1	1848	449188	NaN	469697	2	18.777	NaN	18.8414	18.777	16.6384	18.8414	-2.1386	0.0644	-1.0371
sp|Q86TI2|DPP9_HUMAN	Q86TI2	DPP9_HUMAN	DPP9	863	Homo sapiens	1:Experimental evidence at protein level	Dipeptidyl peptidase 9	0.9999	1592	288372	NaN	152824	2	18.1376	NaN	17.2215	18.1376	15.9946	17.2215	-2.143	-0.9161	-1.52955
sp|P40937|RFC5_HUMAN	P40937	RFC5_HUMAN	RFC5	340	Homo sapiens	1:Experimental evidence at protein level	Replication factor C subunit 5	1	809	298809	NaN	206348	2	18.1889	NaN	17.6547	18.1889	16.0319	17.6547	-2.157	-0.5342	-1.3456
sp|P36507|MP2K2_HUMAN	P36507	MP2K2_HUMAN	MAP2K2	400	Homo sapiens	1:Experimental evidence at protein level	Dual specificity mitogen-activated protein kinase kinase 2	1	773	289340	NaN	241643	2	18.1424	NaN	17.8825	18.1424	15.9753	17.8825	-2.1671	-0.2599	-1.2135
sp|P35914|HMGCL_HUMAN	P35914	HMGCL_HUMAN	HMGCL	325	Homo sapiens	1:Experimental evidence at protein level	Hydroxymethylglutaryl-CoA lyase, mitochondrial	1	769	214852	NaN	251050	2	17.713	NaN	17.9376	17.713	15.54	17.9376	-2.173	0.2246	-0.9742
sp|P61604|CH10_HUMAN	P61604	CH10_HUMAN	HSPE1	102	Homo sapiens	1:Experimental evidence at protein level	10 kDa heat shock protein, mitochondrial	1	1055	249223	NaN	180802	2	17.9271	NaN	17.464	17.9271	15.7518	17.464	-2.1753	-0.4631	-1.3192
sp|P01591|IGJ_HUMAN	P01591	IGJ_HUMAN	JCHAIN	159	Homo sapiens	1:Experimental evidence at protein level	Immunoglobulin J chain	1	278	175070	NaN	221503	2	17.4176	NaN	17.757	17.4176	15.2291	17.757	-2.1885	0.3394	-0.92455
sp|P24539|AT5F1_HUMAN	P24539	AT5F1_HUMAN	ATP5PB	256	Homo sapiens	1:Experimental evidence at protein level	ATP synthase peripheral stalk subunit b, mitochondrial	1	632	308132	NaN	204161	2	18.2332	NaN	17.6393	18.2332	16.038	17.6393	-2.1952	-0.5939	-1.39455
sp|P01833|PIGR_HUMAN	P01833	PIGR_HUMAN	PIGR	764	Homo sapiens	1:Experimental evidence at protein level	Polymeric immunoglobulin receptor	1	279	138437	NaN	163357	2	17.0789	NaN	17.3177	17.0789	14.8752	17.3177	-2.2037	0.2388	-0.98245
sp|Q96PK6|RBM14_HUMAN	Q96PK6	RBM14_HUMAN	RBM14	669	Homo sapiens	1:Experimental evidence at protein level	RNA-binding protein 14	1	1787	215419	NaN	157386	2	17.7168	NaN	17.2639	17.7168	15.4893	17.2639	-2.2275	-0.4529	-1.3402
sp|Q96I99|SUCB2_HUMAN	Q96I99	SUCB2_HUMAN	SUCLG2	432	Homo sapiens	1:Experimental evidence at protein level	Succinate--CoA ligase [GDP-forming] subunit beta, mitochondrial	1	1771	228209	NaN	133758	2	17.8	NaN	17.0293	17.8	15.5677	17.0293	-2.2323	-0.7707	-1.5015
sp|Q9UNS2|CSN3_HUMAN	Q9UNS2	CSN3_HUMAN	COPS3	423	Homo sapiens	1:Experimental evidence at protein level	COP9 signalosome complex subunit 3	1	2132	298153	NaN	287772	2	18.1857	NaN	18.1346	18.1857	15.9456	18.1346	-2.2401	-0.0511	-1.1456
sp|Q9Y6D6|BIG1_HUMAN	Q9Y6D6	BIG1_HUMAN	ARFGEF1	1849	Homo sapiens	1:Experimental evidence at protein level	Brefeldin A-inhibited guanine nucleotide-exchange protein 1	0.9997	2208	122749	NaN	116229	2	16.9054	NaN	16.8266	16.9054	14.6583	16.8266	-2.2471	-0.0788	-1.16295
sp|P58546|MTPN_HUMAN	P58546	MTPN_HUMAN	MTPN	118	Homo sapiens	1:Experimental evidence at protein level	Myotrophin	1	1012	98282.6	NaN	132386	2	16.5846	NaN	17.0144	16.5846	14.3032	17.0144	-2.2814	0.4298	-0.9258
sp|Q15020|SART3_HUMAN	Q15020	SART3_HUMAN	SART3	963	Homo sapiens	1:Experimental evidence at protein level	Spliceosome associated factor 3, U4/U6 recycling protein	1	1389	217459	NaN	226160	2	17.7304	NaN	17.787	17.7304	15.347	17.787	-2.3834	0.0566	-1.1634
sp|Q9Y333|LSM2_HUMAN	Q9Y333	LSM2_HUMAN	LSM2	95	Homo sapiens	1:Experimental evidence at protein level	U6 snRNA-associated Sm-like protein LSm2	1	2164	222839	NaN	231654	2	17.7656	NaN	17.8216	17.7656	15.3808	17.8216	-2.3848	0.056	-1.1644
sp|O00170|AIP_HUMAN	O00170	AIP_HUMAN	AIP	330	Homo sapiens	1:Experimental evidence at protein level	AH receptor-interacting protein	1	23	172722	NaN	263608	2	17.3981	NaN	18.008	17.3981	15.0124	18.008	-2.3857	0.6099	-0.8879
sp|P45973|CBX5_HUMAN	P45973	CBX5_HUMAN	CBX5	191	Homo sapiens	1:Experimental evidence at protein level	Chromobox protein homolog 5	1	844	216005	NaN	293976	2	17.7207	NaN	18.1653	17.7207	15.3311	18.1653	-2.3896	0.4446	-0.9725
sp|P29992|GNA11_HUMAN	P29992	GNA11_HUMAN	GNA11	359	Homo sapiens	1:Experimental evidence at protein level	Guanine nucleotide-binding protein subunit alpha-11	1	692	185984	NaN	89506.6	2	17.5048	NaN	16.4497	17.5048	15.0835	16.4497	-2.4213	-1.0551	-1.7382
sp|P02452|CO1A1_HUMAN	P02452	CO1A1_HUMAN	COL1A1	1464	Homo sapiens	1:Experimental evidence at protein level	Collagen alpha-1(I) chain	1	284	243118	NaN	209490	2	17.8913	NaN	17.6765	17.8913	15.4336	17.6765	-2.4577	-0.2148	-1.33625
sp|Q9H0D6|XRN2_HUMAN	Q9H0D6	XRN2_HUMAN	XRN2	950	Homo sapiens	1:Experimental evidence at protein level	5'-3' exoribonuclease 2	0.9977	1904	181373	NaN	204816	2	17.4686	NaN	17.644	17.4686	14.9942	17.644	-2.4744	0.1754	-1.1495
sp|Q16186|ADRM1_HUMAN	Q16186	ADRM1_HUMAN	ADRM1	407	Homo sapiens	1:Experimental evidence at protein level	Proteasomal ubiquitin receptor ADRM1	1	1441	212251	NaN	333122	2	17.6954	NaN	18.3457	17.6954	15.2096	18.3457	-2.4858	0.6503	-0.91775
sp|P02786|TFR1_HUMAN	P02786	TFR1_HUMAN	TFRC	760	Homo sapiens	1:Experimental evidence at protein level	Transferrin receptor protein 1	1	299	313929	NaN	280699	2	18.2601	NaN	18.0987	18.2601	15.7583	18.0987	-2.5018	-0.1614	-1.3316
sp|Q9Y315|DEOC_HUMAN	Q9Y315	DEOC_HUMAN	DERA	318	Homo sapiens	1:Experimental evidence at protein level	Deoxyribose-phosphate aldolase	1	2163	152604	NaN	217682	2	17.2194	NaN	17.7319	17.2194	14.7091	17.7319	-2.5103	0.5125	-0.9989
sp|P19404|NDUV2_HUMAN	P19404	NDUV2_HUMAN	NDUFV2	249	Homo sapiens	1:Experimental evidence at protein level	NADH dehydrogenase [ubiquinone] flavoprotein 2, mitochondrial	1	567	285537	NaN	172611	2	18.1233	NaN	17.3972	18.1233	15.6102	17.3972	-2.5131	-0.7261	-1.6196
sp|P51153|RAB13_HUMAN	P51153	RAB13_HUMAN	RAB13	203	Homo sapiens	1:Experimental evidence at protein level	Ras-related protein Rab-13	1	935	323632	NaN	194837	2	18.304	NaN	17.5719	18.304	15.7905	17.5719	-2.5135	-0.7321	-1.6228
sp|P68402|PA1B2_HUMAN	P68402	PA1B2_HUMAN	PAFAH1B2	229	Homo sapiens	1:Experimental evidence at protein level	Platelet-activating factor acetylhydrolase IB subunit alpha2	1	1148	226128	NaN	353183	2	17.7868	NaN	18.4301	17.7868	15.2589	18.4301	-2.5279	0.6433	-0.9423
sp|Q9BXP5|SRRT_HUMAN	Q9BXP5	SRRT_HUMAN	SRRT	876	Homo sapiens	1:Experimental evidence at protein level	Serrate RNA effector molecule homolog	1	1876	190735	NaN	234292	2	17.5412	NaN	17.8379	17.5412	15.004	17.8379	-2.5372	0.2967	-1.12025
sp|Q15005|SPCS2_HUMAN	Q15005	SPCS2_HUMAN	SPCS2	226	Homo sapiens	1:Experimental evidence at protein level	Signal peptidase complex subunit 2	1	1386	321195	NaN	288444	2	18.2931	NaN	18.1379	18.2931	15.745	18.1379	-2.5481	-0.1552	-1.35165
sp|P26447|S10A4_HUMAN	P26447	S10A4_HUMAN	S100A4	101	Homo sapiens	1:Experimental evidence at protein level	Protein S100-A4	1	654	494644	NaN	135182	2	18.916	NaN	17.0445	18.916	16.3562	17.0445	-2.5598	-1.8715	-2.21565
sp|P29144|TPP2_HUMAN	P29144	TPP2_HUMAN	TPP2	1249	Homo sapiens	1:Experimental evidence at protein level	Tripeptidyl-peptidase 2	1	683	382834	NaN	196315	2	18.5464	NaN	17.5828	18.5464	15.9484	17.5828	-2.598	-0.9636	-1.7808
sp|P62877|RBX1_HUMAN	P62877	RBX1_HUMAN	RBX1	108	Homo sapiens	1:Experimental evidence at protein level	E3 ubiquitin-protein ligase RBX1	1	1111	322286	NaN	138692	2	18.298	NaN	17.0815	18.298	15.6961	17.0815	-2.6019	-1.2165	-1.9092
sp|P07741|APT_HUMAN	P07741	APT_HUMAN	APRT	180	Homo sapiens	1:Experimental evidence at protein level	Adenine phosphoribosyltransferase	1	370	196302	NaN	186098	2	17.5827	NaN	17.5057	17.5827	14.9324	17.5057	-2.6503	-0.077	-1.36365
sp|P31946|1433B_HUMAN	P31946	1433B_HUMAN	YWHAB	246	Homo sapiens	1:Experimental evidence at protein level	14-3-3 protein beta/alpha	1	729	504493	NaN	338330	2	18.9445	NaN	18.3681	18.9445	16.2935	18.3681	-2.651	-0.5764	-1.6137
sp|Q13242|SRSF9_HUMAN	Q13242	SRSF9_HUMAN	SRSF9	221	Homo sapiens	1:Experimental evidence at protein level	Serine/arginine-rich splicing factor 9	0.9999	1296	157082	NaN	162658	2	17.2612	NaN	17.3115	17.2612	14.5944	17.3115	-2.6668	0.0503	-1.30825
sp|O95182|NDUA7_HUMAN	O95182	NDUA7_HUMAN	NDUFA7	113	Homo sapiens	1:Experimental evidence at protein level	NADH dehydrogenase [ubiquinone] 1 alpha subcomplex subunit 7	1	221	344326	NaN	392398	2	18.3934	NaN	18.582	18.3934	15.7217	18.582	-2.6717	0.1886	-1.24155
sp|P17301|ITA2_HUMAN	P17301	ITA2_HUMAN	ITGA2	1181	Homo sapiens	1:Experimental evidence at protein level	Integrin alpha-2	1	541	235069	NaN	283865	2	17.8427	NaN	18.1148	17.8427	15.166	18.1148	-2.6767	0.2721	-1.2023
sp|P49257|LMAN1_HUMAN	P49257	LMAN1_HUMAN	LMAN1	510	Homo sapiens	1:Experimental evidence at protein level	Protein ERGIC-53	0.9999	888	337651	NaN	225220	2	18.3652	NaN	17.781	18.3652	15.6671	17.781	-2.6981	-0.5842	-1.64115
sp|O95777|LSM8_HUMAN	O95777	LSM8_HUMAN	LSM8	96	Homo sapiens	1:Experimental evidence at protein level	U6 snRNA-associated Sm-like protein LSm8	0.9997	243	260071	NaN	397357	2	17.9885	NaN	18.6001	17.9885	15.2116	18.6001	-2.7769	0.6116	-1.08265
sp|Q8NBX0|SCPDL_HUMAN	Q8NBX0	SCPDL_HUMAN	SCCPDH	429	Homo sapiens	1:Experimental evidence at protein level	Saccharopine dehydrogenase-like oxidoreductase	1	1652	147515	NaN	138576	2	17.1705	NaN	17.0803	17.1705	14.3799	17.0803	-2.7906	-0.0902	-1.4404
sp|O14974|MYPT1_HUMAN	O14974	MYPT1_HUMAN	PPP1R12A	1030	Homo sapiens	1:Experimental evidence at protein level	Protein phosphatase 1 regulatory subunit 12A	1	67	291280	NaN	298736	2	18.152	NaN	18.1885	18.152	15.3344	18.1885	-2.8176	0.0365	-1.39055
sp|P08572|CO4A2_HUMAN	P08572	CO4A2_HUMAN	COL4A2	1712	Homo sapiens	1:Experimental evidence at protein level	Collagen alpha-2(IV) chain	1	390	397086	NaN	328164	2	18.5991	NaN	18.3241	18.5991	15.7233	18.3241	-2.8758	-0.275	-1.5754
sp|Q68EM7|RHG17_HUMAN	Q68EM7	RHG17_HUMAN	ARHGAP17	881	Homo sapiens	1:Experimental evidence at protein level	Rho GTPase-activating protein 17	0.9991	1521	363900	NaN	482221	2	18.4732	NaN	18.8793	18.4732	15.5857	18.8793	-2.8875	0.4061	-1.2407
sp|Q06124|PTN11_HUMAN	Q06124	PTN11_HUMAN	PTPN11	593	Homo sapiens	1:Experimental evidence at protein level	Tyrosine-protein phosphatase non-receptor type 11	0.9998	1226	332665	NaN	247843	2	18.3437	NaN	17.9191	18.3437	15.4521	17.9191	-2.8916	-0.4246	-1.6581
sp|P05387|RLA2_HUMAN	P05387	RLA2_HUMAN	RPLP2	115	Homo sapiens	1:Experimental evidence at protein level	Large ribosomal subunit protein P2	1	339	484066	NaN	452056	2	18.8848	NaN	18.7861	18.8848	15.9885	18.7861	-2.8963	-0.0987	-1.4975
sp|P62306|RUXF_HUMAN	P62306	RUXF_HUMAN	SNRPF	86	Homo sapiens	1:Experimental evidence at protein level	Small nuclear ribonucleoprotein F	1	1085	326043	NaN	334666	2	18.3147	NaN	18.3524	18.3147	15.4074	18.3524	-2.9073	0.0377	-1.4348
sp|Q9Y6E2|5MP1_HUMAN	Q9Y6E2	5MP1_HUMAN	BZW2	419	Homo sapiens	1:Experimental evidence at protein level	eIF5-mimic protein 1	1	2209	215543	NaN	115398	2	17.7176	NaN	16.8163	17.7176	14.7719	16.8163	-2.9457	-0.9013	-1.9235
sp|Q02790|FKBP4_HUMAN	Q02790	FKBP4_HUMAN	FKBP4	459	Homo sapiens	1:Experimental evidence at protein level	Peptidyl-prolyl cis-trans isomerase FKBP4	1	1206	374378	NaN	391880	2	18.5141	NaN	18.5801	18.5141	15.5109	18.5801	-3.0032	0.066	-1.4686
sp|P17252|KPCA_HUMAN	P17252	KPCA_HUMAN	PRKCA	672	Homo sapiens	1:Experimental evidence at protein level	Protein kinase C alpha type	1	540	220627	NaN	155330	2	17.7513	NaN	17.245	17.7513	14.7341	17.245	-3.0172	-0.5063	-1.76175
sp|P04844|RPN2_HUMAN	P04844	RPN2_HUMAN	RPN2	631	Homo sapiens	1:Experimental evidence at protein level	Dolichyl-diphosphooligosaccharide--protein glycosyltransferase subunit 2	1	324	273831	NaN	265773	2	18.0629	NaN	18.0198	18.0629	15.0146	18.0198	-3.0483	-0.0431	-1.5457
sp|Q9UEY8|ADDG_HUMAN	Q9UEY8	ADDG_HUMAN	ADD3	706	Homo sapiens	1:Experimental evidence at protein level	Gamma-adducin	1	2077	344446	NaN	524003	2	18.3939	NaN	18.9992	18.3939	15.2589	18.9992	-3.135	0.6053	-1.26485
sp|Q9NYK5|RM39_HUMAN	Q9NYK5	RM39_HUMAN	MRPL39	338	Homo sapiens	1:Experimental evidence at protein level	Large ribosomal subunit protein mL39	1	2028	351198	NaN	349948	2	18.4219	NaN	18.4168	18.4219	15.2403	18.4168	-3.1816	-0.0051	-1.59335
sp|P30419|NMT1_HUMAN	P30419	NMT1_HUMAN	NMT1	496	Homo sapiens	1:Experimental evidence at protein level	Glycylpeptide N-tetradecanoyltransferase 1	0.9999	705	361137	NaN	413170	2	18.4622	NaN	18.6564	18.4622	15.2201	18.6564	-3.2421	0.1942	-1.52395
sp|P10644|KAP0_HUMAN	P10644	KAP0_HUMAN	PRKAR1A	381	Homo sapiens	1:Experimental evidence at protein level	cAMP-dependent protein kinase type I-alpha regulatory subunit	1	446	351917	NaN	158983	2	18.4249	NaN	17.2785	18.4249	15.1314	17.2785	-3.2935	-1.1464	-2.21995
sp|Q14165|MLEC_HUMAN	Q14165	MLEC_HUMAN	MLEC	292	Homo sapiens	1:Experimental evidence at protein level	Malectin	1	1347	249068	NaN	266764	2	17.9262	NaN	18.0252	17.9262	14.6063	18.0252	-3.3199	0.099	-1.61045
sp|Q9Y6C9|MTCH2_HUMAN	Q9Y6C9	MTCH2_HUMAN	MTCH2	303	Homo sapiens	1:Experimental evidence at protein level	Mitochondrial carrier homolog 2	1	2207	363129	NaN	377485	2	18.4701	NaN	18.5261	18.4701	15.1436	18.5261	-3.3265	0.056	-1.63525
sp|Q9NX63|MIC19_HUMAN	Q9NX63	MIC19_HUMAN	CHCHD3	227	Homo sapiens	1:Experimental evidence at protein level	MICOS complex subunit MIC19	1	2023	670165	NaN	440735	2	19.3542	NaN	18.7496	19.3542	15.9166	18.7496	-3.4376	-0.6046	-2.0211
sp|O43252|PAPS1_HUMAN	O43252	PAPS1_HUMAN	PAPSS1	624	Homo sapiens	1:Experimental evidence at protein level	Bifunctional 3'-phosphoadenosine 5'-phosphosulfate synthase 1	0.9997	97	551914	NaN	835407	2	19.0741	NaN	19.6721	19.0741	15.5919	19.6721	-3.4822	0.598	-1.4421
sp|P02662|CASA1_BOVIN	P02662	CASA1_BOVIN	CSN1S1	214	Bos taurus	1:Experimental evidence at protein level	Alpha-S1-casein	1	290	917416	NaN	829551	2	19.8072	NaN	19.662	19.8072	16.3159	19.662	-3.4913	-0.1452	-1.81825
sp|Q9BQE5|APOL2_HUMAN	Q9BQE5	APOL2_HUMAN	APOL2	337	Homo sapiens	1:Experimental evidence at protein level	Apolipoprotein L2	1	1840	263508	NaN	79048.2	2	18.0075	NaN	16.2704	18.0075	14.509	16.2704	-3.4985	-1.7371	-2.6178
sp|Q9UI42|CBPA4_HUMAN	Q9UI42	CBPA4_HUMAN	CPA4	421	Homo sapiens	1:Experimental evidence at protein level	Carboxypeptidase A4	1	2095	474182	NaN	439135	2	18.8551	NaN	18.7443	18.8551	15.3268	18.7443	-3.5283	-0.1108	-1.81955
sp|Q9Y4L1|HYOU1_HUMAN	Q9Y4L1	HYOU1_HUMAN	HYOU1	999	Homo sapiens	1:Experimental evidence at protein level	Hypoxia up-regulated protein 1	1	2185	569484	NaN	494658	2	19.1193	NaN	18.9161	19.1193	15.5743	18.9161	-3.545	-0.2032	-1.8741
sp|Q04837|SSBP_HUMAN	Q04837	SSBP_HUMAN	SSBP1	148	Homo sapiens	1:Experimental evidence at protein level	Single-stranded DNA-binding protein, mitochondrial	1	1219	605338	NaN	309482	2	19.2074	NaN	18.2395	19.2074	15.6412	18.2395	-3.5662	-0.9679	-2.26705
sp|P35613|BASI_HUMAN	P35613	BASI_HUMAN	BSG	385	Homo sapiens	1:Experimental evidence at protein level	Basigin	1	764	454072	NaN	313185	2	18.7926	NaN	18.2567	18.7926	15.1658	18.2567	-3.6268	-0.5359	-2.08135
sp|O94855|SC24D_HUMAN	O94855	SC24D_HUMAN	SEC24D	1032	Homo sapiens	1:Experimental evidence at protein level	Protein transport protein Sec24D	1	212	425073	NaN	218690	2	18.6974	NaN	17.7385	18.6974	15.0604	17.7385	-3.637	-0.9589	-2.29795
sp|P0C0S5|H2AZ_HUMAN	P0C0S5	H2AZ_HUMAN	H2AZ1	128	Homo sapiens	1:Experimental evidence at protein level	Histone H2A.Z	1	428	832753	NaN	1.26194e+06	2	19.6675	NaN	20.2672	19.6675	15.9645	20.2672	-3.703	0.5997	-1.55165
sp|Q6DD88|ATLA3_HUMAN	Q6DD88	ATLA3_HUMAN	ATL3	541	Homo sapiens	1:Experimental evidence at protein level	Atlastin-3	1	1523	463194	NaN	274077	2	18.8213	NaN	18.0642	18.8213	14.9949	18.0642	-3.8264	-0.7571	-2.29175
sp|Q9NTX5|ECHD1_HUMAN	Q9NTX5	ECHD1_HUMAN	ECHDC1	307	Homo sapiens	1:Experimental evidence at protein level	Ethylmalonyl-CoA decarboxylase	1	2001	481188	NaN	318347	2	18.8762	NaN	18.2802	18.8762	14.9566	18.2802	-3.9196	-0.596	-2.2578
sp|P02462|CO4A1_HUMAN	P02462	CO4A1_HUMAN	COL4A1	1669	Homo sapiens	1:Experimental evidence at protein level	Collagen alpha-1(IV) chain	1	285	581488	NaN	323719	2	19.1494	NaN	18.3044	19.1494	15.1554	18.3044	-3.994	-0.845	-2.4195
sp|P05496|AT5G1_HUMAN	P05496	AT5G1_HUMAN	ATP5MC1	136	Homo sapiens	1:Experimental evidence at protein level	ATP synthase F(0) complex subunit C1, mitochondrial	1	342	540525	NaN	1.56856e+06	2	19.044	NaN	20.581	19.044	14.8187	20.581	-4.2253	1.537	-1.34415
sp|P07203|GPX1_HUMAN	P07203	GPX1_HUMAN	GPX1	203	Homo sapiens	1:Experimental evidence at protein level	Glutathione peroxidase 1	1	361	625839	NaN	492830	2	19.2554	NaN	18.9107	19.2554	15.022	18.9107	-4.2334	-0.3447	-2.28905
sp|Q8IZ83|A16A1_HUMAN	Q8IZ83	A16A1_HUMAN	ALDH16A1	802	Homo sapiens	1:Experimental evidence at protein level	Aldehyde dehydrogenase family 16 member A1	1	1625	654724	NaN	327845	2	19.3205	NaN	18.3227	19.3205	15.0863	18.3227	-4.2342	-0.9978	-2.616
sp|O75170|PP6R2_HUMAN	O75170	PP6R2_HUMAN	PPP6R2	966	Homo sapiens	1:Experimental evidence at protein level	Serine/threonine-protein phosphatase 6 regulatory subunit 2	0.9998	159	1.09943e+06	NaN	1.19262e+06	2	20.0683	NaN	20.1857	20.0683	15.6133	20.1857	-4.455	0.1174	-2.1688
sp|Q86XF0|DYR2_HUMAN	Q86XF0	DYR2_HUMAN	DHFR2	187	Homo sapiens	1:Experimental evidence at protein level	Dihydrofolate reductase 2, mitochondrial	0.9968	1605	1.98722e+06	NaN	1.21496e+06	2	20.9223	NaN	20.2125	20.9223	15.3466	20.2125	-5.5757	-0.7098	-3.14275
