# Supplementary material for: SLX4IP limits replication stress globally and at ALT telomeres
Source: EMBO J. 2026 May 7;45(12):4176–219. doi: 10.1038/s44318-026-00790-4 (PMC13269807; doi:10.1038/s44318-026-00790-4)
Supplement: Supplementary file 3 — Source data Fig. 3 [file 44318_2026_790_MOESM3_ESM.zip]

Archive with 30 entries (27 files):
- Figure 3/
- Figure 3/Figure3B_ADPr_staining_U2OS/
- __MACOSX/Figure 3/._Figure3B_ADPr_staining_U2OS
- Figure 3/.DS_Store
- __MACOSX/Figure 3/._.DS_Store
- Figure 3/Figure3D_ADPr_BLMrescue/
- __MACOSX/Figure 3/._Figure3D_ADPr_BLMrescue
- Figure 3/Figure3B_ADPr_staining_U2OS/U2OS_clone1_DAPI.tif
- Figure 3/Figure3B_ADPr_staining_U2OS/U2OS_clone1_ADPr.tif
- Figure 3/Figure3B_ADPr_staining_U2OS/U2OS_clone4_ADPr.tif
- Figure 3/Figure3B_ADPr_staining_U2OS/U2OS_clone3_ADPr.png
- Figure 3/Figure3B_ADPr_staining_U2OS/U2OS_clone2_ADPr.png
- __MACOSX/Figure 3/Figure3B_ADPr_staining_U2OS/._U2OS_clone2_ADPr.png
- Figure 3/Figure3B_ADPr_staining_U2OS/U2OS_WT_DAPI.tif
- Figure 3/Figure3B_ADPr_staining_U2OS/U2OS_clone3_DAPI.png
- Figure 3/Figure3B_ADPr_staining_U2OS/U2OS_clone2_DAPI.png
- Figure 3/Figure3B_ADPr_staining_U2OS/U2OS_clone4_DAPI.tif
- Figure 3/Figure3B_ADPr_staining_U2OS/U2OS_WT_ADPr.tif
- Figure 3/Figure3D_ADPr_BLMrescue/U2OS_clone_1_siBLM_ADPr.tif
- Figure 3/Figure3D_ADPr_BLMrescue/U2OS_clone_1_siCTRL_DAPI.tif
- Figure 3/Figure3D_ADPr_BLMrescue/U2OS_clone_2_siBLM_DAPI.tif
- Figure 3/Figure3D_ADPr_BLMrescue/U2OS_WT_siCTRL_DAPI.tif
- Figure 3/Figure3D_ADPr_BLMrescue/U2OSWT_siBLM_ADPr.tif
- Figure 3/Figure3D_ADPr_BLMrescue/U2OS_WT_siCTRL_ADPr.tif
- Figure 3/Figure3D_ADPr_BLMrescue/U2OS_clone_2_siBLM_ADPr.tif
- Figure 3/Figure3D_ADPr_BLMrescue/U2OSWT_siBLM_DAPI.tif
- Figure 3/Figure3D_ADPr_BLMrescue/U2OS_clone_1_siBLM_DAPI.tif
- Figure 3/Figure3D_ADPr_BLMrescue/U2OS_clone_1_siCTRL_ADPr.tif
- Figure 3/Figure3D_ADPr_BLMrescue/U2OS_clone_2_siCTRL_DAPI.tif
- Figure 3/Figure3D_ADPr_BLMrescue/U2OS_clone_2_siCTRL_ADPr.tif
