# Supplementary material for: SLX4IP limits replication stress globally and at ALT telomeres
Source: EMBO J. 2026 May 7;45(12):4176–219. doi: 10.1038/s44318-026-00790-4 (PMC13269807; doi:10.1038/s44318-026-00790-4)
Supplement: Supplementary file 4 — Source data Fig. 4 [file 44318_2026_790_MOESM4_ESM.zip]

Archive with 46 entries (42 files):
- Figure 4/
- Figure 4/.DS_Store
- __MACOSX/Figure 4/._.DS_Store
- Figure 4/Figure 4E_pCHK1_TRF2_staining_U2OS/
- __MACOSX/Figure 4/._Figure 4E_pCHK1_TRF2_staining_U2OS
- Figure 4/Figure 4C_pRPA_TRF2_staining_U2OS/
- __MACOSX/Figure 4/._Figure 4C_pRPA_TRF2_staining_U2OS
- Figure 4/Figure 4A_U2OS fragility/
- Figure 4/Figure 4E_pCHK1_TRF2_staining_U2OS/C3-U2OS_WT_pSer345-CHK1.tif
- Figure 4/Figure 4E_pCHK1_TRF2_staining_U2OS/C3-U2OS_SLX4IP_KO_clone_2_pS345-CHK1.tif
- Figure 4/Figure 4E_pCHK1_TRF2_staining_U2OS/C2-U2OS_SLX4IP_KO_clone_2_TRF2.tif
- Figure 4/Figure 4E_pCHK1_TRF2_staining_U2OS/C3-U2OS_SLX4IP_KO_clone_1_pS345-CHK1.tif
- Figure 4/Figure 4E_pCHK1_TRF2_staining_U2OS/C1-U2OS_SLX4IP_KO_clone_1_DAPI.tif
- Figure 4/Figure 4E_pCHK1_TRF2_staining_U2OS/C1-U2OS_WT_DAPI.tif
- Figure 4/Figure 4E_pCHK1_TRF2_staining_U2OS/C2-U2OS_SLX4IP_KO_clone_1_TRF2.tif
- Figure 4/Figure 4E_pCHK1_TRF2_staining_U2OS/C1-U2OS_SLX4IP_KO_clone_2_DAPI.tif
- Figure 4/Figure 4E_pCHK1_TRF2_staining_U2OS/C2-U2OS_WT_TRF2.tif
- Figure 4/Figure 4C_pRPA_TRF2_staining_U2OS/1_U2OS_SLX4IP_KO_clone_2_DAPI.tif
- Figure 4/Figure 4C_pRPA_TRF2_staining_U2OS/1_U2OS_SLX4IP_KO_clone_1_TRF2.tif
- Figure 4/Figure 4C_pRPA_TRF2_staining_U2OS/1_U2OS_WT_pS33-RPA.tif
- Figure 4/Figure 4C_pRPA_TRF2_staining_U2OS/1_U2OS_SLX4IP_KO_clone_1_pS33-RPA.tif
- Figure 4/Figure 4C_pRPA_TRF2_staining_U2OS/1_U2OS_WT_DAPI.tif
- Figure 4/Figure 4C_pRPA_TRF2_staining_U2OS/1_U2OS_SLX4IP_KO_clone_2_TRF2.tif
- Figure 4/Figure 4C_pRPA_TRF2_staining_U2OS/1_U2OS_SLX4IP_KO_clone_2_pS33-RPA.tif
- Figure 4/Figure 4C_pRPA_TRF2_staining_U2OS/1_U2OS_SLX4IP_KO_clone_1_DAPI.tif
- Figure 4/Figure 4C_pRPA_TRF2_staining_U2OS/1_U2OS_WT_TRF2.tif
- Figure 4/Figure 4A_U2OS fragility/U2OS_repeat 2_251110_U2OS_2_6_09_RAW_ch00.tif
- __MACOSX/Figure 4/Figure 4A_U2OS fragility/._U2OS_repeat 2_251110_U2OS_2_6_09_RAW_ch00.tif
- Figure 4/Figure 4A_U2OS fragility/U2OS_repeat 2_251110_U2OS_2_28_26_RAW_ch02.tif
- __MACOSX/Figure 4/Figure 4A_U2OS fragility/._U2OS_repeat 2_251110_U2OS_2_28_26_RAW_ch02.tif
- Figure 4/Figure 4A_U2OS fragility/U2OS_repeat 2_251110_U2OS_2_28_26_RAW_ch00.tif
- __MACOSX/Figure 4/Figure 4A_U2OS fragility/._U2OS_repeat 2_251110_U2OS_2_28_26_RAW_ch00.tif
- Figure 4/Figure 4A_U2OS fragility/U2OS_repeat 2_251110_U2OS_2_6_09_RAW_ch02.tif
- __MACOSX/Figure 4/Figure 4A_U2OS fragility/._U2OS_repeat 2_251110_U2OS_2_6_09_RAW_ch02.tif
- Figure 4/Figure 4A_U2OS fragility/U2OS_repeat 2_251110_U2OS_2_WT_26_RAW_ch02.tif
- __MACOSX/Figure 4/Figure 4A_U2OS fragility/._U2OS_repeat 2_251110_U2OS_2_WT_26_RAW_ch02.tif
- Figure 4/Figure 4A_U2OS fragility/U2OS_repeat 2_251110_U2OS_2_WT_26_RAW_ch00.tif
- __MACOSX/Figure 4/Figure 4A_U2OS fragility/._U2OS_repeat 2_251110_U2OS_2_WT_26_RAW_ch00.tif
- Figure 4/Figure 4A_U2OS fragility/U2OS_repeat 2_251110_U2OS_2_26_23_RAW_ch00.tif
- __MACOSX/Figure 4/Figure 4A_U2OS fragility/._U2OS_repeat 2_251110_U2OS_2_26_23_RAW_ch00.tif
- Figure 4/Figure 4A_U2OS fragility/U2OS_repeat 2_251110_U2OS_2_26_23_RAW_ch02.tif
- __MACOSX/Figure 4/Figure 4A_U2OS fragility/._U2OS_repeat 2_251110_U2OS_2_26_23_RAW_ch02.tif
- Figure 4/Figure 4A_U2OS fragility/U2OS_repeat 2_251110_U2OS_2_15_14_RAW_ch00.tif
- __MACOSX/Figure 4/Figure 4A_U2OS fragility/._U2OS_repeat 2_251110_U2OS_2_15_14_RAW_ch00.tif
- Figure 4/Figure 4A_U2OS fragility/U2OS_repeat 2_251110_U2OS_2_15_14_RAW_ch02.tif
- __MACOSX/Figure 4/Figure 4A_U2OS fragility/._U2OS_repeat 2_251110_U2OS_2_15_14_RAW_ch02.tif
