# Supplementary material for: SLX4IP limits replication stress globally and at ALT telomeres
Source: EMBO J. 2026 May 7;45(12):4176–219. doi: 10.1038/s44318-026-00790-4 (PMC13269807; doi:10.1038/s44318-026-00790-4)
Supplement: Supplementary file 5 — Source data Fig. 5 [file 44318_2026_790_MOESM5_ESM.zip]

Archive with 71 entries (66 files):
- Figure 5/
- Figure 5/.DS_Store
- __MACOSX/Figure 5/._.DS_Store
- Figure 5/Figure 5G_clonogenics_U2OS_siFANCM/
- __MACOSX/Figure 5/._Figure 5G_clonogenics_U2OS_siFANCM
- Figure 5/Figure 5E_PML_TelC_U2OS_siFANCM/
- __MACOSX/Figure 5/._Figure 5E_PML_TelC_U2OS_siFANCM
- Figure 5/Figure 5A_pRPA_TelC_U2OS_siFANCM/
- __MACOSX/Figure 5/._Figure 5A_pRPA_TelC_U2OS_siFANCM
- Figure 5/Figure 5C_pCHK1_TelC_U2OS_siFANCM/
- __MACOSX/Figure 5/._Figure 5C_pCHK1_TelC_U2OS_siFANCM
- Figure 5/Figure 5G_clonogenics_U2OS_siFANCM/U2OS_WT_siCTRL.tif
- Figure 5/Figure 5G_clonogenics_U2OS_siFANCM/U2OS_SLX4IP_KO_clone_2_siFANCM.tif
- Figure 5/Figure 5G_clonogenics_U2OS_siFANCM/U2OS_WT_siFANCM.tif
- Figure 5/Figure 5G_clonogenics_U2OS_siFANCM/U2OS_SLX4IP_KO_clone_1_siCTRL.tif
- Figure 5/Figure 5G_clonogenics_U2OS_siFANCM/U2OS_SLX4IP_KO_clone_1_siFANCM.tif
- Figure 5/Figure 5G_clonogenics_U2OS_siFANCM/U2OS_SLX4IP_KO_clone_2_siCTRL.tif
- Figure 5/Figure 5E_PML_TelC_U2OS_siFANCM/C2-U2OS_WT_siFANCM_PML.tif
- Figure 5/Figure 5E_PML_TelC_U2OS_siFANCM/C1-U2OS_KO_clone_1_siFANCM_DAPI.tif
- Figure 5/Figure 5E_PML_TelC_U2OS_siFANCM/C4-U2OS_KO_clone_2_siCTRL_TelC.tif
- Figure 5/Figure 5E_PML_TelC_U2OS_siFANCM/C2-U2OS_KO_clone_2_siFANCM_PML.tif
- Figure 5/Figure 5E_PML_TelC_U2OS_siFANCM/C2-U2OS_KO_clone_1_siCTRL_PML.tif
- Figure 5/Figure 5E_PML_TelC_U2OS_siFANCM/C1-U2OS_WT_siCTRL_DAPI.tif
- Figure 5/Figure 5E_PML_TelC_U2OS_siFANCM/C1-U2OS_KO_clone_2_siCTRL_DAPI.tif
- Figure 5/Figure 5E_PML_TelC_U2OS_siFANCM/C4-U2OS_KO_clone_2_siFANCM_TelC.tif
- Figure 5/Figure 5E_PML_TelC_U2OS_siFANCM/C2-U2OS_KO_clone_2_siCTRL_PML.tif
- Figure 5/Figure 5E_PML_TelC_U2OS_siFANCM/C1-U2OS_KO_clone_1_siCTRL_DAPI.tif
- Figure 5/Figure 5E_PML_TelC_U2OS_siFANCM/C4-U2OS_WT_siCTRL_TelC.tif
- Figure 5/Figure 5E_PML_TelC_U2OS_siFANCM/C4-U2OS_KO_clone_1_siFANCM_TelC.tif
- Figure 5/Figure 5E_PML_TelC_U2OS_siFANCM/C4-U2OS_KO_clone_1_siCTRL_TelC.tif
- Figure 5/Figure 5E_PML_TelC_U2OS_siFANCM/C1-U2OS_WT_siFANCM_DAPI.tif
- Figure 5/Figure 5E_PML_TelC_U2OS_siFANCM/C2-U2OS_KO_clone_1_siFANCM_PML.tif
- Figure 5/Figure 5E_PML_TelC_U2OS_siFANCM/C1-U2OS_KO_clone_2_siFANCM_DAPI.tif
- Figure 5/Figure 5E_PML_TelC_U2OS_siFANCM/C2-U2OS_WT_siCTRL_PML.tif
- Figure 5/Figure 5E_PML_TelC_U2OS_siFANCM/C4-U2OS_WT_siFANCM_TelC.tif
- Figure 5/Figure 5A_pRPA_TelC_U2OS_siFANCM/C1-U2OS_SLX4IP_KO_clone_2_siCTRL_DAPI.tif
- Figure 5/Figure 5A_pRPA_TelC_U2OS_siFANCM/C3-U2OS_SLX4IP_KO_clone_1_siFANCM_TelC.tif
- Figure 5/Figure 5A_pRPA_TelC_U2OS_siFANCM/C1-U2OS_SLX4IP_KO_clone_1_siFANCM_DAPI.tif
- Figure 5/Figure 5A_pRPA_TelC_U2OS_siFANCM/C2-U2OS_WT_siFANCM_pS33-RPA.tif
- Figure 5/Figure 5A_pRPA_TelC_U2OS_siFANCM/C1-U2OS_WT_siCTRL_DAPI.tif
- Figure 5/Figure 5A_pRPA_TelC_U2OS_siFANCM/C3-U2OS_WT_siFANCM_TelC.tif
- Figure 5/Figure 5A_pRPA_TelC_U2OS_siFANCM/C2-U2OS_WT_siCTRL_pS33-RPA.tif
- Figure 5/Figure 5A_pRPA_TelC_U2OS_siFANCM/C2-U2OS_SLX4IP_KO_clone_1_siFANCM_pS33-RPA.tif
- Figure 5/Figure 5A_pRPA_TelC_U2OS_siFANCM/C3-U2OS_SLX4IP_KO_clone_1_siCTRL_TelC.tif
- Figure 5/Figure 5A_pRPA_TelC_U2OS_siFANCM/C2-U2OS_SLX4IP_KO_clone_2_siFANCM_pS33-RPA.tif
- Figure 5/Figure 5A_pRPA_TelC_U2OS_siFANCM/C1-U2OS_SLX4IP_KO_clone_1_siCTRL_DAPI.tif
- Figure 5/Figure 5A_pRPA_TelC_U2OS_siFANCM/C2-U2OS_SLX4IP_KO_clone_1_siCTRL_pS33-RPA.tif
- Figure 5/Figure 5A_pRPA_TelC_U2OS_siFANCM/C1-U2OS_WT_siFANCM_DAPI.tif
- Figure 5/Figure 5A_pRPA_TelC_U2OS_siFANCM/C2-U2OS_SLX4IP_KO_clone_2_siCTRL_pS33-RPA.tif
- Figure 5/Figure 5A_pRPA_TelC_U2OS_siFANCM/C3-U2OS_SLX4IP_KO_clone_2_siFANCM_TelC.tif
- Figure 5/Figure 5A_pRPA_TelC_U2OS_siFANCM/C1-U2OS_SLX4IP_KO_clone_2_siFANCM_DAPI.tif
- Figure 5/Figure 5A_pRPA_TelC_U2OS_siFANCM/C3-U2OS_SLX4IP_KO_clone_2_siCTRL_TelC.tif
- Figure 5/Figure 5A_pRPA_TelC_U2OS_siFANCM/C3-U2OS_WT_siCTRL_TelC.tif
- Figure 5/Figure 5C_pCHK1_TelC_U2OS_siFANCM/C2-U2OS_KO_clone_1_siFANCM_pS345-CHK1.tif
- Figure 5/Figure 5C_pCHK1_TelC_U2OS_siFANCM/C1-U2OS_KO_clone_1_siFANCM_DAPI.tif
- Figure 5/Figure 5C_pCHK1_TelC_U2OS_siFANCM/C3-U2OS_KO_clone_1_siCTRL_TelC.tif
- Figure 5/Figure 5C_pCHK1_TelC_U2OS_siFANCM/C1-U2OS_WT_siCTRL_DAPI.tif
- Figure 5/Figure 5C_pCHK1_TelC_U2OS_siFANCM/C1-U2OS_KO_clone_2_siCTRL_DAPI.tif
- Figure 5/Figure 5C_pCHK1_TelC_U2OS_siFANCM/C3-U2OS_KO_clone_2_siFANCM_TelC.tif
- Figure 5/Figure 5C_pCHK1_TelC_U2OS_siFANCM/C2-U2OS_KO_clone_2_siFANCM_pS345-CHK1.tif
- Figure 5/Figure 5C_pCHK1_TelC_U2OS_siFANCM/C3-U2OS_WT_siFANCM_TelC.tif
- Figure 5/Figure 5C_pCHK1_TelC_U2OS_siFANCM/C2-U2OS_WT_siFANCM_pS345-CHK1.tif
- Figure 5/Figure 5C_pCHK1_TelC_U2OS_siFANCM/C2-U2OS_KO_clone_1_siCTRL_pS345-CHK1.tif
- Figure 5/Figure 5C_pCHK1_TelC_U2OS_siFANCM/C1-U2OS_KO_clone_1_siCTRL_DAPI.tif
- Figure 5/Figure 5C_pCHK1_TelC_U2OS_siFANCM/C3-U2OS_KO_clone_2_siCTRL_TelC.tif
- Figure 5/Figure 5C_pCHK1_TelC_U2OS_siFANCM/C1-U2OS_WT_siFANCM_DAPI.tif
- Figure 5/Figure 5C_pCHK1_TelC_U2OS_siFANCM/C2-U2OS_WT_siCTRL_pS345-CHK1.tif
- Figure 5/Figure 5C_pCHK1_TelC_U2OS_siFANCM/C2-U2OS_KO_clone_2_siCTRL_pS345-CHK1.tif
- Figure 5/Figure 5C_pCHK1_TelC_U2OS_siFANCM/C1-U2OS_KO_clone_2_siFANCM_DAPI.tif
- Figure 5/Figure 5C_pCHK1_TelC_U2OS_siFANCM/C3-U2OS_WT_siCTRL_TelC.tif
- Figure 5/Figure 5C_pCHK1_TelC_U2OS_siFANCM/C3-U2OS_KO_clone_1_siFANCM_TelC.tif
