# Supplementary material for: SLX4IP limits replication stress globally and at ALT telomeres
Source: EMBO J. 2026 May 7;45(12):4176–219. doi: 10.1038/s44318-026-00790-4 (PMC13269807; doi:10.1038/s44318-026-00790-4)
Supplement: Supplementary file 6 — Source data Fig. 6 [file 44318_2026_790_MOESM6_ESM.zip]

Archive with 75 entries (71 files):
- Figure 6/
- Figure 6/.DS_Store
- __MACOSX/Figure 6/._.DS_Store
- Figure 6/Figure 6E_clonogenics_U2OS_BLM_rescue/
- __MACOSX/Figure 6/._Figure 6E_clonogenics_U2OS_BLM_rescue
- Figure 6/Figure 6C_pRPA_TelC_U2OS_BLM_rescue/
- __MACOSX/Figure 6/._Figure 6C_pRPA_TelC_U2OS_BLM_rescue
- Figure 6/Figure 6A_BLM_TelC_U2OS_siFANCM/
- __MACOSX/Figure 6/._Figure 6A_BLM_TelC_U2OS_siFANCM
- Figure 6/Figure 6E_clonogenics_U2OS_BLM_rescue/U2OS_WT_siCTRL.tif
- Figure 6/Figure 6E_clonogenics_U2OS_BLM_rescue/U2OS_SLX4IP_KO_clone_1_siFANCM_siBLM.tif
- Figure 6/Figure 6E_clonogenics_U2OS_BLM_rescue/U2OS_SLX4IP_KO_clone_2_siFANCM.tif
- Figure 6/Figure 6E_clonogenics_U2OS_BLM_rescue/U2OS_SLX4IP_KO_clone_1_siBLM.tif
- Figure 6/Figure 6E_clonogenics_U2OS_BLM_rescue/U2OS_WT_siFANCM.tif
- Figure 6/Figure 6E_clonogenics_U2OS_BLM_rescue/U2OS_SLX4IP_KO_clone_1_siCTRL.tif
- Figure 6/Figure 6E_clonogenics_U2OS_BLM_rescue/U2OS_SLX4IP_KO_clone_1_siFANCM.tif
- Figure 6/Figure 6E_clonogenics_U2OS_BLM_rescue/U2OS_SLX4IP_KO_clone_2_siFANCM_siBLM.tif
- Figure 6/Figure 6E_clonogenics_U2OS_BLM_rescue/U2OS_SLX4IP_KO_clone_2_siCTRL.tif
- Figure 6/Figure 6E_clonogenics_U2OS_BLM_rescue/U2OS_WT_siBLM.tif
- Figure 6/Figure 6E_clonogenics_U2OS_BLM_rescue/U2OS_WT_siFANCM_siBLM.tif
- Figure 6/Figure 6E_clonogenics_U2OS_BLM_rescue/U2OS_SLX4IP_KO_clone_2_siBLM.tif
- Figure 6/Figure 6C_pRPA_TelC_U2OS_BLM_rescue/C1-U2OS_SLX4IP_KO_clone_2_siCTRL_DAPI.tif
- Figure 6/Figure 6C_pRPA_TelC_U2OS_BLM_rescue/C3-U2OS_WT_siCTRL_pS33-RPA.tif
- Figure 6/Figure 6C_pRPA_TelC_U2OS_BLM_rescue/C4-U2OS_SLX4IP_KO_clone_2_siCTRL_TelC.tif
- Figure 6/Figure 6C_pRPA_TelC_U2OS_BLM_rescue/C1-U2OS_SLX4IP_KO_clone_1_siFANCM_DAPI.tif
- Figure 6/Figure 6C_pRPA_TelC_U2OS_BLM_rescue/C3-U2OS_SLX4IP_KO_clone_2_siFANCM_pS33-RPA.tif
- Figure 6/Figure 6C_pRPA_TelC_U2OS_BLM_rescue/C1-U2OS_WT_siCTRL_DAPI.tif
- Figure 6/Figure 6C_pRPA_TelC_U2OS_BLM_rescue/C1-U2OS_WT_siFANCM_siBLM_DAPI.tif
- Figure 6/Figure 6C_pRPA_TelC_U2OS_BLM_rescue/C3-U2OS_SLX4IP_KO_clone_1_siFANCM_siBLM_pS33-RPA.tif
- Figure 6/Figure 6C_pRPA_TelC_U2OS_BLM_rescue/C4-U2OS_SLX4IP_KO_clone_1_siFANCM_TelC.tif
- Figure 6/Figure 6C_pRPA_TelC_U2OS_BLM_rescue/C3-U2OS_SLX4IP_KO_clone_1_siBLM_pS33-RPA.tif
- Figure 6/Figure 6C_pRPA_TelC_U2OS_BLM_rescue/C1-U2OS_SLX4IP_KO_clone_2_siFANCM_siBLM_DAPI.tif
- Figure 6/Figure 6C_pRPA_TelC_U2OS_BLM_rescue/C3-U2OS_SLX4IP_KO_clone_2_siBLM_pS33-RPA.tif
- Figure 6/Figure 6C_pRPA_TelC_U2OS_BLM_rescue/C1-U2OS_SLX4IP_KO_clone_1_siFANCM_siBLM_DAPI.tif
- Figure 6/Figure 6C_pRPA_TelC_U2OS_BLM_rescue/C3-U2OS_WT_siBLM_pS33-RPA.tif
- Figure 6/Figure 6C_pRPA_TelC_U2OS_BLM_rescue/C1-U2OS_SLX4IP_KO_clone_2_siBLM_DAPI.tif
- Figure 6/Figure 6C_pRPA_TelC_U2OS_BLM_rescue/C4-U2OS_WT_siCTRL_TelC.tif
- Figure 6/Figure 6C_pRPA_TelC_U2OS_BLM_rescue/C4-U2OS_SLX4IP_KO_clone_2_siFANCM_TelC.tif
- Figure 6/Figure 6C_pRPA_TelC_U2OS_BLM_rescue/C1-U2OS_SLX4IP_KO_clone_1_siCTRL_DAPI.tif
- Figure 6/Figure 6C_pRPA_TelC_U2OS_BLM_rescue/C4-U2OS_SLX4IP_KO_clone_2_siBLM_TelC.tif
- Figure 6/Figure 6C_pRPA_TelC_U2OS_BLM_rescue/C1-U2OS_WT_siFANCM_DAPI.tif
- Figure 6/Figure 6C_pRPA_TelC_U2OS_BLM_rescue/C1-U2OS_WT_siBLM_DAPI.tif
- Figure 6/Figure 6C_pRPA_TelC_U2OS_BLM_rescue/C3-U2OS_WT_siFANCM_siBLM_pS33-RPA.tif
- Figure 6/Figure 6C_pRPA_TelC_U2OS_BLM_rescue/C4-U2OS_SLX4IP_KO_clone_1_siCTRL_TelC.tif
- Figure 6/Figure 6C_pRPA_TelC_U2OS_BLM_rescue/C3-U2OS_WT_siFANCM_pS33-RPA.tif
- Figure 6/Figure 6C_pRPA_TelC_U2OS_BLM_rescue/C4-U2OS_WT_siBLM_TelC.tif
- Figure 6/Figure 6C_pRPA_TelC_U2OS_BLM_rescue/C1-U2OS_SLX4IP_KO_clone_2_siFANCM_DAPI.tif
- Figure 6/Figure 6C_pRPA_TelC_U2OS_BLM_rescue/C1-U2OS_SLX4IP_KO_clone_1_siBLM_DAPI.tif
- Figure 6/Figure 6C_pRPA_TelC_U2OS_BLM_rescue/C4-U2OS_WT_siFANCM_siBLM_TelC.tif
- Figure 6/Figure 6C_pRPA_TelC_U2OS_BLM_rescue/C3-U2OS_SLX4IP_KO_clone_1_siFANCM_pS33-RPA.tif
- Figure 6/Figure 6C_pRPA_TelC_U2OS_BLM_rescue/C4-U2OS_SLX4IP_KO_clone_2_siFANCM_siBLM_TelC.tif
- Figure 6/Figure 6C_pRPA_TelC_U2OS_BLM_rescue/C3-U2OS_SLX4IP_KO_clone_1_siCTRL_pS33-RPA.tif
- Figure 6/Figure 6C_pRPA_TelC_U2OS_BLM_rescue/C3-U2OS_SLX4IP_KO_clone_2_siFANCM_siBLM_pS33-RPA.tif
- Figure 6/Figure 6C_pRPA_TelC_U2OS_BLM_rescue/C4-U2OS_SLX4IP_KO_clone_1_siFANCM_siBLM_TelC.tif
- Figure 6/Figure 6C_pRPA_TelC_U2OS_BLM_rescue/C4-U2OS_SLX4IP_KO_clone_1_siBLM_TelC.tif
- Figure 6/Figure 6C_pRPA_TelC_U2OS_BLM_rescue/C4-U2OS_WT_siFANCM_TelC.tif
- Figure 6/Figure 6C_pRPA_TelC_U2OS_BLM_rescue/C3-U2OS_SLX4IP_KO_clone_2_siCTRL_pS33-RPA.tif
- Figure 6/Figure 6A_BLM_TelC_U2OS_siFANCM/C3-U2OS_SLX4IP_KO_clone_1_siCTRL_BLM.tif
- Figure 6/Figure 6A_BLM_TelC_U2OS_siFANCM/C1-U2OS_SLX4IP_KO_clone_2_siCTRL_DAPI.tif
- Figure 6/Figure 6A_BLM_TelC_U2OS_siFANCM/C4-U2OS_SLX4IP_KO_clone_2_siCTRL_TelC.tif
- Figure 6/Figure 6A_BLM_TelC_U2OS_siFANCM/C3-U2OS_WT_siFANCM_BLM.tif
- Figure 6/Figure 6A_BLM_TelC_U2OS_siFANCM/C1-U2OS_SLX4IP_KO_clone_1_siFANCM_DAPI.tif
- Figure 6/Figure 6A_BLM_TelC_U2OS_siFANCM/C3-U2OS_SLX4IP_KO_clone_2_siFANCM_BLM.tif
- Figure 6/Figure 6A_BLM_TelC_U2OS_siFANCM/C3-U2OS_WT_siCTRL_BLM.tif
- Figure 6/Figure 6A_BLM_TelC_U2OS_siFANCM/C1-U2OS_WT_siCTRL_DAPI.tif
- Figure 6/Figure 6A_BLM_TelC_U2OS_siFANCM/C3-U2OS_SLX4IP_KO_clone_2_siCTRL_BLM.tif
- Figure 6/Figure 6A_BLM_TelC_U2OS_siFANCM/C4-U2OS_SLX4IP_KO_clone_1_siFANCM_TelC.tif
- Figure 6/Figure 6A_BLM_TelC_U2OS_siFANCM/C4-U2OS_WT_siCTRL_TelC.tif
- Figure 6/Figure 6A_BLM_TelC_U2OS_siFANCM/C4-U2OS_SLX4IP_KO_clone_2_siFANCM_TelC.tif
- Figure 6/Figure 6A_BLM_TelC_U2OS_siFANCM/C1-U2OS_SLX4IP_KO_clone_1_siCTRL_DAPI.tif
- Figure 6/Figure 6A_BLM_TelC_U2OS_siFANCM/C1-U2OS_WT_siFANCM_DAPI.tif
- Figure 6/Figure 6A_BLM_TelC_U2OS_siFANCM/C3-U2OS_SLX4IP_KO_clone_1_siFANCM_BLM.tif
- Figure 6/Figure 6A_BLM_TelC_U2OS_siFANCM/C4-U2OS_SLX4IP_KO_clone_1_siCTRL_TelC.tif
- Figure 6/Figure 6A_BLM_TelC_U2OS_siFANCM/C1-U2OS_SLX4IP_KO_clone_2_siFANCM_DAPI.tif
- Figure 6/Figure 6A_BLM_TelC_U2OS_siFANCM/C4-U2OS_WT_siFANCM_TelC.tif
